# Supplementary material for: NF2 is Essential for Human Endoderm Development
Source: Adv Sci (Weinh). 2025 Feb 8;12(17):2410909. doi: 10.1002/advs.202410909 (PMC12061267; doi:10.1002/advs.202410909)
Supplement: Supplementary file 2 — Supplementary Table 1 [file ADVS-12-2410909-s001.xlsx]

## Sheet: Table S1A
Table S1A: Hippo pathway and mouse development in vitro
	Li et al., 20136a (https://pubmed.ncbi.nlm.nih.gov/24224013/)	Aylon et al., 20146b (https://pubmed.ncbi.nlm.nih.gov/24413153/)	Bae et al., 20196c (https://pubmed.ncbi.nlm.nih.gov/31723125/)	Sun et al., 20206d (https://pubmed.ncbi.nlm.nih.gov/32510157/)
Target	Mst1 and Mst2	Lats2	Mob1a/b	Mst1 and Mst2
Species/cell line	Mouse embryonic stem cells	Mouse embryonic stem cells	Mouse embryonic stem cells	Mouse embryonic stem cells
Methods for stem cell establishment	Isolate blastocyst from knockout mice	Isolate blastocyst from knockout mice	Isolate blastocyst from knockout mice	Isolate blastocyst from knockout mice
Defect	Cardiac differentiation	Lats2−/− embryoid bodies develop irregularly, with abnormal architecture and aberrant germ layer distribution and size. Lats2−/− ESCs are unable to differentiate to mature hepatocytes.	Three germ layers	Mesendoderm lineage
Stemness or proliferation at the stem cell stage?	Increased expression of Nanog	Pluripotent markers are less expressed in Lats2-/- ESCs	No change of pluripotency-related markers	Not mentioned
Differentiation methods	Embryoid bodies	Embryoid bodies	Embryoid bodies	Embryoid bodies
Mechanisms	Mst-/- ESCs increased the barrier of ESC differentiation through upregulating the pluripotent marker unphosphorylated Yap and Nanog.	YAP-dependent (basal expression levels of the Yap targets were increased in Lats2−/− ESCs)	YAP-dependent	Upregulation and nuclear translocation of YAP promote ectoderm lineage differentiation and inhibiting mesendoderm lineage differentiation
Knockdown experiment for target mechanisms	Not mentioned	Not mentioned	Yap knockdown rescued the in vitro and in vivo defects in differentiation caused by Mob1a/b depletion	Knockdown of Tead1, Tead2 or Tead4 led to decrease of YAP enrichment
Rescue target gene	Not mentioned	Not mentioned	Not mentioned	Not mentioned
In vivo teratoma	No teratoma was detected 6 weeks after injecting Mst-/- ESCs	Teratomas consistently tended to differentiate into only one or two germ layers per injection	Mob1a/b-depleted ESCs were composed of tissues made up of undifferentiated cells that did not have any of the structural characteristics of the three germ layer cells	Not mentioned
Co-activators	Not mentioned	Verteporfin, decoupling of YAP1 and TEAD, strongly decreased CTGF expression in both WT and Lats2−/− ESCs but did not rescue the differentiation defect of Lats2−/− ESCs	Taz knockdown rescued the in vitro defects of differentiation in Mob1a/b-depleted ESCs	the expression level of Tead family genes was not changed between WT and Mst KO ESCs.
Abbreviations: ESC, embryonic stem cell; iPSC, induced pluripotent stem cell; Mst, macrophage stimulating; Lats 2, Large Tumor Suppressor Kinase 2; Mob1, MOB kinase activator 1

## Sheet: Table S1B
Table S1B: Hippo pathway and development in animal models
	Homozygous germline knockout target	Species/cell line	Phenotype
Chen et al., 19947a (https://pubmed.ncbi.nlm.nih.gov/7958896/)	Tead1	Mouse	Embryonic lethality at E11.5 with defects in growth of heart muscle and brain
McClatchey et al., 19973c (https://pubmed.ncbi.nlm.nih.gov/9171370/)	Nf2	Mouse	Embryonic lethality
John et al., 19997b (https://pubmed.ncbi.nlm.nih.gov/9988269/)	Lats1	Mouse	Most homozygotes (60/101) died within their first postnatal day, and their deaths were associated with internal haemorrhage into vital organs
McPherson et al., 20047c (https://pubmed.ncbi.nlm.nih.gov/15343267/)	Lats2	Mouse	Embryonic lethality due to proliferation arrest
Morin-Kensicki et al., 20067d (https://pubmed.ncbi.nlm.nih.gov/16354681/)	Yap1	Mouse	Embryonic lethality due to yolk sac vasculogenesis and failure of attachment between the allantois and the chorion
Hossain et al., 20077e (https://pubmed.ncbi.nlm.nih.gov/17251353/)	Wwtr1 (Taz)	Mouse	Minor skeletal defects and renal cysts
Tian et al., 20077f (https://pubmed.ncbi.nlm.nih.gov/17636028/)	Wwtr1 (Taz)	Mouse	Polycystic kidney disease and emphysema
Yagi et al., 20077g (https://pubmed.ncbi.nlm.nih.gov/17913785/)	Tead4	Mouse	Preimplantation lethal phenotype
Aase et al., 20077h (https://pubmed.ncbi.nlm.nih.gov/17699752/)	Amot	Mouse	75% Embryonic lethality between E11 and E11.5 with defects in severe vascular insufficiency in the intersomitic region as well as dilated vessels in the brain
Yabuta et al., 20077i (https://pubmed.ncbi.nlm.nih.gov/17478426/)	Lats2	Mouse	Embryonic lethality with developmental defects in the nervous system
Makita et al., 20087j (https://pubmed.ncbi.nlm.nih.gov/18172001/)	Wwtr1 (Taz)	Mouse	One-fifth of TAZ-deficient homozygotes grew to adulthood, multicystic kidneys with severe urinary concentrating defects and polyuria
Sawada et al., 20087k (https://www.ncbi.nlm.nih.gov/pmc/articles/PMC2423158/)	Tead2	Mouse	Normal
Sawada et al., 20087k (https://www.ncbi.nlm.nih.gov/pmc/articles/PMC2423158/)	Tead1 and Tead2	Mouse	Embryonic lethality with defects in mesoderm development
Nishioka et al., 20087l (https://pubmed.ncbi.nlm.nih.gov/18083014/)	Tead4	Mouse	Pre-implantation lethal with defects specifically in delineation of the trophectoderm lineage
Lee et al., 20087m (https://pubmed.ncbi.nlm.nih.gov/18369314/)	Sav1(Ww45)	Mouse	Embryonic lethality due to poor growth and malfunctional labyrinth layer
Zhou et al., 20087n (https://pubmed.ncbi.nlm.nih.gov/19073936/)	Mst1	Mouse	Fertile but have a reduced number of mature naive T cells
Oh et al., 20097o (https://pubmed.ncbi.nlm.nih.gov/19786569/)	Mst1	Mouse	Viable and fertile and developed normally
Oh et al., 20097o (https://pubmed.ncbi.nlm.nih.gov/19786569/)	Mst2	Mouse	Viable and fertile and developed normally
Oh et al., 20097o (https://pubmed.ncbi.nlm.nih.gov/19786569/)	Mst1 and Mst2	Mouse	Embryonic lethality showing defects in placental development, vascular patterning, primitive hematopoiesis, and regulation of cell proliferation and survival.
Song et al., 20107p (https://www.ncbi.nlm.nih.gov/pmc/articles/PMC2824397/)	Mst1	Mouse	Viable, morphologically normal, and fertile
Song et al., 20107p (https://www.ncbi.nlm.nih.gov/pmc/articles/PMC2824397/)	Mst2	Mouse	Viable, morphologically normal, and fertile
Song et al., 20107p (https://www.ncbi.nlm.nih.gov/pmc/articles/PMC2824397/)	Mst1 and Mst2	Mouse	Embryonically lethal possibly due to hematopoietic defects
Nishio et al., 20127q (https://pubmed.ncbi.nlm.nih.gov/23143302/)	Mob1a	Mouse	Normal
Nishio et al., 20127q (https://pubmed.ncbi.nlm.nih.gov/23143302/)	Mob1b	Mouse	Normal
Nishio et al., 20127q (https://pubmed.ncbi.nlm.nih.gov/23143302/)	Mob1a/1b	Mouse	Embryonic lethality at gastrulation with failure to form primitive endoderm
Gao et al., 20137r(https://pubmed.ncbi.nlm.nih.gov/23454691/)	Mst1 and Mst2	Mouse	Pancreatic abnormalities
Wen et al., 20197s (https://www.ncbi.nlm.nih.gov/pmc/articles/PMC7224394/)	Tead1	Mouse	Embryonic lethality by E14.5 due to hypoplastic cardiac and vascular walls

## Sheet: Table S1C
Table S1C: Hippo pathway and human development in vitro
	Stronati et al., 20228b (https://pubmed.ncbi.nlm.nih.gov/35063126/)	Zhou et al., 20229 (https://pubmed.ncbi.nlm.nih.gov/36219982)	Zeevaert et al., 20238a (https://pubmed.ncbi.nlm.nih.gov/36774716/)	This study
Target	YAP1	TAZ	YAP1	NF2
Species/cell line	Human embryonic stem cells	Human embryonic stem cells	Human induced pluripotent stem cells	Human induced pluripotent stem cells
Methods for stem cell establishment	Knockout gene by CRISPR/Cas9	Knockout gene by CRISPR/Cas9	Knockout gene by CRISPR/Cas9	Knockout gene from control cell line by CRISPR/Cas9
Defect	YAP1−/− gastruloids display a reduced ectoderm layer and enlarged mesoderm and endoderm layers compared with wild type.	Not mentioned	YAP−/− iPSCs retained trilineage differentiation by direct differentiation, but YAP−/− embryoid bodies were clearly impaired	Endoderm lineage
Stemness or proliferation at the stem cell stage?	No big changes in pluripotent gene expression	No big changes in pluripotent gene expression	The pluripotent state was not impaired by YAP1 knockout, since there was no obvious impact on iPSC colony morphology or OCT4 expression	No change of pluripotency-related genes
Differentiation methods	Monolayer and micropatterned gastruloids	Not mentioned	Monolayer differentiation, Embryoid bodies	Monolayer differentiation, Embryoid bodies
Mechanisms	In the absence of YAP1, hyperactive Nodal signaling retains SMAD2/3 in the nuclei, impeding ectoderm differentiation of human ESCs.	Not mentioned	YAP1 modulates TGF-β signaling in undirected differentiation	YAP1-dependent, but not TEAD and TAZ
Knockdown experiment for target mechanisms	Treatment of Activin/NODAL/TGF-β pathway inhibitor insead	Not mentioned	Not mentioned	YAP1 knockdown rescued endoderm differentiation defects in NF2-/- hiPSCs
Rescue target gene	Re-expressing YAP1 was sufficient to reduce the levels of NODAL and recover OTX2 expression in ectoderm-induced YAP1 KO human ESCs.	Not mentioned	YAP1 overexpression by lentiviruses rescued GATA6 and PAX6, but not brachyury expression in YAP1-/- embryoid bodies.	Inducible NF2 system rescued endoderm differentiation defects in NF2-/- hiPSCs
In vivo teratoma	Not mentioned	Differentiated into three germ layers	Not mentioned	Small teratoma was formed including no endoderm related cells when NF2-/- cells were injected
Co-activators	Not mentioned	Not mentioned	Not mentioned	TAZ knockdown didn't rescue the in vitro endoderm differentiation defects in NF2-/- hiPSCs
Abbreviations: ESC, embryonic stem cell; iPSC, induced pluripotent stem cell; TAZ, Tafazzin; YAP1, yes-associated protein 1; TEAD, transcriptional enhanced associate domain; NF2, Neurofibromatosis type 2

## Sheet: Table S1D
Table S1D: NF2 mutant models
	Species / cell lines	NF2 Genotype	Phenotype	Aim of study
McClatchey et al., 19973c (https://pubmed.ncbi.nlm.nih.gov/9171370/)	Mouse	Nf2-/-	Embryonic lethality due to a collapsed extraembryonic region or failure to initiate gastrulation	Function of NF2 during embryogenesis in mice
McClatchey et al., 199810b (https://www.ncbi.nlm.nih.gov/pmc/articles/PMC316711/)	Mouse	Nf2+/-	Developed a variety of malignant tumors later in life	Vestibular schwannomas
Giovannini et al., 1999 (https://www.ncbi.nlm.nih.gov/pmc/articles/PMC316642/)	Mouse	Sch-Δ(39–121)	Schwann cell tumors, Schwann cell hyperplasia	Vestibular schwannomas
Hung et al., 1999 (https://pubmed.ncbi.nlm.nih.gov/10024671/)	Human schwannoma cell line	Derived from vestibular schwannomas of NF2 patients	Distinguishable morphology and growth rate	Vestibular schwannomas
Giovannini et al., 200010a (https://www.ncbi.nlm.nih.gov/pmc/articles/PMC316733/)	Mouse	Conditional homozygous knockout	Characteristics of neurofibromatosis type 2 including schwannomas, Schwann cell hyperplasia, cataract, and osseous metaplasia	Vestibular schwannomas
Kalamarides et al., 2002 (https://www.ncbi.nlm.nih.gov/pmc/articles/PMC186259/)	Mouse	Injection of recombinant adenovirus into Nf2flox2/flox2	Meningioma, Schwann cell hyperplasia	Vestibular schwannomas
Gehlhausen et al., 2015 (https://www.ncbi.nlm.nih.gov/pmc/articles/PMC4262489/)	Mouse	Postn-Cre; Nf2flox/flox	Development of schwannomas	Vestibular schwannomas
Wahiduzzaman et al., 2019 (https://www.ncbi.nlm.nih.gov/pmc/articles/PMC6317947/)	Human mesothelial cell line	Homozygous knockout	Cell growth, clonogenic activity, migration activity, and invasion activity significantly increased	Vestibular schwannomas
Jia et al., 2022 (https://www.ncbi.nlm.nih.gov/pmc/articles/PMC9589172/)	Human meningioma cell line	NF2+/-	Promoting proliferation and tumorigenesis	Vestibular schwannomas
Chiasson-MacKenzie et al., 2023 (https://pubmed.ncbi.nlm.nih.gov/36944680/)	Mouse schwannoma cell line	Nf2-/-	Nf2-deficient SCs exhibit altered intrinsic polarity and exaggerated cortical responses to Nrg1	Vestibular schwannomas
This study	Human induced pluripotent stem cells	NF2-/-	Impaired endoderm differentiation	Human stem cell maintenace and lineage differentiation
