# Supplementary material for: NF2 is Essential for Human Endoderm Development
Source: Adv Sci (Weinh). 2025 Feb 8;12(17):2410909. doi: 10.1002/advs.202410909 (PMC12061267; doi:10.1002/advs.202410909)
Supplement: Supplementary file 3 — Supplementary Table 2 [file ADVS-12-2410909-s007.xlsx]

## Sheet: Table S2A
		Table S2A: WT hiPSC vs NF2-/- hiPSC
	baseMean	log2FoldChange	lfcSE	stat	pvalue	padj	hgnc_symbol	Gene Ontology
ENSG00000227232	52.0785	0.242488	0.378711	0.640298	0.521979	0.99841	NA
ENSG00000278267	2.29341	-1.37415	1.81576	-0.756787	0.449178	NA	MIR6859-1
ENSG00000233750	6.18126	2.00537	1.02144	1.96328	0.0496132	0.567789	CICP27
ENSG00000268903	83.567	0.0287926	0.380261	0.0757178	0.939644	0.999236	NA
ENSG00000269981	58.0322	-0.326258	0.463233	-0.704306	0.481242	0.99841	NA
ENSG00000241860	5.80276	0.672062	0.958138	0.701425	0.483038	0.99841	NA
ENSG00000279457	91.8967	0.122289	0.31427	0.389121	0.697187	0.99841	NA
ENSG00000228463	2.42607	-1.02496	1.48042	-0.692341	0.488723	NA	RPL23AP21
ENSG00000237094	46.9758	-0.495945	0.480385	-1.03239	0.30189	0.966792	NA
ENSG00000250575	2.57284	-0.0214451	1.50164	-0.0142811	0.988606	NA	NA
ENSG00000225972	2.19856	0.65136	1.55164	0.419788	0.674641	NA	MTND1P23
ENSG00000225630	155.655	0.0722962	0.385194	0.187688	0.851121	0.99841	MTND2P28
ENSG00000237973	341.621	0.50796	0.339175	1.49763	0.134228	0.808495	MTCO1P12
ENSG00000229344	16.4053	0.526716	0.61182	0.8609	0.389293	0.991556	MTCO2P12
ENSG00000240409	5.16296	-0.0129571	1.02567	-0.0126328	0.989921	0.999891	MTATP8P1
ENSG00000248527	5465.7	0.0543229	0.385632	0.140867	0.887975	0.99841	MTATP6P1
ENSG00000198744	8.55437	0.0247179	0.902932	0.0273751	0.978161	0.999891	MTCO3P12
ENSG00000228327	60.9788	-0.28647	0.405939	-0.705699	0.480375	0.99841	NA
ENSG00000237491	11.9492	-0.356327	0.930216	-0.383059	0.701676	0.99841	LINC01409
ENSG00000228794	145.192	0.288006	0.26515	1.0862	0.277391	0.960729	LINC01128
ENSG00000225880	10.0314	-0.411053	0.766433	-0.536319	0.591738	0.99841	LINC00115
ENSG00000272438	3.79839	-1.26857	1.21213	-1.04656	0.295302	NA	NA
ENSG00000230699	7.78681	-0.0911373	0.876456	-0.103984	0.917182	0.998721	NA
ENSG00000223764	12.5974	-1.07994	0.790847	-1.36554	0.172083	0.868688	LINC02593
ENSG00000187634	16.1188	-0.902197	0.782485	-1.15299	0.248915	0.940254	SAMD11
ENSG00000188976	4078.96	0.433017	0.208224	2.07957	0.0375653	0.50413	NOC2L
ENSG00000187961	455.547	0.280166	0.342439	0.81815	0.413272	0.994178	KLHL17
ENSG00000187583	26.7903	-0.0177282	0.517262	-0.0342732	0.972659	0.999891	PLEKHN1
ENSG00000187642	8.40016	0.350843	0.912166	0.384626	0.700514	0.99841	PERM1
ENSG00000272512	2.04509	1.07528	1.67207	0.643082	0.520171	NA	NA
ENSG00000188290	113.132	-0.595345	0.437253	-1.36156	0.173338	0.869804	HES4
ENSG00000187608	365.462	-0.122342	0.253522	-0.482568	0.629403	0.99841	ISG15
ENSG00000188157	8114.61	0.635843	0.265968	2.39067	0.0168175	0.337761	AGRN
ENSG00000217801	29.6321	0.0312962	0.480937	0.0650733	0.948116	0.999236	LOC100288175
ENSG00000131591	291.64	0.206813	0.245517	0.842356	0.399589	0.993178	C1orf159
ENSG00000272141	7.28702	1.28353	0.987306	1.30003	0.193592	0.893137	NA
ENSG00000205231	4.14466	0.0228725	1.21704	0.0187935	0.985006	0.999891	TTLL10-AS1
ENSG00000162571	5.45318	-0.530807	1.00215	-0.529671	0.59634	0.99841	TTLL10
ENSG00000186891	21.1293	-0.269745	0.598993	-0.450331	0.652472	0.99841	TNFRSF18
ENSG00000186827	1.88484	-0.0285143	1.83539	-0.0155358	0.987605	NA	TNFRSF4
ENSG00000078808	2497.33	0.24221	0.188598	1.28426	0.19905	0.898365	SDF4
ENSG00000176022	1010.64	0.334081	0.292406	1.14252	0.253237	0.944342	B3GALT6
ENSG00000184163	47.9523	-0.497014	0.393322	-1.26363	0.206363	0.903724	C1QTNF12
ENSG00000260179	5.69842	-1.01478	1.15155	-0.881226	0.378196	0.991023	NA
ENSG00000160087	1594.64	0.31288	0.22862	1.36855	0.171138	0.867616	UBE2J2
ENSG00000230415	7.2613	-0.969738	1.1346	-0.854698	0.392718	0.991556	NA
ENSG00000162572	66.3703	-0.401798	0.489376	-0.82104	0.411623	0.994178	SCNN1D
ENSG00000131584	663.603	0.288054	0.241193	1.19429	0.232366	0.925528	ACAP3
ENSG00000169972	784.615	0.340151	0.272382	1.2488	0.211737	0.906336	PUSL1
ENSG00000127054	2648.13	0.071402	0.184193	0.387648	0.698277	0.99841	INTS11
ENSG00000240731	24.2057	-0.212946	0.544876	-0.390816	0.695933	0.99841	NA
ENSG00000224051	383.274	0.286851	0.232601	1.23323	0.217489	0.90861	CPTP
ENSG00000169962	5.70441	-0.326915	0.983947	-0.332249	0.739702	0.99841	TAS1R3
ENSG00000107404	2269.07	0.329665	0.197926	1.6656	0.0957925	0.726207	DVL1
ENSG00000162576	269.652	-0.0749703	0.337158	-0.22236	0.824034	0.99841	MXRA8
ENSG00000175756	3005.77	0.211139	0.256727	0.822426	0.410834	0.994178	AURKAIP1
ENSG00000221978	1559.15	0.0275948	0.304078	0.0907491	0.927692	0.998721	CCNL2
ENSG00000224870	471.674	-0.0287015	0.224902	-0.127618	0.898451	0.99841	MRPL20-AS1
ENSG00000242485	1655.53	0.0345886	0.23665	0.146159	0.883796	0.99841	MRPL20
ENSG00000272455	71.9106	-0.239293	0.447181	-0.535114	0.592571	0.99841	NA
ENSG00000235098	46.876	-1.01346	0.490369	-2.06673	0.0387593	0.512618	ANKRD65
ENSG00000225905	1.87739	0.523383	1.66593	0.314169	0.753393	NA	NA
ENSG00000205116	37.4131	1.13028	0.45671	2.47484	0.0133297	0.296793	TMEM88B
ENSG00000225285	40.8697	0.304745	0.399635	0.76256	0.445726	0.998231	NA
ENSG00000179403	1776.29	0.685444	0.268005	2.55758	0.0105404	0.262824	VWA1
ENSG00000215915	37.9503	-0.218329	0.476767	-0.457937	0.646998	0.99841	ATAD3C
ENSG00000160072	1457.71	0.486366	0.247591	1.96439	0.0494844	0.567617	ATAD3B
ENSG00000197785	2068.97	0.3814	0.219983	1.73377	0.0829587	0.695432	ATAD3A
ENSG00000205090	68.9045	-0.104319	0.365659	-0.285289	0.775422	0.99841	TMEM240
ENSG00000160075	4295.85	0.104337	0.242408	0.430419	0.666891	0.99841	SSU72
ENSG00000215014	16.7592	-0.0550524	0.576865	-0.0954337	0.92397	0.998721	NA
ENSG00000228594	1420.57	0.0269881	0.280565	0.0961917	0.923368	0.998721	FNDC10
ENSG00000272106	129.328	-0.0235466	0.323681	-0.0727464	0.942008	0.999236	NA
ENSG00000197530	806.357	-0.0597269	0.213516	-0.27973	0.779685	0.99841	MIB2
ENSG00000189409	50.5131	0.132894	0.445023	0.298622	0.765228	0.99841	MMP23B
ENSG00000248333	1558.01	0.192313	0.195931	0.981533	0.32633	0.976537	CDK11B
ENSG00000189339	1490.88	0.0892512	0.242025	0.368769	0.7123	0.99841	SLC35E2B
ENSG00000269737	8.36962	-0.509414	1.08534	-0.469359	0.638813	0.99841	NA
ENSG00000215914	2.86879	2.83242	1.67144	1.6946	0.090152	NA	MMP23A
ENSG00000008128	241.653	0.221115	0.286469	0.771864	0.440195	0.998231	CDK11A
ENSG00000268575	49.7002	0.334593	0.499817	0.669431	0.50322	0.99841	NA
ENSG00000227775	45.279	-0.198426	0.515131	-0.385194	0.700093	0.99841	NA
ENSG00000215790	78.037	0.430349	0.339449	1.26779	0.204874	0.901978	SLC35E2A
ENSG00000008130	1603.7	0.215388	0.198216	1.08663	0.277199	0.960729	NADK
ENSG00000078369	11452.4	0.25128	0.193201	1.30062	0.19339	0.893137	GNB1
ENSG00000231050	5.21044	-0.000155965	1.13893	-0.00013694	0.999891	0.999891	GNB1-DT
ENSG00000169885	11.1694	-1.43729	0.960837	-1.49588	0.134686	0.809441	CALML6
ENSG00000178821	197.147	0.0554197	0.326079	0.169958	0.865043	0.99841	TMEM52
ENSG00000142609	4.34752	-0.752411	1.05659	-0.712112	0.476396	0.99841	CFAP74
ENSG00000233542	3.45566	-0.727419	1.21233	-0.600017	0.548495	NA	NA
ENSG00000187730	30.7125	0.0166831	0.489803	0.0340609	0.972829	0.999891	GABRD
ENSG00000067606	946.832	0.040194	0.233137	0.172405	0.863119	0.99841	PRKCZ
ENSG00000182873	61.2195	-0.050281	0.416758	-0.120648	0.90397	0.99841	PRKCZ-AS1
ENSG00000162585	1463.58	0.147949	0.25928	0.570612	0.568263	0.99841	FAAP20
ENSG00000157933	2799.63	0.355966	0.205111	1.73548	0.082655	0.694814	SKI
ENSG00000116151	126.088	-0.195426	0.34556	-0.565532	0.571712	0.99841	MORN1
ENSG00000272161	2.4774	-1.05853	1.62984	-0.649467	0.516037	NA	NA
ENSG00000269896	26.7891	-0.535639	0.493023	-1.08644	0.277285	0.960729	LOC100129534
ENSG00000272420	5.69436	0.522527	1.09879	0.475548	0.634397	0.99841	NA
ENSG00000157916	1284.37	0.0887307	0.194538	0.456109	0.648311	0.99841	RER1
ENSG00000157911	529.995	0.162967	0.243997	0.667906	0.504193	0.99841	PEX10
ENSG00000149527	5.17089	0.641274	1.0007	0.640822	0.521638	0.99841	PLCH2
ENSG00000157881	524.382	0.278988	0.218393	1.27746	0.201441	0.899967	PANK4
ENSG00000197921	10.796	0.451089	0.832144	0.542081	0.587763	0.99841	HES5
ENSG00000272449	30.5726	-0.406199	0.469537	-0.865105	0.386981	0.991556	NA
ENSG00000157873	3.1863	-0.258158	1.34752	-0.19158	0.848071	NA	TNFRSF14
ENSG00000157870	1437.44	0.326589	0.228378	1.43004	0.152706	0.843104	PRXL2B
ENSG00000142606	24.434	0.509994	0.538059	0.947842	0.34321	0.982794	MMEL1
ENSG00000237058	8.22725	0.107022	0.801638	0.133504	0.893795	0.99841	NA
ENSG00000215912	4.33137	1.55035	1.30902	1.18436	0.236269	0.927646	TTC34
ENSG00000177133	1.7108	-4.26748	2.08317	-2.04855	0.0405059	NA	PRDM16-DT
ENSG00000142611	14.4582	-0.866692	0.681413	-1.2719	0.203407	0.900383	PRDM16
ENSG00000130762	581.442	0.297916	0.282541	1.05442	0.291693	0.966085	ARHGEF16
ENSG00000162591	342.669	0.17336	0.378465	0.45806	0.646909	0.99841	MEGF6
ENSG00000238260	2.5138	-1.17411	1.85781	-0.631989	0.527394	NA	NA
ENSG00000158109	803.147	0.0356043	0.247336	0.143951	0.885539	0.99841	TPRG1L
ENSG00000116213	488.44	0.0937235	0.21248	0.441094	0.659145	0.99841	WRAP73
ENSG00000078900	152.19	-0.492815	0.294743	-1.67201	0.0945216	0.724522	TP73
ENSG00000227372	1057.74	-0.0433178	0.20833	-0.207929	0.835285	0.99841	TP73-AS1
ENSG00000162592	6.99876	-1.06732	0.926941	-1.15144	0.24955	0.941555	CCDC27
ENSG00000235169	28.729	-0.75261	0.4601	-1.63575	0.101891	0.74371	SMIM1
ENSG00000130764	2520	0.134808	0.205013	0.65756	0.510821	0.99841	LRRC47
ENSG00000272153	7.9334	-0.814242	1.00608	-0.80932	0.418331	0.994178	NA
ENSG00000116198	609.435	0.323031	0.220885	1.46244	0.14362	0.829008	CEP104
ENSG00000169598	221.918	0.437234	0.249768	1.75056	0.0800216	0.686959	DFFB
ENSG00000198912	452.502	0.0903851	0.210148	0.430103	0.667121	0.99841	C1orf174
ENSG00000236423	6.82489	0.234498	0.90865	0.258072	0.796351	0.99841	LINC01134
ENSG00000196581	152.335	0.217898	0.4412	0.493877	0.621393	0.99841	AJAP1
ENSG00000231510	1.95333	1.61826	1.71669	0.94266	0.345855	NA	NA
ENSG00000131697	456.931	0.364895	0.308986	1.18094	0.237625	0.930256	NPHP4
ENSG00000069424	273.006	0.837763	0.257013	3.25962	0.00111561	0.0615127	KCNAB2
ENSG00000116254	80.1105	-0.550415	0.497725	-1.10586	0.268786	0.954156	CHD5
ENSG00000116251	11173.9	-0.257907	0.238104	-1.08317	0.278732	0.960859	RPL22
ENSG00000226944	4.83789	0.0131436	1.0478	0.012544	0.989992	0.999891	RNF207-AS1
ENSG00000158286	64.9419	-0.402385	0.484807	-0.829989	0.406545	0.994178	RNF207
ENSG00000116237	5821.57	0.261471	0.185881	1.40665	0.15953	0.852806	ICMT
ENSG00000225077	141.107	-0.254183	0.284918	-0.892126	0.372325	0.988998	NA
ENSG00000173673	1099.26	-1.12821	0.377455	-2.98899	0.002799	0.113198	HES3
ENSG00000158292	600.345	-0.722669	0.300048	-2.40851	0.0160179	0.331781	GPR153
ENSG00000097021	3591.68	0.540962	0.217136	2.49135	0.0127257	0.291761	ACOT7
ENSG00000069812	36.9059	-0.657921	0.520095	-1.265	0.205871	0.903321	HES2
ENSG00000187017	597.978	-0.297351	0.234523	-1.26789	0.204836	0.901978	ESPN
ENSG00000215788	150.151	-0.365213	0.424493	-0.860351	0.389596	0.991556	TNFRSF25
ENSG00000171680	564.659	-0.341173	0.257289	-1.32603	0.184829	0.884544	PLEKHG5
ENSG00000162408	720.86	0.20428	0.250539	0.815364	0.414864	0.994178	NOL9
ENSG00000173662	2.57516	-0.789498	1.39316	-0.566698	0.57092	NA	TAS1R1
ENSG00000204859	343.8	-0.0283752	0.244013	-0.116285	0.907426	0.99841	ZBTB48
ENSG00000162413	784.441	0.223315	0.2565	0.870626	0.383958	0.991556	KLHL21
ENSG00000116273	1525	-0.0240192	0.231284	-0.103852	0.917287	0.998721	PHF13
ENSG00000041988	197.213	0.0556085	0.25382	0.219087	0.826582	0.99841	THAP3
ENSG00000007923	1338.41	-0.117601	0.286519	-0.410448	0.681477	0.99841	DNAJC11
ENSG00000237436	22.7375	0.19249	0.542634	0.354733	0.72279	0.99841	NA
ENSG00000171735	1279.75	-0.190472	0.289862	-0.657115	0.511107	0.99841	CAMTA1
ENSG00000270171	6.8514	-1.40794	1.13209	-1.24366	0.213625	0.906336	NA
ENSG00000270035	2.60173	-0.832061	1.67655	-0.496294	0.619687	NA	NA
ENSG00000269978	4.73766	-0.0542108	1.23341	-0.0439522	0.964943	0.999891	NA
ENSG00000049245	974.843	0.0682559	0.196462	0.347426	0.728271	0.99841	VAMP3
ENSG00000269925	5.20362	0.331926	1.07564	0.308585	0.757638	0.99841	NA
ENSG00000049246	218.701	-0.884448	0.335766	-2.63412	0.00843548	0.226808	PER3
ENSG00000236266	2.50467	-1.06484	1.38745	-0.767477	0.442798	NA	NA
ENSG00000116288	5414.22	0.0253751	0.215595	0.117698	0.906307	0.99841	PARK7
ENSG00000116285	1380.85	0.312713	0.268583	1.16431	0.2443	0.937538	ERRFI1
ENSG00000162426	93.5435	0.574357	0.325656	1.7637	0.0777832	0.681041	SLC45A1
ENSG00000142599	2373.63	0.00992545	0.207029	0.0479424	0.961762	0.99987	RERE
ENSG00000074800	60034.9	-0.0235753	0.230346	-0.102348	0.918481	0.998721	ENO1
ENSG00000236269	6.39114	1.19324	0.974652	1.22427	0.22085	0.912993	NA
ENSG00000230679	3.07062	0.358873	1.30185	0.275663	0.782807	NA	ENO1-AS1
ENSG00000180758	116.983	0.30892	0.32153	0.96078	0.336663	0.980792	GPR157
ENSG00000228526	142.047	-1.10919	1.30311	-0.851194	NA	NA	MIR34AHG
ENSG00000234546	23.7811	0.339792	0.55819	0.608739	0.542697	0.99841	LNCTAM34A
ENSG00000281937	2.13307	-0.774231	1.6274	-0.475749	0.634253	NA	NA
ENSG00000049239	471.134	-0.455449	0.251398	-1.81166	0.0700382	0.651841	H6PD
ENSG00000171621	164.033	-0.478894	0.339928	-1.40881	0.158891	0.85244	SPSB1
ENSG00000171612	828.276	0.00989538	0.245683	0.040277	0.967872	0.999891	SLC25A33
ENSG00000231181	2.47748	-0.625545	1.54604	-0.404612	0.685763	NA	RPL9P11
ENSG00000188807	801.328	0.140061	0.193197	0.724965	0.468474	0.99841	TMEM201
ENSG00000171608	805.65	-0.63667	0.291198	-2.18638	0.0287877	0.443345	PIK3CD
ENSG00000231789	123.891	-0.461535	0.407246	-1.13331	0.257085	0.946018	PIK3CD-AS2
ENSG00000171603	4054.85	0.0226709	0.221383	0.102406	0.918435	0.998721	CLSTN1
ENSG00000178585	1606.85	-0.138454	0.203818	-0.679305	0.496944	0.99841	CTNNBIP1
ENSG00000162441	299.326	-0.384747	0.224372	-1.71477	0.0863866	0.703968	LZIC
ENSG00000228150	7.14897	0.361987	0.841816	0.430008	0.66719	0.99841	NA
ENSG00000173614	80.3887	-0.477243	0.320988	-1.48679	0.13707	0.815006	NMNAT1
ENSG00000202415	3.10658	-0.51293	1.27947	-0.400894	0.688498	NA	NA
ENSG00000162444	84.5254	-0.904584	0.332852	-2.71768	0.00657416	0.198278	RBP7
ENSG00000130939	2785.29	0.0587963	0.224477	0.261926	0.793379	0.99841	UBE4B
ENSG00000054523	2683.67	-0.24152	0.229807	-1.05097	0.293272	0.966677	KIF1B
ENSG00000142657	8301.46	0.0219081	0.213964	0.102392	0.918446	0.998721	PGD
ENSG00000271989	2.12642	-0.668896	1.62944	-0.410506	0.681435	NA	NA
ENSG00000251503	18.989	0.0828956	0.544367	0.152279	0.878967	0.99841	CENPS-CORT
ENSG00000175279	136.674	-0.128109	0.309478	-0.413951	0.67891	0.99841	CENPS
ENSG00000241563	5.99205	0.689712	1.00582	0.685718	0.492891	0.99841	CORT
ENSG00000160049	3342.86	0.0488434	0.226244	0.215888	0.829075	0.99841	DFFA
ENSG00000142655	747.475	0.0457247	0.209371	0.21839	0.827125	0.99841	PEX14
ENSG00000130940	153.206	0.322233	0.333783	0.965397	0.334346	0.980742	CASZ1
ENSG00000272078	38.3558	0.774597	0.472153	1.64056	0.100888	0.741008	NA
ENSG00000175262	7.31575	-1.33657	0.927169	-1.44156	0.149428	0.83736	C1orf127
ENSG00000120948	3775.97	0.303252	0.198322	1.52909	0.126241	0.79574	TARDBP
ENSG00000009724	19.7133	-0.130713	0.75765	-0.172524	0.863026	0.99841	MASP2
ENSG00000271895	18.2093	-0.280879	0.733826	-0.38276	0.701898	0.99841	NA
ENSG00000116649	3844.12	0.233701	0.235805	0.991076	0.321649	0.975663	SRM
ENSG00000171824	1865.32	-0.141051	0.204735	-0.688944	0.490858	0.99841	EXOSC10
ENSG00000226849	2.04561	-0.236848	1.76846	-0.133929	0.893459	NA	NA
ENSG00000230337	16.2431	-0.202617	0.59838	-0.33861	0.734904	0.99841	EXOSC10-AS1
ENSG00000198793	2656.2	0.041864	0.283506	0.147665	0.882607	0.99841	MTOR
ENSG00000120942	753.446	0.0441161	0.221134	0.1995	0.841872	0.99841	UBIAD1
ENSG00000204624	111.782	-0.347588	0.367181	-0.946638	0.343823	0.983055	DISP3
ENSG00000116661	1580.7	-0.334211	0.251599	-1.32835	0.184063	0.884544	FBXO2
ENSG00000132879	521.77	-0.158418	0.219592	-0.721417	0.470653	0.99841	FBXO44
ENSG00000116663	33.1681	0.118628	0.493097	0.240578	0.809882	0.99841	FBXO6
ENSG00000116670	4222.42	-0.367218	0.240777	-1.52514	0.127224	0.796382	MAD2L2
ENSG00000162490	718.549	-0.289516	0.267541	-1.08214	0.279192	0.960859	DRAXIN
ENSG00000177674	1358.24	-0.119168	0.303422	-0.392746	0.694507	0.99841	AGTRAP
ENSG00000215910	8.96917	-1.74071	0.890144	-1.95553	0.0505201	0.569843	C1orf167
ENSG00000177000	368.023	-0.115933	0.241412	-0.480231	0.631063	0.99841	MTHFR
ENSG00000011021	522.451	0.0733072	0.240001	0.305446	0.760027	0.99841	CLCN6
ENSG00000242349	5.17647	2.0536	1.11325	1.84469	0.0650826	0.631595	NA
ENSG00000120937	11.8528	1.49948	0.952715	1.5739	0.11551	0.776503	NPPB
ENSG00000116685	1655.04	0.312649	0.197894	1.57988	0.114135	0.773323	KIAA2013
ENSG00000083444	1839.71	0.179908	0.209221	0.859891	0.389849	0.991556	PLOD1
ENSG00000116688	2087.78	0.0526215	0.223357	0.235594	0.813748	0.99841	MFN2
ENSG00000116691	1307.34	-0.0561305	0.242649	-0.231324	0.817063	0.99841	MIIP
ENSG00000120949	620.989	0.324911	0.222277	1.46174	0.143812	0.8293	TNFRSF8
ENSG00000028137	93.0188	-0.0505321	0.33078	-0.152767	0.878582	0.99841	TNFRSF1B
ENSG00000048707	760.984	0.195539	0.291166	0.671573	0.501855	0.99841	VPS13D
ENSG00000239149	4.23252	1.49151	1.42221	1.04872	0.294306	0.966792	SNORA59B
ENSG00000162496	814.041	0.213295	0.317914	0.670922	0.50227	0.99841	DHRS3
ENSG00000272482	5.0577	1.02417	1.03092	0.993453	0.320489	0.975312	NA
ENSG00000188984	90.8566	1.8995	1.05444	1.80143	0.0716348	0.657121	AADACL3
ENSG00000179172	2.88409	-0.625811	1.4076	-0.444596	0.656612	NA	HNRNPCL1
ENSG00000162494	9.60665	0.981758	0.877802	1.11843	0.263384	0.950862	LRRC38
ENSG00000162493	3383.29	-0.157534	0.207733	-0.758346	0.448244	0.99841	PDPN
ENSG00000116731	540.174	0.0189342	0.217289	0.087138	0.930562	0.998721	PRDM2
ENSG00000189337	350.594	0.113563	0.255342	0.444748	0.656502	0.99841	KAZN
ENSG00000175147	14.609	-1.16655	0.774009	-1.50715	0.131773	0.802842	TMEM51-AS1
ENSG00000171729	399.984	-0.726783	0.371843	-1.95454	0.050637	0.569861	TMEM51
ENSG00000142621	23.6467	0.100158	0.527461	0.189887	0.849398	0.99841	FHAD1
ENSG00000142634	880	-0.374077	0.263214	-1.42119	0.155262	0.847016	EFHD2
ENSG00000132906	380.775	-0.587302	0.246018	-2.38723	0.016976	0.339762	CASP9
ENSG00000116138	482.571	-0.11116	0.204782	-0.542823	0.587252	0.99841	DNAJC16
ENSG00000116771	195.95	0.125149	0.262328	0.477069	0.633313	0.99841	AGMAT
ENSG00000237301	2.01026	-0.668261	1.85468	-0.36031	0.718616	NA	NA
ENSG00000235084	2.5826	-1.13289	1.48141	-0.764734	0.44443	NA	NA
ENSG00000197312	1301.92	0.00178797	0.228753	0.00781614	0.993764	0.999891	DDI2
ENSG00000116786	2026.9	0.391927	0.188942	2.07432	0.0380494	0.508382	PLEKHM2
ENSG00000237938	9.12383	0.254122	0.838073	0.303222	0.761721	0.99841	NA
ENSG00000162461	9.03769	0.92736	0.775927	1.19516	0.232023	0.925162	SLC25A34
ENSG00000162460	33.6501	-0.447771	0.596313	-0.7509	0.452713	0.99841	TMEM82
ENSG00000162458	1848.24	0.128301	0.208705	0.614751	0.538719	0.99841	FBLIM1
ENSG00000233954	197.593	0.0401327	0.293334	0.136816	0.891176	0.99841	UQCRHL
ENSG00000178715	5.75923	-0.819521	0.954889	-0.858237	0.390762	0.991556	RPS16P1
ENSG00000179743	138.927	0.221776	0.275989	0.803567	0.421647	0.994178	SPEN-AS1
ENSG00000065526	1546.66	-0.12664	0.268427	-0.471784	0.637081	0.99841	SPEN
ENSG00000116809	434.202	0.103553	0.216622	0.478034	0.632626	0.99841	ZBTB17
ENSG00000173641	3.05334	-1.15384	1.29281	-0.892499	0.372126	NA	HSPB7
ENSG00000186510	12.6039	-1.07128	0.676605	-1.58331	0.11335	0.771457	CLCNKA
ENSG00000232456	3.59524	-0.860742	1.18953	-0.723601	0.469311	NA	NA
ENSG00000184908	66.7063	-0.525544	0.406215	-1.29376	0.195749	0.893552	CLCNKB
ENSG00000136327	9.19631	5.61423	1.41217	3.97562	7.01969e-05	0.00780702	NKX2-8	Organism development							Nervous system
ENSG00000068781	9.60932	4.74118	1.27023	3.73253	0.000189569	0.0159941	STON1-GTF2A1L
ENSG00000227959	2.10327	1.04539	1.63836	0.63807	0.523428	NA	NA
ENSG00000142632	1277.61	-0.286372	0.20291	-1.41132	0.15815	0.852239	ARHGEF19
ENSG00000237276	3.85733	-1.9054	1.23369	-1.54448	0.122473	NA	NA
ENSG00000132881	56.9412	0.046154	0.351857	0.131173	0.895639	0.99841	CPLANE2
ENSG00000233929	3.11255	-1.16017	1.49302	-0.777067	0.43712	NA	NA
ENSG00000037637	594.538	0.0275723	0.223848	0.123174	0.901969	0.99841	FBXO42
ENSG00000055070	2690.29	0.273801	0.199146	1.37488	0.16917	0.862123	SZRD1
ENSG00000187144	1.98911	-0.613109	1.67844	-0.365285	0.714899	NA	SPATA21
ENSG00000157191	698.153	0.0905319	0.227508	0.397928	0.690683	0.99841	NECAP2
ENSG00000226029	7.28852	0.744587	1.07254	0.694227	0.48754	0.99841	LINC01772
ENSG00000080947	57.599	0.156285	0.479326	0.326052	0.744385	0.99841	CROCCP3
ENSG00000261135	4.62603	0.647715	1.17372	0.55185	0.581051	0.99841	NA
ENSG00000224174	8.13167	0.381362	0.850358	0.448473	0.653812	0.99841	NA
ENSG00000233421	7.40394	0.32844	0.867699	0.378519	0.705045	0.99841	LINC01783
ENSG00000219481	222.805	0.109759	0.262589	0.417989	0.675955	0.99841	NBPF1
ENSG00000215908	261.818	0.159561	0.271168	0.588421	0.55625	0.99841	CROCCP2
ENSG00000186301	41.3901	-0.0341726	0.430289	-0.0794177	0.9367	0.999236	NA
ENSG00000280114	7.77269	0.652856	0.859822	0.759292	0.447678	0.998231	NA
ENSG00000236698	36.5932	-0.384155	0.422907	-0.908368	0.363684	0.984951	NA
ENSG00000268869	13.1649	0.0544169	0.654763	0.0831093	0.933765	0.999052	NA
ENSG00000058453	1232.86	0.125113	0.315998	0.395929	0.692158	0.99841	CROCC
ENSG00000227684	2.06441	-0.749769	1.76501	-0.424796	0.670985	NA	CROCCP4
ENSG00000186715	57.8533	-0.0391142	0.362191	-0.107994	0.914001	0.998721	NA
ENSG00000228549	21.028	0.108454	0.513807	0.21108	0.832825	0.99841	LOC112267871
ENSG00000238142	92.1416	-0.202482	0.370522	-0.546478	0.584737	0.99841	LOC105376805
ENSG00000235241	68.6168	0.0789946	0.382028	0.206777	0.836184	0.99841	NA
ENSG00000272426	3.22179	-1.24912	1.30435	-0.957658	0.338235	NA	NA
ENSG00000117122	2513.61	0.20416	0.249216	0.81921	0.412666	0.994178	MFAP2
ENSG00000226526	1.88602	-0.551351	1.83422	-0.300591	0.763726	NA	NA
ENSG00000159363	3516.11	0.561724	0.188961	2.9727	0.00295193	0.117203	ATP13A2
ENSG00000117118	1240.62	0.219698	0.223953	0.981	0.326593	0.976537	SDHB
ENSG00000092607	37.8728	4.57322	0.629685	7.26271	3.79422e-13	3.90885e-10	TBX15	Organism development
ENSG00000142623	32.202	0.700875	0.614947	1.13973	0.254397	0.945429	PADI1
ENSG00000142619	86.0496	0.127725	0.387401	0.329697	0.741629	0.99841	PADI3
ENSG00000159339	5.61383	1.52302	1.1506	1.32368	0.185611	0.886133	PADI4
ENSG00000179051	12756.5	-0.0126394	0.192919	-0.0655164	0.947763	0.999236	RCC2
ENSG00000074964	853.699	-0.290835	0.228316	-1.27383	0.202725	0.899967	ARHGEF10L
ENSG00000117148	14.4555	1.23126	0.726068	1.6958	0.0899244	0.714309	ACTL8
ENSG00000117154	765.933	0.824347	0.316334	2.60594	0.00916222	0.24105	IGSF21
ENSG00000280222	2.50737	1.85475	1.54052	1.20398	0.228598	NA	NA
ENSG00000225387	4.61028	0.750583	1.05351	0.712457	0.476182	0.99841	NA
ENSG00000162733	792.909	4.49719	0.265903	16.9129	3.61595e-64	7.07787e-60	DDR2		Cell adhesion		Heart development
ENSG00000009709	9.28521	-1.9502	0.92222	-2.11468	0.0344575	0.485921	PAX7
ENSG00000159423	797.328	-0.0430647	0.281159	-0.153169	0.878265	0.99841	ALDH4A1
ENSG00000169991	299.739	0.908864	0.314221	2.89243	0.0038227	0.1396	IFFO2
ENSG00000272084	18.786	1.1711	0.573914	2.04054	0.0412963	0.527006	NA
ENSG00000127481	3989.88	0.11327	0.286063	0.395961	0.692134	0.99841	UBR4
ENSG00000230424	4.74354	0.410014	1.07039	0.383053	0.70168	0.99841	EMC1-AS1
ENSG00000127463	1505.92	0.1679	0.191977	0.874582	0.381801	0.991556	EMC1
ENSG00000053372	1624.94	0.0814411	0.230711	0.353001	0.724088	0.99841	MRTO4
ENSG00000211454	5.89907	0.544674	1.00384	0.542588	0.587414	0.99841	AKR7L
ENSG00000162482	5.98902	-0.448498	1.0311	-0.434972	0.663583	0.99841	AKR7A3
ENSG00000270728	14.3625	-0.56483	0.688862	-0.819947	0.412246	0.994178	NA
ENSG00000053371	762.789	0.0737835	0.23058	0.319991	0.748975	0.99841	AKR7A2
ENSG00000040487	423.414	0.173917	0.233682	0.744248	0.456726	0.99841	SLC66A1
ENSG00000077549	6582.99	-0.0674979	0.22307	-0.302587	0.762205	0.99841	CAPZB
ENSG00000173436	593.02	0.0279441	0.301907	0.0925587	0.926254	0.998721	MICOS10
ENSG00000226396	8.52432	-0.518219	0.791714	-0.654553	0.512756	0.99841	NA
ENSG00000158747	85.7621	0.293552	0.342326	0.857523	0.391156	0.991556	NBL1
ENSG00000158748	29.0333	-0.763751	0.592303	-1.28946	0.197238	0.895141	HTR6
ENSG00000162542	76.0026	-0.618256	0.403851	-1.5309	0.125794	0.7953	TMCO4
ENSG00000169914	429.498	-0.285408	0.292832	-0.974648	0.329735	0.978424	OTUD3
ENSG00000188257	16.6054	-1.81846	0.642162	-2.83177	0.00462907	0.160371	PLA2G2A
ENSG00000162543	29.6309	-0.359973	0.497685	-0.723294	0.469499	0.99841	UBXN10
ENSG00000158816	4.7421	-0.772115	1.03257	-0.747758	0.454606	0.99841	VWA5B1
ENSG00000162545	171.854	-0.478474	0.323772	-1.47781	0.139457	0.819874	CAMK2N1
ENSG00000090432	726.406	-0.0245368	0.230943	-0.106246	0.915387	0.998721	MUL1
ENSG00000183114	101.99	0.596366	0.418903	1.42364	0.154551	0.845968	FAM43B
ENSG00000241168	16.3608	4.13801	0.86376	4.7907	1.66203e-06	0.000346092	NA
ENSG00000158828	344.16	0.171532	0.259843	0.660136	0.509166	0.99841	PINK1
ENSG00000117242	71.831	0.24516	0.327897	0.747674	0.454657	0.99841	PINK1-AS
ENSG00000244038	7193.84	0.152852	0.188644	0.810265	0.417788	0.994178	DDOST
ENSG00000117245	367.891	-0.294177	0.264332	-1.11291	0.265747	0.951493	KIF17
ENSG00000189410	409.869	0.185114	0.222747	0.831051	0.405945	0.994178	SH2D5
ENSG00000127483	1805.52	-0.190515	0.224131	-0.850018	0.395315	0.991556	HP1BP3
ENSG00000075151	2362.53	0.149236	0.229578	0.650043	0.515665	0.99841	EIF4G3
ENSG00000117298	1922.97	0.497216	0.209959	2.36816	0.017877	0.349575	ECE1
ENSG00000231105	2.71708	-0.48963	1.32436	-0.36971	0.711599	NA	ECE1-AS1
ENSG00000227001	10.0519	-1.04012	0.811549	-1.28165	0.199967	0.898488	NA
ENSG00000187952	4.58045	-0.661811	1.14221	-0.579413	0.562311	0.99841	NA
ENSG00000142794	108.225	-0.137234	0.386386	-0.355174	0.722459	0.99841	NBPF3
ENSG00000162551	6579.64	-0.0771979	0.230087	-0.335516	0.737236	0.99841	ALPL
ENSG00000076864	311.512	-0.00624526	0.229316	-0.0272343	0.978273	0.999891	RAP1GAP
ENSG00000090686	2008.42	-0.158588	0.232575	-0.681879	0.495316	0.99841	USP48
ENSG00000187942	31.3404	0.327176	0.487775	0.670752	0.502379	0.99841	LDLRAD2
ENSG00000142798	2157.48	0.386328	0.703832	0.548892	0.58308	0.99841	HSPG2
ENSG00000218510	365.605	0.0486895	0.284054	0.171409	0.863902	0.99841	LINC00339
ENSG00000070831	4631.87	-0.198444	0.202436	-0.98028	0.326948	0.976537	CDC42
ENSG00000162552	143.586	-1.36097	1.10773	-1.22862	0.219216	0.911928	WNT4
ENSG00000184677	369.633	0.409272	0.268688	1.52322	0.127703	0.79785	ZBTB40
ENSG00000070886	158.854	-0.0934886	0.316114	-0.295743	0.767426	0.99841	EPHA8
ENSG00000133216	851.564	0.00808985	0.254462	0.031792	0.974638	0.999891	EPHB2
ENSG00000004487	7892.33	0.0414233	0.19469	0.212765	0.83151	0.99841	KDM1A
ENSG00000169641	2000.2	-0.159187	0.26777	-0.594492	0.552183	0.99841	LUZP1
ENSG00000249321	9.5114	4.09141	1.19401	3.42661	0.000611177	0.039082	OR5H5P
ENSG00000261326	22.6855	-0.40211	0.698665	-0.57554	0.564926	0.99841	NA
ENSG00000125944	5952.19	-0.137366	0.196156	-0.70029	0.483746	0.99841	HNRNPR
ENSG00000125945	48.7725	0.862391	0.412224	2.09205	0.0364343	0.50084	ZNF436
ENSG00000249087	12.0786	-0.548168	0.838302	-0.653902	0.513175	0.99841	ZNF436-AS1
ENSG00000204219	3.95503	-0.36077	1.1689	-0.308642	0.757594	0.99841	TCEA3
ENSG00000088280	1025.36	0.00929757	0.200091	0.0464666	0.962938	0.999891	ASAP3
ENSG00000007968	216.508	-0.0566758	0.254099	-0.223046	0.823499	0.99841	E2F2
ENSG00000235052	6.01839	0.0491794	1.09897	0.0447504	0.964306	0.999891	NA
ENSG00000117318	3434.64	0.233094	0.307835	0.757206	0.448927	0.99841	ID3
ENSG00000142676	20403.8	-0.240371	0.216562	-1.10994	0.267024	0.953203	RPL11
ENSG00000011007	1485.77	0.111767	0.238905	0.467828	0.639907	0.99841	ELOA
ENSG00000236810	29.9684	0.24983	0.44287	0.564116	0.572675	0.99841	ELOA-AS1
ENSG00000057757	1657.92	-0.0882048	0.229252	-0.38475	0.700423	0.99841	PITHD1
ENSG00000011009	3364.3	0.315738	0.245097	1.28822	0.197671	0.895859	LYPLA2
ENSG00000117308	519.046	0.266786	0.231466	1.15259	0.249077	0.940476	GALE
ENSG00000117305	383.574	-0.573796	0.27697	-2.07169	0.0382942	0.509566	HMGCL
ENSG00000179163	269.628	-0.263284	0.257869	-1.021	0.307255	0.967909	FUCA1
ENSG00000189266	2400.01	-0.108507	0.206529	-0.525384	0.599316	0.99841	PNRC2
ENSG00000188529	3874.37	-0.19702	0.182164	-1.08155	0.27945	0.960859	SRSF10
ENSG00000142661	10.4487	0.357385	0.723757	0.493792	0.621453	0.99841	MYOM3
ENSG00000142677	11.0819	0.161168	0.702783	0.229328	0.818614	0.99841	IL22RA1
ENSG00000185436	405.303	0.277237	0.216443	1.28088	0.200236	0.898539	IFNLR1
ENSG00000158055	35.9908	-0.356603	0.467727	-0.762418	0.445811	0.998231	GRHL3
ENSG00000001460	280.686	-0.0728209	0.268641	-0.271072	0.786336	0.99841	STPG1
ENSG00000001461	326.724	0.245221	0.220289	1.11318	0.265632	0.951493	NIPAL3
ENSG00000117602	724.323	0.155805	0.212414	0.733499	0.463254	0.99841	RCAN3
ENSG00000184454	15.5419	0.432499	0.591261	0.731486	0.464482	0.99841	NCMAP
ENSG00000133226	4101.92	-0.0829446	0.213756	-0.388035	0.69799	0.99841	SRRM1
ENSG00000169504	10125.4	-0.201897	0.203186	-0.993657	0.32039	0.975312	CLIC4
ENSG00000020633	43.0804	0.502444	0.509663	0.985834	0.324214	0.976537	RUNX3
ENSG00000117614	842.611	-0.199674	0.223807	-0.892174	0.3723	0.988998	SYF2
ENSG00000117616	318.073	0.00935035	0.736479	0.012696	0.98987	0.999891	RSRP1
ENSG00000272432	5.47959	-0.0341546	0.968048	-0.0352819	0.971855	0.999891	NA
ENSG00000261349	7.21665	-1.68073	1.15121	-1.45997	0.1443	0.8293	NA
ENSG00000187010	12.8133	-0.17413	0.677493	-0.257021	0.797162	0.99841	RHD
ENSG00000224183	4.14493	-0.41953	1.16174	-0.361121	0.718009	0.99841	NA
ENSG00000183726	2233.83	-0.0288318	0.215569	-0.133747	0.893602	0.99841	TMEM50A
ENSG00000188672	2.01396	-1.71457	1.65132	-1.03831	0.299128	NA	RHCE
ENSG00000238084	3.45037	-0.146093	1.37408	-0.106321	0.915328	NA	NA
ENSG00000204178	492.11	0.285555	0.225587	1.26583	0.205575	0.902732	MACO1
ENSG00000157978	473.347	0.0106271	0.206368	0.0514961	0.95893	0.999431	LDLRAP1
ENSG00000225643	3.23984	-0.955153	1.28629	-0.742563	0.457746	NA	NA
ENSG00000117643	385.558	-0.0585307	0.219833	-0.266251	0.790046	0.99841	MAN1C1
ENSG00000233478	2.15809	-0.285552	1.59259	-0.179301	0.857701	NA	NA
ENSG00000162430	4123.4	-0.0526391	0.201231	-0.261585	0.793641	0.99841	SELENON
ENSG00000228172	4.14163	0.157867	1.189	0.132773	0.894373	0.99841	NA
ENSG00000117640	477.515	-0.0535647	0.219068	-0.244512	0.806834	0.99841	MTFR1L
ENSG00000127423	490.395	-0.205684	0.24897	-0.826138	0.408726	0.994178	AUNIP
ENSG00000182749	215.067	0.0984572	0.246936	0.398716	0.690102	0.99841	PAQR7
ENSG00000117632	9839.76	-0.295352	0.25933	-1.1389	0.254744	0.94551	STMN1
ENSG00000158006	298.555	-0.0953882	0.225562	-0.422892	0.672374	0.99841	PAFAH2
ENSG00000158008	37.1696	-0.0907397	0.491895	-0.18447	0.853645	0.99841	EXTL1
ENSG00000225383	12.4344	4.06961	0.959436	4.24167	2.21866e-05	0.00312432	SFTA1P
ENSG00000175087	96.2367	-0.251335	0.318206	-0.78985	0.429615	0.996151	PDIK1L
ENSG00000197245	16.0176	-0.75156	0.636608	-1.18057	0.237774	0.930374	FAM110D
ENSG00000236782	10.6784	-0.677637	0.740114	-0.915585	0.359885	0.984787	ZNF593OS
ENSG00000142684	28.4789	-0.62848	0.476694	-1.31841	0.187365	0.88616	ZNF593
ENSG00000142675	284.967	-0.301721	0.225628	-1.33725	0.181142	0.881279	CNKSR1
ENSG00000188782	7.06507	0.163288	0.947078	0.172412	0.863114	0.99841	CATSPER4
ENSG00000236155	54.5923	0.189878	0.438736	0.432785	0.665171	0.99841	ZPLD2P
ENSG00000130695	932.824	0.0420756	0.220601	0.190732	0.848736	0.99841	CEP85
ENSG00000142669	1551.79	-0.304994	0.305815	-0.997316	0.318611	0.97354	SH3BGRL3
ENSG00000158062	204.155	-0.0310567	0.267813	-0.115964	0.907681	0.99841	UBXN11
ENSG00000169442	15.4289	-0.554953	0.610374	-0.909202	0.363244	0.984951	CD52
ENSG00000176092	388.656	0.270977	0.217307	1.24698	0.212406	0.906336	CRYBG2
ENSG00000131914	39974.2	0.0169816	0.225824	0.0751983	0.940057	0.999236	LIN28A
ENSG00000117682	932.025	0.135619	0.206822	0.65573	0.511998	0.99841	DHDDS
ENSG00000223583	1.64957	-0.722745	1.76	-0.41065	0.681329	NA	RPL17P9
ENSG00000225891	1.87692	-0.455154	1.74885	-0.260259	0.794664	NA	NA
ENSG00000198830	5826.98	-0.288745	0.226277	-1.27607	0.20193	0.899967	HMGN2
ENSG00000117676	1588.88	0.284446	0.200886	1.41596	0.156788	0.849766	RPS6KA1
ENSG00000260063	6.38418	-1.01701	0.917951	-1.10792	0.267897	0.953768	LOC101928728
ENSG00000117713	3524.11	-0.20714	0.241735	-0.856889	0.391506	0.991556	ARID1A
ENSG00000060642	290.36	0.153649	0.242148	0.634523	0.525739	0.99841	PIGV
ENSG00000204160	1169.01	0.250577	0.199136	1.25832	0.208276	0.904947	ZDHHC18
ENSG00000175793	113.798	0.612569	0.361358	1.69519	0.0900401	0.714309	SFN
ENSG00000142751	583.839	0.178831	0.20509	0.871961	0.38323	0.991556	GPN2
ENSG00000198746	399.082	0.0694241	0.270835	0.256334	0.797693	0.99841	GPATCH3
ENSG00000090273	5276.91	0.287655	0.215226	1.33652	0.181378	0.881279	NUDC
ENSG00000175707	461.544	0.0148352	0.254526	0.0582856	0.953521	0.999236	KDF1
ENSG00000253368	1277.59	0.153349	0.313811	0.488667	0.625078	0.99841	TRNP1
ENSG00000158246	3655.66	-0.19761	0.253727	-0.778827	0.436082	0.997947	TENT5B
ENSG00000280403	22.3929	-0.625605	0.577191	-1.08388	0.278418	0.960859	NA
ENSG00000090020	809.204	0.22345	0.19787	1.12927	0.258782	0.947704	SLC9A1
ENSG00000214973	2.45169	0.916956	1.39547	0.657097	0.511119	NA	NA
ENSG00000225159	33.5036	-0.440402	0.459159	-0.95915	0.337483	0.980792	NPM1P39
ENSG00000142784	953.027	0.10695	0.200622	0.533095	0.593968	0.99841	WDTC1
ENSG00000186501	716.11	-0.0435949	0.287679	-0.15154	0.87955	0.99841	TMEM222
ENSG00000241547	2.79776	-0.46395	1.43711	-0.322835	0.74682	NA	NA
ENSG00000142765	234.698	-0.336136	0.349305	-0.962299	0.335899	0.980792	SYTL1
ENSG00000142733	203.975	-0.187856	0.276532	-0.67933	0.496929	0.99841	MAP3K6
ENSG00000142748	3.24219	-0.650261	1.38725	-0.468741	0.639255	NA	FCN3
ENSG00000174950	35.6345	0.242303	0.613052	0.395241	0.692665	0.99841	CD164L2
ENSG00000181773	279.049	0.841516	0.353912	2.37775	0.0174186	0.343685	GPR3
ENSG00000158195	2951.37	-0.0478806	0.182773	-0.261967	0.793347	0.99841	WASF2
ENSG00000126705	710.283	0.0924257	0.259466	0.356216	0.721679	0.99841	AHDC1
ENSG00000000938	5.03347	-1.14996	1.11302	-1.03319	0.301515	0.966792	FGR
ENSG00000235912	9.87393	0.244844	0.798341	0.306691	0.759078	0.99841	NA
ENSG00000126709	157.715	-0.317008	0.293771	-1.0791	0.280543	0.962674	IFI6
ENSG00000009780	290.251	-0.105068	0.239559	-0.438589	0.660959	0.99841	FAM76A
ENSG00000231344	2.26389	3.5033	1.85211	1.89152	0.0585545	NA	NA
ENSG00000117758	369.657	0.084015	0.219968	0.381942	0.702504	0.99841	STX12
ENSG00000117751	1217.93	-0.185697	0.227025	-0.817958	0.413381	0.994178	PPP1R8
ENSG00000130775	281.105	0.265307	0.228951	1.15879	0.246541	0.939508	THEMIS2
ENSG00000117748	1508.81	-0.420294	0.225431	-1.8644	0.0622652	0.619298	RPA2
ENSG00000130768	1133.06	0.0157377	0.233603	0.0673693	0.946288	0.999236	SMPDL3B
ENSG00000158156	590.979	0.279842	0.222331	1.25867	0.208148	0.904675	XKR8
ENSG00000158161	740.283	0.349148	0.215008	1.62389	0.1044	0.749096	EYA3
ENSG00000228589	14.8753	0.0214143	0.617004	0.0347069	0.972313	0.999891	NA
ENSG00000169403	112.531	0.223464	0.418038	0.534554	0.592958	0.99841	PTAFR
ENSG00000126698	3577.13	-0.143909	0.206421	-0.697161	0.485702	0.99841	DNAJC8
ENSG00000130770	2150.12	-0.233039	0.225265	-1.03451	0.300898	0.966792	ATP5IF1
ENSG00000270605	32.9614	-0.380149	0.706026	-0.538434	0.590277	0.99841	NA
ENSG00000130766	1633.59	-0.246402	0.236853	-1.04032	0.298192	0.966792	SESN2
ENSG00000130772	356.255	-0.0270229	0.231015	-0.116974	0.90688	0.99841	MED18
ENSG00000204138	1474.69	-0.0315996	0.200022	-0.15798	0.874472	0.99841	PHACTR4
ENSG00000180198	2663.44	-0.00163149	0.226082	-0.00721636	0.994242	0.999891	RCC1
ENSG00000242125	1053.17	-0.120482	0.346906	-0.347304	0.728363	0.99841	SNHG3
ENSG00000200087	19.538	-0.403503	0.726307	-0.555555	0.578515	0.99841	SNORA73B
ENSG00000231468	2.52139	-0.355686	1.3872	-0.256406	0.797638	NA	NA
ENSG00000279443	14.478	-0.0497332	0.685762	-0.0725226	0.942186	0.999236	NA
ENSG00000180098	450.474	-0.300219	0.267914	-1.12058	0.262465	0.950614	TRNAU1AP
ENSG00000197989	299.294	0.121551	0.356628	0.340834	0.733229	0.99841	SNHG12
ENSG00000221539	6.83352	-0.442017	0.895579	-0.493554	0.621621	0.99841	SNORD99
ENSG00000120656	531.373	-0.172049	0.215837	-0.797124	0.425379	0.994178	TAF12
ENSG00000188060	211.984	0.37312	0.27297	1.36689	0.171659	0.868688	RAB42
ENSG00000162419	658.926	0.0348651	0.230641	0.151166	0.879845	0.99841	GMEB1
ENSG00000198492	3717.35	-0.11642	0.212099	-0.548894	0.583078	0.99841	YTHDF2
ENSG00000116329	50.6957	-0.0544576	0.450238	-0.120953	0.903728	0.99841	OPRD1
ENSG00000159023	1976.09	-0.16175	0.242892	-0.665935	0.505453	0.99841	EPB41
ENSG00000225616	3.4673	-0.188982	1.18413	-0.159596	0.873199	NA	RPL27P4
ENSG00000225541	28.9133	3.98041	0.663423	5.99981	1.97545e-09	1.04506e-06	NA
ENSG00000116350	3042.46	0.0140111	0.204895	0.0683817	0.945482	0.999236	SRSF4
ENSG00000116353	620.423	-0.106153	0.235117	-0.451491	0.651636	0.99841	MECR
ENSG00000060656	1924.41	0.464628	0.226816	2.04848	0.0405125	0.522788	PTPRU
ENSG00000162510	4.10298	-0.320908	1.20239	-0.266892	0.789552	0.99841	MATN1
ENSG00000186056	2.62811	-2.205	1.77423	-1.24279	0.213945	NA	MATN1-AS1
ENSG00000162511	14.0625	1.02821	0.725335	1.41756	0.156318	0.848763	LAPTM5
ENSG00000162512	1398.41	0.0441155	0.204636	0.21558	0.829315	0.99841	SDC3
ENSG00000134644	2722.55	0.00559195	0.232607	0.0240403	0.98082	0.999891	PUM1
ENSG00000084628	1815.93	0.168612	0.236904	0.711733	0.47663	0.99841	NKAIN1
ENSG00000060688	2059.95	-0.166906	0.205554	-0.81198	0.416803	0.994178	SNRNP40
ENSG00000229447	3.72112	0.143238	1.17207	0.122209	0.902734	NA	NA
ENSG00000121766	1210.52	-0.176599	0.211301	-0.835769	0.403285	0.993609	ZCCHC17
ENSG00000121769	328.821	-0.281699	0.285887	-0.98535	0.324452	0.976537	FABP3
ENSG00000168528	1090.98	-0.0205368	0.275698	-0.0744903	0.94062	0.999236	SERINC2
ENSG00000142910	254.61	0.671121	0.307741	2.1808	0.0291982	0.444767	TINAGL1
ENSG00000121764	3.61882	-0.872153	1.40213	-0.622018	0.53393	NA	HCRTR1
ENSG00000162517	928.297	0.147164	0.238821	0.616211	0.537755	0.99841	PEF1
ENSG00000148677	88.8142	3.96767	0.970799	4.08702	4.36956e-05	0.00537923	ANKRD1				Heart development
ENSG00000264078	3.18945	0.699873	1.25681	0.556866	0.577619	NA	NA
ENSG00000084636	154.261	-0.112716	0.331774	-0.339737	0.734054	0.99841	COL16A1
ENSG00000121753	845.155	0.095302	0.219786	0.433614	0.664569	0.99841	ADGRB2
ENSG00000134668	38.122	-0.749115	0.444305	-1.68604	0.0917887	0.718945	SPOCD1
ENSG00000184007	4403.97	0.130266	0.201695	0.645855	0.518373	0.99841	PTP4A2
ENSG00000121774	10435.7	0.00888182	0.198371	0.0447739	0.964288	0.999891	KHDRBS1
ENSG00000121775	460.942	0.0251015	0.258514	0.0970993	0.922648	0.998721	TMEM39B
ENSG00000025800	3213.76	0.232249	0.221933	1.04648	0.29534	0.966792	KPNA6
ENSG00000084652	1476.04	0.0662069	0.192406	0.3441	0.730771	0.99841	TXLNA
ENSG00000160050	315.564	-0.437877	0.276287	-1.58487	0.112997	0.771177	CCDC28B
ENSG00000224066	1.80652	-0.397997	1.6735	-0.237823	0.812019	NA	NA
ENSG00000160051	96.0686	-0.67376	0.307006	-2.19462	0.028191	0.437946	IQCC
ENSG00000160055	109.775	0.351384	0.299837	1.17192	0.24123	0.934109	TMEM234
ENSG00000084623	4824.95	-0.0175678	0.193695	-0.0906982	0.927732	0.998721	EIF3I
ENSG00000220785	143.18	-0.452627	0.307689	-1.47106	0.141276	0.823751	MTMR9LP
ENSG00000183615	26.514	-0.530299	0.674446	-0.786274	0.431707	0.996424	FAM167B
ENSG00000182866	1706.23	0.231923	0.250292	0.926607	0.35413	0.983444	LCK
ENSG00000116478	3317.72	-0.0880831	0.211147	-0.417165	0.676557	0.99841	HDAC1
ENSG00000175130	13925	0.0576352	0.274064	0.210298	0.833435	0.99841	MARCKSL1
ENSG00000162526	5.19674	-0.106498	1.33567	-0.0797335	0.936449	0.999236	TSSK3
ENSG00000225828	37.4131	0.030936	0.516022	0.059951	0.952195	0.999236	FAM229A
ENSG00000160058	876.144	0.10732	0.212541	0.504938	0.613602	0.99841	BSDC1
ENSG00000229259	4.37064	-0.524415	1.06129	-0.494127	0.621216	0.99841	NA
ENSG00000254553	3.12457	0.452869	1.305	0.347026	0.728572	NA	NA
ENSG00000273274	151.084	-0.135174	0.30554	-0.442409	0.658193	0.99841	ZBTB8B
ENSG00000160062	325.81	-0.456987	0.233601	-1.95627	0.0504334	0.569843	ZBTB8A
ENSG00000176261	579.554	-0.293447	0.236713	-1.23967	0.215097	0.907573	ZBTB8OS
ENSG00000162521	6001.86	-0.156688	0.194019	-0.807592	0.419325	0.994178	RBBP4
ENSG00000162522	2159.38	-0.0567531	0.227832	-0.249101	0.803283	0.99841	KIAA1522
ENSG00000134684	6205.71	0.0638706	0.194864	0.32777	0.743086	0.99841	YARS1
ENSG00000116497	968.817	0.0356019	0.195847	0.181784	0.855752	0.99841	S100PBP
ENSG00000160097	50.8152	-0.507652	0.405095	-1.25317	0.210145	0.906336	FNDC5
ENSG00000121905	23.7828	-0.401699	0.630942	-0.636666	0.524342	0.99841	HPCA
ENSG00000121900	326.658	-0.947498	0.322619	-2.9369	0.00331515	0.125272	TMEM54
ENSG00000116514	472.71	0.197153	0.281033	0.701531	0.482972	0.99841	RNF19B
ENSG00000004455	1957.59	-0.195518	0.188162	-1.0391	0.29876	0.966792	AK2
ENSG00000142920	21.2485	0.219186	0.557818	0.392934	0.694368	0.99841	AZIN2
ENSG00000278997	3.3296	-0.411988	1.27251	-0.32376	0.74612	NA	NA
ENSG00000116525	261.873	0.12622	0.252405	0.500068	0.617027	0.99841	TRIM62
ENSG00000279179	5.18101	0.727632	1.0367	0.701874	0.482758	0.99841	NA
ENSG00000160094	693.459	-0.300414	0.236936	-1.26792	0.204828	0.901978	ZNF362
ENSG00000225313	1.58938	1.77297	2.41686	0.733584	0.463203	NA	NA
ENSG00000134686	552.849	-0.716273	0.354251	-2.02194	0.0431828	0.535236	PHC2
ENSG00000121903	49.1446	-0.629998	0.416389	-1.513	0.130279	0.800628	ZSCAN20
ENSG00000121904	280.492	0.0801704	0.309897	0.2587	0.795866	0.99841	CSMD2
ENSG00000142698	131.97	0.0659459	0.333164	0.197938	0.843093	0.99841	C1orf94
ENSG00000163866	757.802	0.103395	0.213702	0.483826	0.628509	0.99841	SMIM12
ENSG00000189280	7.02278	2.5596	1.00337	2.551	0.0107413	0.265133	GJB5
ENSG00000189433	7.48705	0.596428	0.834689	0.714552	0.474886	0.99841	GJB4
ENSG00000188910	24.1345	1.5787	0.519628	3.03814	0.00238043	0.100636	GJB3
ENSG00000187513	26.7303	0.124002	0.509538	0.243362	0.807725	0.99841	GJA4
ENSG00000230163	11.5858	0.791361	0.71566	1.10578	0.268823	0.954156	NA
ENSG00000116544	461.317	0.525596	0.269613	1.94944	0.0512428	0.572177	DLGAP3
ENSG00000241014	19.6898	-0.357187	0.674849	-0.529285	0.596608	0.99841	GPR199P
ENSG00000243749	82.056	0.286766	0.315409	0.909188	0.363251	0.984951	TMEM35B
ENSG00000163867	205.396	-0.324973	0.248468	-1.30791	0.190905	0.890096	ZMYM6
ENSG00000197056	501.286	-0.052464	0.259649	-0.202057	0.839872	0.99841	ZMYM1
ENSG00000116560	12563.1	-0.0694311	0.269527	-0.257603	0.796713	0.99841	SFPQ
ENSG00000146463	2076.56	0.00416667	0.242381	0.0171906	0.986285	0.999891	ZMYM4
ENSG00000229994	11.2579	0.122261	0.768925	0.159002	0.873667	0.99841	RPL5P4
ENSG00000142687	2037.41	0.062623	0.192193	0.325835	0.744549	0.99841	KIAA0319L
ENSG00000020129	1263.2	0.05269	0.246937	0.213375	0.831035	0.99841	NCDN
ENSG00000239636	8.45326	-0.0447924	0.790299	-0.0566778	0.954802	0.999236	NA
ENSG00000116819	41.6988	1.23714	0.502769	2.46066	0.0138683	0.302291	TFAP2E
ENSG00000126067	3616.78	-0.0275239	0.237933	-0.115679	0.907907	0.99841	PSMB2
ENSG00000142686	305.053	0.135272	0.22841	0.592235	0.553694	0.99841	C1orf216
ENSG00000092853	1027.36	0.210564	0.203857	1.0329	0.301651	0.966792	CLSPN
ENSG00000134698	412.405	-0.166176	0.245147	-0.677862	0.497859	0.99841	AGO4
ENSG00000092847	1927.69	0.130297	0.205233	0.634872	0.525512	0.99841	AGO1
ENSG00000126070	351.847	0.228823	0.272212	0.840603	0.40057	0.993178	AGO3
ENSG00000092850	21.7084	-0.364291	0.590629	-0.616785	0.537376	0.99841	TEKT2
ENSG00000116863	724.678	0.125108	0.227161	0.550745	0.581809	0.99841	ADPRS
ENSG00000171812	148.999	0.275084	0.270053	1.01863	0.308378	0.967909	COL8A2
ENSG00000054116	960.199	-0.129588	0.213885	-0.605877	0.544597	0.99841	TRAPPC3
ENSG00000116871	2552.58	0.327308	0.200095	1.63576	0.10189	0.74371	MAP7D1
ENSG00000054118	5073.32	-0.0675981	0.228175	-0.296256	0.767035	0.99841	THRAP3
ENSG00000214193	130.636	-0.552859	0.340933	-1.62161	0.104888	0.751667	SH3D21
ENSG00000142694	404.68	0.463237	0.351642	1.31735	0.18772	0.886441	EVA1B
ENSG00000116883	106.644	-0.0491894	0.357151	-0.137727	0.890456	0.99841	NA
ENSG00000196182	843.167	0.528929	0.203842	2.59479	0.00946476	0.245707	STK40
ENSG00000181817	859.36	0.150217	0.257733	0.582838	0.560002	0.99841	LSM10
ENSG00000116885	53.3903	-0.114208	0.359836	-0.31739	0.750948	0.99841	OSCP1
ENSG00000116898	1681.4	-0.00601485	0.231567	-0.0259746	0.979278	0.999891	MRPS15
ENSG00000119535	1.71608	0.438818	1.90951	0.229807	0.818242	NA	CSF3R
ENSG00000163873	81.6968	-0.297207	0.313299	-0.948638	0.342805	0.982794	GRIK3
ENSG00000233621	12.1588	0.371297	0.720791	0.515124	0.606466	0.99841	ZC3H12A-DT
ENSG00000163874	144.98	0.180225	0.288508	0.62468	0.532181	0.99841	ZC3H12A
ENSG00000163875	740.133	-0.0842179	0.215625	-0.390576	0.69611	0.99841	MEAF6
ENSG00000163877	421.213	-0.0959296	0.231249	-0.414832	0.678265	0.99841	SNIP1
ENSG00000237749	13.3804	-0.474425	0.662226	-0.716409	0.473739	0.99841	NA
ENSG00000163879	309.564	-0.191431	0.239157	-0.800439	0.423456	0.994178	DNALI1
ENSG00000134697	2717.67	0.00250841	0.186344	0.0134612	0.98926	0.999891	GNL2
ENSG00000169218	10.9956	-0.419691	0.833627	-0.503451	0.614647	0.99841	RSPO1
ENSG00000116922	714.079	0.0159802	0.207547	0.0769957	0.938627	0.999236	C1orf109
ENSG00000134690	1351.85	-0.0229165	0.193901	-0.118187	0.90592	0.99841	CDCA8
ENSG00000183317	21.2659	0.647388	0.555205	1.16603	0.243601	0.936594	EPHA10
ENSG00000185090	156.772	-0.0456707	0.260386	-0.175396	0.860768	0.99841	MANEAL
ENSG00000196449	540.156	0.183547	0.235929	0.777977	0.436583	0.997947	YRDC
ENSG00000197982	947.863	0.312871	0.29378	1.06499	0.286882	0.966085	C1orf122
ENSG00000188786	328.187	-0.0428403	0.220756	-0.194062	0.846127	0.99841	MTF1
ENSG00000204084	628.93	-0.189685	0.232225	-0.816814	0.414034	0.994178	INPP5B
ENSG00000183431	4180.25	0.0780814	0.217318	0.359297	0.719373	0.99841	SF3A3
ENSG00000183386	589.622	0.146133	0.24308	0.601171	0.547726	0.99841	FHL3
ENSG00000183520	1176.3	0.0666592	0.202534	0.329127	0.74206	0.99841	UTP11
ENSG00000185668	550.427	-0.0749535	0.259858	-0.288441	0.773009	0.99841	POU3F1
ENSG00000224592	29.3596	-0.187206	0.474682	-0.394382	0.693299	0.99841	NA
ENSG00000237290	2.28648	0.326107	1.53619	0.212283	0.831886	NA	LINC01343
ENSG00000215895	4.00358	-0.360268	1.10446	-0.326194	0.744278	0.99841	HSPA5P1
ENSG00000116954	451.433	-0.137066	0.287051	-0.477497	0.633008	0.99841	RRAGC
ENSG00000228436	3.94072	-1.63574	1.33926	-1.22138	0.221941	NA	LOC105378663
ENSG00000214114	568.394	-0.0992314	0.236866	-0.418934	0.675264	0.99841	MYCBP
ENSG00000158315	20.4055	-0.102412	0.534801	-0.191496	0.848137	0.99841	RHBDL2
ENSG00000174574	8056.36	-0.280109	0.200264	-1.3987	0.161902	0.852806	AKIRIN1
ENSG00000168653	5302.36	-0.265999	0.241625	-1.10088	0.270951	0.95635	NDUFS5
ENSG00000127603	5230.53	0.639633	0.34014	1.8805	0.0600401	0.612096	MACF1
ENSG00000183682	12.5511	-0.107282	0.704718	-0.152233	0.879003	0.99841	BMP8A
ENSG00000237624	13.342	-0.738219	0.711702	-1.03726	0.299616	0.966792	OXCT2P1
ENSG00000182109	38.2286	-0.0300359	0.520861	-0.0576659	0.954015	0.999236	NA
ENSG00000243970	10.168	-0.173051	0.754526	-0.22935	0.818597	0.99841	PPIEL
ENSG00000090621	6450.2	0.112435	0.184355	0.609882	0.54194	0.99841	PABPC4
ENSG00000228060	2.0686	-0.743899	1.72972	-0.430069	0.667145	NA	NA
ENSG00000201457	1.79158	0.0865414	2.08213	0.0415639	0.966846	NA	SNORA55
ENSG00000163909	147.1	0.27502	0.260145	1.05718	0.290429	0.966085	HEYL
ENSG00000116983	81.3994	1.05226	0.383904	2.74094	0.0061264	0.190346	HPCAL4
ENSG00000084072	879.869	-0.214214	0.222742	-0.961715	0.336193	0.980792	PPIE
ENSG00000116985	65.5349	0.474236	0.427913	1.10825	0.267752	0.953732	BMP8B
ENSG00000198754	14.6779	-0.339484	0.656326	-0.517249	0.604982	0.99841	OXCT2
ENSG00000261798	3.02024	0.167684	1.34155	0.124992	0.90053	NA	LOC101929536
ENSG00000043514	619.112	-0.0448477	0.20051	-0.223668	0.823015	0.99841	TRIT1
ENSG00000116990	809.871	0.0401125	0.250782	0.15995	0.872921	0.99841	MYCL
ENSG00000236546	1.64025	2.98659	2.03059	1.4708	0.141345	NA	MYCL-AS1
ENSG00000168389	411.706	0.569871	0.270837	2.10411	0.0353686	0.493446	MFSD2A
ENSG00000228477	7.20889	0.360936	0.902184	0.400069	0.689106	0.99841	NA
ENSG00000131236	6168.47	0.184195	0.199787	0.921961	0.356549	0.983695	CAP1
ENSG00000131238	4140.02	0.039672	0.187017	0.21213	0.832005	0.99841	PPT1
ENSG00000117000	721.097	-0.306551	0.262591	-1.16741	0.243045	0.936594	RLF
ENSG00000259943	86.8983	-0.350341	0.391016	-0.895976	0.370265	0.988142	NA
ENSG00000084073	1477.89	0.270484	0.19127	1.41415	0.157317	0.850407	ZMPSTE24
ENSG00000049089	153.098	-0.958086	0.480812	-1.99264	0.0463007	0.554292	COL9A2
ENSG00000084070	182.219	0.208568	0.262583	0.794293	0.427025	0.994212	SMAP2
ENSG00000187801	146.471	-0.420348	0.294382	-1.4279	0.153321	0.843609	ZFP69B
ENSG00000260920	191.58	-0.303156	0.288428	-1.05106	0.29323	0.966677	NA
ENSG00000279667	7.49143	-1.27481	1.06949	-1.19198	0.233268	0.925991	NA
ENSG00000187815	130.253	-0.10057	0.291331	-0.345207	0.729939	0.99841	ZFP69
ENSG00000238287	9.5688	-0.643435	0.819025	-0.785611	0.432096	0.996424	NA
ENSG00000164002	132.235	-0.464864	0.300678	-1.54605	0.122092	0.788025	EXO5
ENSG00000238186	6.71312	0.434583	0.98092	0.443036	0.65774	0.99841	NA
ENSG00000117010	95	-0.179663	0.300311	-0.598258	0.549668	0.99841	ZNF684
ENSG00000117016	1208.71	-0.185234	0.230858	-0.802373	0.422337	0.994178	RIMS3
ENSG00000237899	4.15494	-0.259894	1.15555	-0.22491	0.82205	0.99841	NA
ENSG00000272145	20.8942	0.328273	0.637489	0.514946	0.606591	0.99841	NA
ENSG00000066136	1000.9	-0.23799	0.23064	-1.03187	0.302133	0.966792	NFYC
ENSG00000117013	129.163	0.132859	0.327165	0.406091	0.684675	0.99841	KCNQ4
ENSG00000179862	387.917	0.0961654	0.277519	0.346518	0.728953	0.99841	CITED4
ENSG00000171793	2740.77	-0.0241842	0.225316	-0.107334	0.914524	0.998721	CTPS1
ENSG00000281207	10.4848	0.57369	0.802396	0.71497	0.474627	0.99841	SLFNL1-AS1
ENSG00000171790	3.55215	-0.108711	1.42144	-0.0764793	0.939038	NA	SLFNL1
ENSG00000010803	537.478	0.431351	0.228015	1.89177	0.0585218	0.607342	SCMH1
ENSG00000204060	121.08	0.0221679	0.333616	0.0664474	0.947022	0.999236	FOXO6
ENSG00000127129	3.63093	-0.131089	1.20817	-0.108502	0.913597	NA	EDN2
ENSG00000127124	15.1568	0.735274	0.601945	1.2215	0.221897	0.913333	HIVEP3
ENSG00000198815	1100.34	0.00924764	0.202631	0.0456379	0.963599	0.999891	FOXJ3
ENSG00000227527	4.14766	-0.620825	1.14545	-0.541992	0.587824	0.99841	NA
ENSG00000177181	279.129	-0.485573	0.309746	-1.56765	0.116963	0.779027	RIMKLA
ENSG00000066185	5.57074	-0.82007	1.08061	-0.758898	0.447914	0.998231	ZMYND12
ENSG00000127125	497.403	-0.529291	0.213344	-2.48093	0.013104	0.296764	PPCS
ENSG00000186409	20.6637	-0.188872	0.520099	-0.363145	0.716496	0.99841	CCDC30
ENSG00000171960	744.211	-0.238142	0.213075	-1.11764	0.263719	0.950862	PPIH
ENSG00000234917	2.05578	0.242254	1.6166	0.149854	0.88088	NA	NA
ENSG00000065978	35654	0.145465	0.205937	0.70636	0.479964	0.99841	YBX1
ENSG00000164007	358.026	0.582051	0.266517	2.18392	0.028968	0.444682	CLDN19
ENSG00000117385	1500.07	0.509288	0.218377	2.33215	0.0196926	0.367458	P3H1
ENSG00000164008	30.6087	-0.203097	0.448608	-0.452727	0.650745	0.99841	C1orf50
ENSG00000283580	5.62515	-0.412027	1.05917	-0.389009	0.69727	0.99841	NA
ENSG00000228452	14.3188	-0.60288	0.636122	-0.947743	0.34326	0.982794	NA
ENSG00000274386	15.992	0.130045	0.71072	0.182977	0.854816	0.99841	TMEM269
ENSG00000177868	407.21	-0.320493	0.249325	-1.28544	0.198638	0.897747	SVBP
ENSG00000164010	85.1863	-0.388437	0.327762	-1.18512	0.23597	0.927646	ERMAP
ENSG00000228192	19.4855	0.699528	0.547538	1.27759	0.201395	0.899967	NA
ENSG00000164011	357.714	-0.117231	0.22993	-0.509855	0.610153	0.99841	ZNF691
ENSG00000117394	9622.52	0.414606	0.201117	2.06152	0.0392537	0.516018	SLC2A1
ENSG00000227533	33.6455	-0.579069	0.453653	-1.27646	0.201794	0.899967	SLC2A1-DT
ENSG00000186973	9.56935	0.0692386	0.837303	0.0826923	0.934096	0.999052	FAM183A
ENSG00000117395	2108.38	0.49719	0.238864	2.08147	0.0373907	0.50413	EBNA1BP2
ENSG00000243710	10.8881	0.595547	0.782411	0.761169	0.446556	0.998231	CFAP57
ENSG00000179178	547.718	0.260182	0.244969	1.0621	0.288189	0.966085	TMEM125
ENSG00000253313	220.684	0.251178	0.365621	0.686989	0.492089	0.99841	C1orf210
ENSG00000066056	136.916	1.13939	0.371453	3.06738	0.00215945	0.0949868	TIE1
ENSG00000117400	4.79531	-1.67457	1.11428	-1.50282	0.132885	0.805655	MPL
ENSG00000234694	11.7543	-0.235428	0.685816	-0.343282	0.731386	0.99841	NA
ENSG00000117399	4622.45	0.160017	0.204128	0.783905	0.433096	0.996424	CDC20
ENSG00000066322	666.936	0.569388	0.258194	2.20527	0.0274352	0.433077	ELOVL1
ENSG00000159479	443.115	0.0697258	0.255661	0.272728	0.785063	0.99841	MED8
ENSG00000229431	5.21885	0.235972	1.10132	0.214264	0.830341	0.99841	NA
ENSG00000198198	267.431	-0.0167327	0.322923	-0.0518164	0.958675	0.999431	SZT2
ENSG00000178922	146.916	-0.138727	0.274943	-0.504565	0.613865	0.99841	HYI
ENSG00000229348	1.49104	0.667146	2.13863	0.311951	0.755078	NA	NA
ENSG00000142949	7185.81	0.018381	0.276622	0.0664482	0.947021	0.999236	PTPRF
ENSG00000066135	2277.35	-0.24367	0.25767	-0.945666	0.344319	0.983444	KDM4A
ENSG00000236200	21.6998	0.0962734	0.62539	0.153941	0.877656	0.99841	NA
ENSG00000126091	172.95	-0.146231	0.2856	-0.512013	0.608642	0.99841	ST3GAL3
ENSG00000117407	236.069	0.383166	0.301853	1.26938	0.204305	0.901621	ARTN
ENSG00000117408	682.004	0.332673	0.23308	1.42729	0.153496	0.843609	IPO13
ENSG00000132768	1298.19	0.488485	0.204261	2.39147	0.016781	0.337761	DPH2
ENSG00000117410	1701.89	0.137966	0.226627	0.60878	0.54267	0.99841	ATP6V0B
ENSG00000117411	2121.5	0.0249678	0.218575	0.11423	0.909056	0.99841	B4GALT2
ENSG00000159214	259.382	0.0691995	0.243761	0.283882	0.776501	0.99841	CCDC24
ENSG00000196517	578.635	-0.174498	0.276766	-0.630487	0.528376	0.99841	SLC6A9
ENSG00000230615	25.7637	-0.417843	0.486157	-0.85948	0.390076	0.991556	NA
ENSG00000233514	5.90152	-0.197004	1.0373	-0.18992	0.849371	0.99841	NA
ENSG00000178028	704.975	0.0282365	0.203897	0.138484	0.889858	0.99841	DMAP1
ENSG00000117419	1640.85	-0.0176545	0.249574	-0.0707386	0.943606	0.999236	ERI3
ENSG00000187147	2344.39	-0.105407	0.230338	-0.457619	0.647226	0.99841	RNF220
ENSG00000126106	208.881	-0.0351391	0.310186	-0.113284	0.909805	0.99841	TMEM53
ENSG00000198520	3.87379	1.19936	1.14456	1.04788	0.294694	NA	ARMH1
ENSG00000142945	2052.69	-0.18367	0.199067	-0.922653	0.356188	0.983695	KIF2C
ENSG00000225721	10.2632	0.682449	0.787945	0.866113	0.386428	0.991556	NA
ENSG00000142937	29611.7	-0.25142	0.224033	-1.12224	0.261759	0.949938	RPS8
ENSG00000200913	4.87497	-0.023692	1.04722	-0.0226238	0.98195	0.999891	SNORD46
ENSG00000202031	2.36342	1.97458	1.58138	1.24865	0.211794	NA	SNORD38A
ENSG00000142959	46.8919	0.40443	0.461905	0.87557	0.381264	0.991275	BEST4
ENSG00000173846	155.62	0.392271	0.369285	1.06225	0.288124	0.966085	PLK3
ENSG00000222009	12.9853	0.632397	0.673438	0.939057	0.347701	0.983444	BTBD19
ENSG00000117425	12.4674	0.0455512	0.753843	0.0604254	0.951817	0.999236	PTCH2
ENSG00000070785	776.052	0.05554	0.198891	0.279248	0.780055	0.99841	EIF2B3
ENSG00000232369	2.30044	0.265045	1.70546	0.15541	0.876498	NA	NA
ENSG00000268949	3.42138	-0.150559	1.276	-0.117993	0.906073	NA	NA
ENSG00000126107	1092.36	0.292957	0.209012	1.40163	0.161025	0.852806	HECTD3
ENSG00000126088	1290.2	0.0677324	0.222377	0.304584	0.760683	0.99841	UROD
ENSG00000162415	127.212	-0.371299	0.328522	-1.13021	0.258388	0.947704	ZSWIM5
ENSG00000281912	12.4186	0.303013	0.761357	0.397991	0.690637	0.99841	LINC01144
ENSG00000186603	1056.1	0.570871	0.254505	2.24307	0.0248926	0.412222	HPDL
ENSG00000132781	905.023	0.025126	0.202939	0.123811	0.901465	0.99841	MUTYH
ENSG00000132773	386.256	-0.0602598	0.276476	-0.217957	0.827463	0.99841	TOE1
ENSG00000070759	296.881	0.124894	0.221594	0.563618	0.573014	0.99841	TESK2
ENSG00000280670	63.8264	0.104417	0.364134	0.286753	0.774301	0.99841	CCDC163
ENSG00000132763	233.837	-0.28959	0.261232	-1.10855	0.267623	0.953653	MMACHC
ENSG00000117450	16718.8	0.109092	0.191047	0.571021	0.567986	0.99841	PRDX1
ENSG00000117448	4040.38	0.0248013	0.214541	0.115601	0.907968	0.99841	AKR1A1
ENSG00000280836	2.66882	0.191882	1.39163	0.137882	0.890333	NA	NA
ENSG00000132780	16698.1	-0.152683	0.19571	-0.780147	0.435304	0.997875	NASP
ENSG00000159588	20.1673	0.344368	0.579879	0.593861	0.552605	0.99841	CCDC17
ENSG00000159592	2398.57	-0.0852234	0.196459	-0.433796	0.664436	0.99841	GPBP1L1
ENSG00000225447	3.21307	-0.355292	1.3971	-0.254307	0.799258	NA	NA
ENSG00000234329	3.11418	-0.308334	1.42159	-0.216894	0.828291	NA	RPL7AP16
ENSG00000159596	1027.89	0.0564898	0.222554	0.253825	0.799631	0.99841	TMEM69
ENSG00000197429	129.973	-0.70081	0.274239	-2.55547	0.0106044	0.263568	IPP
ENSG00000230896	13.235	0.0359033	0.665668	0.0539358	0.956986	0.999236	NA
ENSG00000086015	1153.02	-0.0231043	0.239842	-0.0963314	0.923257	0.998721	MAST2
ENSG00000117461	312.578	-0.290792	0.23976	-1.21285	0.225188	0.913599	PIK3R3
ENSG00000117472	4.81329	-0.0193379	1.01374	-0.0190757	0.984781	0.999891	TSPAN1
ENSG00000085998	1024.78	0.0537587	0.212297	0.253224	0.800095	0.99841	POMGNT1
ENSG00000171357	33.0771	0.157396	0.420601	0.374217	0.708243	0.99841	LURAP1
ENSG00000085999	945.054	0.165935	0.237534	0.698575	0.484817	0.99841	RAD54L
ENSG00000132128	1484.3	0.0468551	0.204788	0.228798	0.819026	0.99841	LRRC41
ENSG00000173660	5643.59	-0.161473	0.222193	-0.726724	0.467395	0.99841	UQCRH
ENSG00000117481	370.491	-0.0342248	0.211661	-0.161697	0.871545	0.99841	NSUN4
ENSG00000117480	244.893	-0.373745	0.270786	-1.38022	0.167518	0.861246	FAAH
ENSG00000232022	15.7529	-0.0835792	0.620448	-0.134708	0.892843	0.99841	NA
ENSG00000197587	18.9541	-2.15091	0.79134	-2.71806	0.0065665	0.198278	DMBX1
ENSG00000269956	2.33164	-1.4007	1.45772	-0.960888	0.336608	NA	MKNK1-AS1
ENSG00000079277	383.56	0.366642	0.229461	1.59784	0.11008	0.762535	MKNK1
ENSG00000142961	113.293	0.39042	0.282454	1.38224	0.166898	0.859247	MOB3C
ENSG00000123472	1930.02	-0.0608497	0.266774	-0.228094	0.819573	0.99841	ATPAF1
ENSG00000159658	1198.14	0.185931	0.211105	0.880754	0.378451	0.991023	EFCAB14
ENSG00000186377	47.6356	-0.840686	0.430297	-1.95373	0.0507328	0.570185	CYP4X1
ENSG00000225506	10.3323	-0.606328	0.738834	-0.820655	0.411843	0.994178	NA
ENSG00000224805	3.54515	-0.523693	1.22234	-0.428434	0.668335	NA	LINC00853
ENSG00000162367	6.03084	-3.12442	1.31631	-2.37362	0.0176149	0.345831	TAL1
ENSG00000123473	781.065	-0.163276	0.248103	-0.658096	0.510476	0.99841	STIL
ENSG00000162368	993.64	0.151456	0.207026	0.731582	0.464424	0.99841	CMPK1
ENSG00000186790	7.02188	-0.0967431	0.888451	-0.10889	0.91329	0.998721	FOXE3
ENSG00000237424	6.28619	0.574579	0.950385	0.604575	0.545461	0.99841	FOXD2-AS1
ENSG00000186564	3.81467	0.185093	1.18815	0.155782	0.876205	NA	FOXD2
ENSG00000269113	123.536	-0.530922	0.273186	-1.94344	0.0519625	0.576922	TRABD2B
ENSG00000117834	4.10266	0.263684	1.09074	0.241748	0.808975	0.99841	SLC5A9
ENSG00000132122	246.601	0.0549729	0.287474	0.191228	0.848347	0.99841	SPATA6
ENSG00000235105	3.39398	-0.730886	1.24955	-0.584917	0.558603	NA	NA
ENSG00000186094	15.7711	1.31993	0.613015	2.15318	0.0313042	0.458988	AGBL4
ENSG00000162373	121.96	-0.315223	0.347937	-0.905977	0.364948	0.985822	BEND5
ENSG00000162374	35.3176	-0.929209	0.492876	-1.88528	0.059392	0.608978	ELAVL4
ENSG00000185104	1215.35	-0.127206	0.201197	-0.632246	0.527226	0.99841	FAF1
ENSG00000123080	4.46266	-0.0734927	1.14751	-0.0640452	0.948934	0.999236	CDKN2C
ENSG00000213478	2.70082	-0.421984	1.35354	-0.311764	0.75522	NA	NA
ENSG00000123091	1501.5	0.0775907	0.20064	0.386716	0.698966	0.99841	RNF11
ENSG00000233406	4.88581	0.452664	1.08262	0.41812	0.675859	0.99841	RPS2P8
ENSG00000085831	188.156	0.350971	0.295523	1.18763	0.234981	0.926981	TTC39A
ENSG00000085832	1522.24	-0.0686693	0.194965	-0.352213	0.724679	0.99841	EPS15
ENSG00000117859	2069.9	-0.00628152	0.186115	-0.0337508	0.973076	0.999891	OSBPL9
ENSG00000078618	4699.27	0.11843	0.20758	0.570529	0.568319	0.99841	NRDC
ENSG00000266993	3.22943	0.220459	1.41063	0.156284	0.875809	NA	LOC105378721
ENSG00000169213	2446.54	-0.0541606	0.199932	-0.270895	0.786471	0.99841	RAB3B
ENSG00000117862	2913.96	0.0395498	0.20137	0.196403	0.844294	0.99841	TXNDC12
ENSG00000198841	235.371	-0.283663	0.349592	-0.811411	0.41713	0.994178	KTI12
ENSG00000134717	2403.74	-0.337622	0.205907	-1.63968	0.101071	0.741519	BTF3L4
ENSG00000157077	930.234	-0.194809	0.28383	-0.68636	0.492486	0.99841	ZFYVE9
ENSG00000228407	4.79386	-0.599313	1.06588	-0.562271	0.573931	0.99841	NA
ENSG00000154222	483.792	0.244948	0.255793	0.957602	0.338263	0.981059	CC2D1B
ENSG00000224680	4.92152	0.409838	1.04106	0.393674	0.693822	0.99841	NA
ENSG00000085840	1345.81	-0.0670176	0.243446	-0.275287	0.783095	0.99841	ORC1
ENSG00000134748	1536.43	-0.176904	0.203348	-0.86996	0.384322	0.991556	PRPF38A
ENSG00000134744	1063.38	-0.117049	0.259606	-0.450873	0.652081	0.99841	TUT4
ENSG00000116157	259.771	-0.485031	0.314236	-1.54352	0.122704	0.789788	GPX7
ENSG00000182183	11.8777	-1.25968	0.753878	-1.67093	0.0947352	0.724637	SHISAL2A
ENSG00000162377	1787.36	-0.188	0.232304	-0.809287	0.41835	0.994178	COA7
ENSG00000162378	729.845	-0.133554	0.224816	-0.594058	0.552473	0.99841	ZYG11B
ENSG00000228929	17.5091	-0.307151	0.724828	-0.423757	0.671743	0.99841	RPS13P2
ENSG00000203995	50.5203	-0.396622	0.45043	-0.880541	0.378566	0.991023	ZYG11A
ENSG00000121310	196.736	-0.804178	0.298031	-2.6983	0.0069694	0.203307	ECHDC2
ENSG00000116171	855.816	-0.270669	0.199694	-1.35542	0.175284	0.874505	SCP2
ENSG00000236360	3.45764	-0.496363	1.17228	-0.423417	0.671991	NA	NA
ENSG00000174348	7.05163	-0.838302	0.934581	-0.896981	0.369729	0.988142	PODN
ENSG00000157184	753.95	-0.102238	0.196059	-0.521467	0.602041	0.99841	CPT2
ENSG00000236723	6.63901	-1.0077	0.918934	-1.09659	0.272819	0.957361	NA
ENSG00000162384	695.641	-0.249444	0.233642	-1.06763	0.285687	0.966085	CZIB
ENSG00000162385	1206.66	-0.130395	0.230751	-0.565088	0.572014	0.99841	MAGOH
ENSG00000226754	4.17853	-0.935407	1.11008	-0.842651	0.399424	0.993178	MAGOH-DT
ENSG00000157193	1448.58	0.399682	0.292753	1.36525	0.172174	0.868688	LRP8
ENSG00000225675	7.94121	1.32904	0.878434	1.51296	0.130289	0.800628	LRP8-DT
ENSG00000236253	5.60443	0.618441	1.10079	0.561815	0.574242	0.99841	SLC25A3P1
ENSG00000143006	3.25781	2.29432	1.62867	1.40871	0.158921	NA	DMRTB1
ENSG00000174332	5.62344	0.0896205	0.991938	0.0903489	0.92801	0.998721	GLIS1
ENSG00000058804	2938	0.0532938	0.214929	0.24796	0.804165	0.99841	NDC1
ENSG00000058799	604.444	0.0507976	0.224467	0.226303	0.820966	0.99841	YIPF1
ENSG00000211452	4.90251	-0.870133	1.07955	-0.806016	0.420233	0.994178	DIO1
ENSG00000081870	506.607	-0.0630322	0.23278	-0.27078	0.78656	0.99841	HSPB11
ENSG00000116212	1177.24	-0.0484168	0.220579	-0.219499	0.826261	0.99841	LRRC42
ENSG00000219102	7.34757	0.497929	0.885463	0.562338	0.573886	0.99841	HNRNPA3P12
ENSG00000116209	1847.63	-0.0994252	0.191639	-0.518816	0.603889	0.99841	TMEM59
ENSG00000116205	308.181	0.00134108	0.233193	0.00575095	0.995411	0.999891	TCEANC2
ENSG00000280425	2.13718	-1.27336	1.60823	-0.791776	0.428491	NA	NA
ENSG00000215883	395.664	-0.0757889	0.240004	-0.315782	0.752168	0.99841	CYB5RL
ENSG00000116221	3375.57	0.234192	0.226888	1.03219	0.301981	0.966792	MRPL37
ENSG00000157216	4334.02	0.028941	0.238082	0.121559	0.903249	0.99841	SSBP3
ENSG00000198711	12.0973	-0.766694	0.814845	-0.940908	0.346752	0.983444	SSBP3-AS1
ENSG00000162390	109.183	0.167716	0.315007	0.532419	0.594436	0.99841	ACOT11
ENSG00000162391	10.5296	0.550688	0.727785	0.756662	0.449252	0.99841	FAM151A
ENSG00000243725	90.9476	-0.131589	0.364371	-0.361139	0.717995	0.99841	TTC4
ENSG00000162396	302.804	0.0547033	0.231016	0.236794	0.812816	0.99841	PARS2
ENSG00000006555	16.1244	0.0187778	0.66628	0.0281831	0.977516	0.999891	TTC22
ENSG00000162398	3.2075	0.929119	1.29882	0.715354	0.47439	NA	LEXM
ENSG00000116133	14530.1	0.955472	0.224001	4.26549	1.99466e-05	0.00289212	DHCR24
ENSG00000242396	10.2502	0.442526	0.741431	0.596853	0.550605	0.99841	NA
ENSG00000233203	1.63867	-1.26895	1.82733	-0.694429	0.487413	NA	NA
ENSG00000143001	22.1002	0.333845	0.682279	0.489309	0.624623	0.99841	TMEM61
ENSG00000162399	24.644	1.11543	0.517341	2.15608	0.0310772	0.457717	BSND
ENSG00000257894	21.8086	3.73024	0.702541	5.30964	1.0984e-07	3.5246e-05	NA
ENSG00000162402	1461.73	0.0619086	0.251926	0.245741	0.805882	0.99841	USP24
ENSG00000162407	868.461	-0.245315	0.270297	-0.907576	0.364102	0.985064	PLPP3
ENSG00000162409	417.985	-0.0131474	0.238822	-0.0550511	0.956098	0.999236	PRKAA2
ENSG00000187889	9.7188	-1.73899	0.831771	-2.09071	0.0365539	0.50084	FYB2
ENSG00000173406	267.891	0.13637	0.264772	0.515048	0.60652	0.99841	DAB1
ENSG00000229887	1.71012	-1.33598	1.67908	-0.795665	0.426227	NA	HNRNPA1P6
ENSG00000162600	237.009	-0.365874	0.234667	-1.55912	0.118968	0.781962	OMA1
ENSG00000184292	65.3893	0.0557707	0.379833	0.146829	0.883267	0.99841	TACSTD2
ENSG00000185839	4.05539	0.134262	1.16262	0.115482	0.908063	0.99841	AK2P1
ENSG00000162601	912.882	-0.0905323	0.348353	-0.259886	0.794951	0.99841	MYSM1
ENSG00000177606	405.839	0.0518314	0.265673	0.195095	0.845319	0.99841	JUN
ENSG00000232453	2.06021	-0.617174	1.57494	-0.391873	0.695152	NA	LINC02777
ENSG00000241042	6.64816	0.979238	1.04237	0.939431	0.34751	0.983444	NA
ENSG00000235215	8.86532	0.278409	0.799029	0.348434	0.727514	0.99841	NA
ENSG00000172456	189.06	-0.50985	0.321658	-1.58507	0.112951	0.771177	FGGY
ENSG00000134709	1103.14	-0.181057	0.223998	-0.808298	0.418919	0.994178	HOOK1
ENSG00000134716	27.702	0.320392	0.536867	0.596781	0.550654	0.99841	CYP2J2
ENSG00000162598	4.69509	1.52448	1.10243	1.38284	0.166714	0.859247	C1orf87
ENSG00000226476	8.24915	-0.447183	0.832937	-0.536875	0.591354	0.99841	LINC01748
ENSG00000162599	35.8562	-1.07625	0.512724	-2.09908	0.0358095	0.497104	NFIA
ENSG00000162604	240.033	-0.392974	0.249473	-1.57522	0.115207	0.775466	TM2D1
ENSG00000271200	2.86019	-0.686453	1.40858	-0.487337	0.626019	NA	NA
ENSG00000132849	959.637	-0.00518408	0.242586	-0.0213701	0.98295	0.999891	PATJ
ENSG00000240563	14417.9	0.067558	0.239184	0.282452	0.777597	0.99841	L1TD1
ENSG00000237227	8.54684	-1.14299	1.20834	-0.945923	0.344188	0.983444	NA
ENSG00000132854	12.8343	1.2182	0.68212	1.7859	0.0741151	0.664253	KANK4
ENSG00000162607	1982.39	-0.31495	0.225237	-1.3983	0.162022	0.852806	USP1
ENSG00000116641	730.494	-0.201785	0.270484	-0.746015	0.455658	0.99841	DOCK7
ENSG00000235545	8.11743	1.01549	0.806824	1.25862	0.208167	0.904675	NA
ENSG00000125703	599.769	-0.0802034	0.213203	-0.376183	0.706781	0.99841	ATG4C
ENSG00000224209	2.33096	-0.0990013	1.43118	-0.0691746	0.944851	NA	LINC00466
ENSG00000230798	1695.62	0.0496882	0.319555	0.155492	0.876433	0.99841	FOXD3-AS1
ENSG00000187140	834.017	0.198226	0.259837	0.762887	0.445531	0.998231	FOXD3
ENSG00000088035	675.545	-0.137079	0.224682	-0.610103	0.541793	0.99841	ALG6
ENSG00000142856	556.893	-0.457625	0.204907	-2.23332	0.0255275	0.416397	ITGB3BP
ENSG00000203965	60.691	-0.230283	0.356984	-0.645079	0.518876	0.99841	EFCAB7
ENSG00000079739	2944.2	-0.328992	0.211221	-1.55757	0.119335	0.782271	PGM1
ENSG00000244256	1.87408	0.634267	1.84594	0.343601	0.731146	NA	RN7SL130P
ENSG00000185483	2815.07	0.195641	0.214715	0.911163	0.362209	0.984951	ROR1
ENSG00000228056	2.00709	0.929427	1.67294	0.555565	0.578508	NA	NA
ENSG00000158966	1647.65	-0.549723	0.347738	-1.58085	0.113911	0.773323	CACHD1
ENSG00000162437	799.264	-0.0767098	0.202879	-0.378107	0.705351	0.99841	RAVER2
ENSG00000162434	718.37	0.000582102	0.3532	0.00164808	0.998685	0.999891	JAK1
ENSG00000226891	2.11153	-1.22205	1.80716	-0.676227	0.498896	NA	LINC01359
ENSG00000265996	3.1561	-2.47158	1.57742	-1.56685	0.117151	NA	MIR3671
ENSG00000162433	3603.32	0.196077	0.279149	0.702411	0.482423	0.99841	AK4
ENSG00000116675	150.492	0.580951	0.308444	1.88349	0.0596338	0.610179	DNAJC6
ENSG00000213625	849.933	0.557448	0.194791	2.86178	0.00421271	0.148309	LEPROT
ENSG00000116678	100.05	-0.132964	0.353139	-0.37652	0.70653	0.99841	LEPR
ENSG00000154736	159.303	3.65126	0.362767	10.065	7.88779e-24	1.92995e-20	ADAMTS5				Heart development
ENSG00000118473	15.7732	0.353492	0.663462	0.532799	0.594173	0.99841	SGIP1
ENSG00000152760	21.9146	0.0917501	0.584447	0.156986	0.875256	0.99841	DYNLT5
ENSG00000152763	13.003	0.160873	0.659802	0.24382	0.80737	0.99841	DNAI4
ENSG00000198160	889.775	-0.19973	0.195699	-1.0206	0.307444	0.967909	MIER1
ENSG00000116704	118.069	-0.2546	0.279912	-0.909572	0.363048	0.984951	SLC35D1
ENSG00000081985	47.7655	-0.00712289	0.498487	-0.014289	0.988599	0.999891	IL12RB2
ENSG00000142864	22902.2	0.0521605	0.199892	0.260944	0.794136	0.99841	SERBP1
ENSG00000223263	2.54236	-1.59609	1.50878	-1.05786	0.290117	NA	RNU6-387P
ENSG00000116717	360.916	0.199274	0.31236	0.637961	0.523499	0.99841	GADD45A
ENSG00000172380	993.351	0.468894	0.288733	1.62397	0.104383	0.749096	GNG12
ENSG00000232284	2.77696	0.0847315	1.31843	0.0642672	0.948757	NA	GNG12-AS1
ENSG00000116729	175.11	0.268399	0.44199	0.607251	0.543684	0.99841	WLS
ENSG00000024526	1021.35	-0.144191	0.21483	-0.671185	0.502102	0.99841	DEPDC1
ENSG00000233589	9.49855	-0.601332	0.964134	-0.623702	0.532823	0.99841	NA
ENSG00000234264	1.78083	-0.285312	1.70037	-0.167794	0.866746	NA	DEPDC1-AS1
ENSG00000033122	13.656	-0.376896	0.676941	-0.556763	0.577689	0.99841	LRRC7
ENSG00000066557	1068.98	-0.0936093	0.207557	-0.451006	0.651985	0.99841	LRRC40
ENSG00000116754	3680.92	-0.137382	0.196548	-0.698978	0.484566	0.99841	SRSF11
ENSG00000118454	544.978	0.0333805	0.228912	0.145822	0.884062	0.99841	ANKRD13C
ENSG00000197568	220.868	-0.270106	0.321364	-0.8405	0.400628	0.993178	HHLA3
ENSG00000116761	666.025	-0.145204	0.212716	-0.68262	0.494847	0.99841	CTH
ENSG00000271992	32.8737	0.38827	0.581125	0.668134	0.504048	0.99841	NA
ENSG00000229051	7.3136	2.57109	1.00014	2.57073	0.0101486	0.25632	LINC01788
ENSG00000050628	21.1785	0.907889	0.533875	1.70057	0.0890245	0.71163	PTGER3
ENSG00000132485	1995.99	-0.100347	0.219689	-0.456769	0.647837	0.99841	ZRANB2
ENSG00000207721	4.9788	-1.80447	1.2747	-1.4156	0.156893	0.849766	MIR186
ENSG00000229956	3.40367	-2.10313	1.37428	-1.53035	0.125929	NA	NA
ENSG00000172260	47.1226	-0.933653	0.408659	-2.28467	0.0223319	0.393807	NEGR1
ENSG00000233994	7.0662	0.569788	0.969568	0.587672	0.556752	0.99841	GDI2P2
ENSG00000225087	9.31769	-0.702123	0.802603	-0.874808	0.381679	0.991556	NA
ENSG00000162620	14.9067	-0.983781	0.630647	-1.55996	0.11877	0.781921	LRRIQ3
ENSG00000254685	101.874	-0.412532	0.322526	-1.27907	0.200874	0.899748	FPGT
ENSG00000116783	1.72004	-0.193025	1.77571	-0.108703	0.913438	NA	TNNI3K
ENSG00000116791	1063.87	0.0576163	0.190548	0.302372	0.762369	0.99841	CRYZ
ENSG00000162623	794.534	0.029148	0.204066	0.142837	0.886419	0.99841	TYW3
ENSG00000162624	24.0572	1.36942	0.525223	2.60731	0.00912571	0.240615	LHX8
ENSG00000137968	91.8926	0.0334375	0.419304	0.0797453	0.93644	0.999236	SLC44A5
ENSG00000117054	1435.54	0.138608	0.21616	0.641227	0.521375	0.99841	ACADM
ENSG00000181227	2.68489	0.204742	1.37167	0.149264	0.881345	NA	NA
ENSG00000137955	1454.36	-0.0908749	0.191786	-0.473835	0.635617	0.99841	RABGGTB
ENSG00000057468	2.68999	-0.445759	1.31567	-0.338806	0.734756	NA	MSH4
ENSG00000184005	457.961	-0.209061	0.219831	-0.951006	0.341601	0.981449	ST6GALNAC3
ENSG00000272855	2.40746	-0.0789134	1.56285	-0.0504934	0.959729	NA	NA
ENSG00000226415	47.9758	-0.459015	0.423665	-1.08344	0.278614	0.960859	NA
ENSG00000117069	175.537	0.867809	0.284605	3.04917	0.00229471	0.0991537	ST6GALNAC5
ENSG00000142892	642.888	-0.0041607	0.198715	-0.020938	0.983295	0.999891	PIGK
ENSG00000226084	72.6729	-0.75456	0.362182	-2.08337	0.0372173	0.50413	RPL17P6
ENSG00000154027	98.2665	-0.430163	0.343812	-1.25116	0.210877	0.906336	AK5
ENSG00000036549	939.254	-0.110284	0.224522	-0.491195	0.623289	0.99841	ZZZ3
ENSG00000077254	1331.69	-0.0242205	0.220961	-0.109614	0.912715	0.998624	USP33
ENSG00000180488	187.394	-0.24717	0.285665	-0.865244	0.386905	0.991556	MIGA1
ENSG00000219201	14.4642	0.11716	0.602474	0.194464	0.845812	0.99841	NA
ENSG00000235927	9.62112	-0.130792	0.776496	-0.168439	0.866238	0.99841	NEXN-AS1
ENSG00000162614	182.838	0.00462438	0.283594	0.0163063	0.98699	0.999891	NEXN
ENSG00000162613	3912.22	-0.119518	0.193594	-0.617367	0.536993	0.99841	FUBP1
ENSG00000162616	328.295	0.0893914	0.227786	0.392436	0.694736	0.99841	DNAJB4
ENSG00000137960	24.0836	-0.230022	0.549802	-0.418372	0.675675	0.99841	GIPC2
ENSG00000273338	1.69819	-0.133823	1.74786	-0.076564	0.93897	NA	NA
ENSG00000122420	3.04427	-0.0969916	1.31228	-0.0739109	0.941081	NA	PTGFR
ENSG00000137959	3.56607	-1.78633	1.24824	-1.43108	0.152408	NA	IFI44L
ENSG00000137965	4.14155	0.00409621	1.08242	0.00378432	0.996981	0.999891	IFI44
ENSG00000162618	25.2415	0.964581	0.57475	1.67826	0.0932961	0.723046	ADGRL4
ENSG00000223026	7.53715	-0.127403	0.891604	-0.142892	0.886375	0.99841	RN7SKP247
ENSG00000117114	3517.74	0.079811	0.285385	0.279661	0.779738	0.99841	ADGRL2
ENSG00000227288	6.89751	0.33121	0.93928	0.352621	0.724372	0.99841	NA
ENSG00000236268	2.49702	1.24402	1.60262	0.77624	0.437607	NA	LINC01361
ENSG00000137941	173.608	0.200503	0.263268	0.761594	0.446303	0.998231	TTLL7
ENSG00000271576	43.96	-0.453224	0.457635	-0.990363	0.321997	0.976264	NA
ENSG00000142875	729.044	0.167578	0.217372	0.770927	0.44075	0.998231	PRKACB
ENSG00000226970	1.99272	2.19439	1.82711	1.20102	0.229745	NA	NA
ENSG00000203943	29.8507	-0.445942	0.440771	-1.01173	0.311667	0.969388	SAMD13
ENSG00000117133	1036.47	0.0490746	0.226231	0.216922	0.828269	0.99841	RPF1
ENSG00000174021	2052.47	-0.0198941	0.274138	-0.0725698	0.942148	0.999236	GNG5
ENSG00000122432	6.75306	-0.251326	0.990534	-0.253728	0.799706	0.99841	SPATA1
ENSG00000117151	155.315	-0.126258	0.320304	-0.394181	0.693448	0.99841	CTBS
ENSG00000117155	756.217	0.110275	0.234432	0.47039	0.638076	0.99841	SSX2IP
ENSG00000171517	565.369	0.114638	0.241761	0.474179	0.635372	0.99841	LPAR3
ENSG00000153898	59.8037	0.490256	0.392525	1.24898	0.211672	0.906336	MCOLN2
ENSG00000162643	6.34295	-0.692248	1.03702	-0.667535	0.50443	0.99841	DNAI3
ENSG00000055732	64.0287	-0.177757	0.374624	-0.474494	0.635148	0.99841	MCOLN3
ENSG00000280099	30.3114	0.490795	0.536193	0.915333	0.360017	0.984787	NA
ENSG00000097096	174.364	0.0282078	0.270441	0.104303	0.916929	0.998721	SYDE2
ENSG00000162642	666.269	-0.0524793	0.197145	-0.266196	0.790088	0.99841	C1orf52
ENSG00000142867	454.451	-0.000974642	0.225381	-0.00432442	0.99655	0.999891	BCL10
ENSG00000223653	2.07032	-2.4249	1.72385	-1.40668	0.159523	NA	NA
ENSG00000153904	2326.14	0.687395	0.217782	3.15635	0.00159759	0.078881	DDAH1
ENSG00000282057	4.69853	0.0714887	1.2277	0.05823	0.953565	0.999236	NA
ENSG00000147883	16.0917	3.46914	0.774357	4.48002	7.46346e-06	0.00125391	CDKN2B	Organism development
ENSG00000117174	570.344	0.179091	0.219921	0.81434	0.41545	0.994178	ZNHIT6
ENSG00000171502	16.455	-0.859877	0.613867	-1.40075	0.161287	0.852806	COL24A1
ENSG00000122417	305.722	-0.213764	0.250125	-0.85463	0.392756	0.991556	ODF2L
ENSG00000261737	3.608	-0.0860588	1.21482	-0.0708408	0.943524	NA	CLCA4-AS1
ENSG00000097033	1046.36	0.00259017	0.201091	0.0128806	0.989723	0.999891	SH3GLB1
ENSG00000230721	2.18437	1.53941	1.71464	0.897802	0.369291	NA	RPL17P5
ENSG00000183291	2331.74	0.000405256	0.19586	0.00206911	0.998349	0.999891	SELENOF
ENSG00000153936	877.366	-0.0608642	0.205383	-0.296346	0.766966	0.99841	HS2ST1
ENSG00000267272	14.0785	0.033676	0.702702	0.0479236	0.961777	0.99987	LINC01140
ENSG00000143013	1702.49	-0.141639	0.21138	-0.670072	0.502812	0.99841	LMO4
ENSG00000065243	737.222	-0.178023	0.261	-0.682081	0.495187	0.99841	PKN2
ENSG00000241975	1.85255	0.0345364	1.85769	0.018591	0.985167	NA	NA
ENSG00000137947	266.654	-0.304856	0.234933	-1.29763	0.194415	0.893137	GTF2B
ENSG00000137944	935.699	-0.186191	0.199227	-0.934566	0.350012	0.983444	KYAT3
ENSG00000213516	648.599	-0.225779	0.263104	-0.858138	0.390816	0.991556	RBMXL1
ENSG00000117228	2.89488	-0.0572531	1.4437	-0.0396571	0.968367	NA	GBP1
ENSG00000234518	44.1732	0.0655239	0.431144	0.151977	0.879205	0.99841	NA
ENSG00000162645	2.9252	-0.263281	1.48264	-0.177576	0.859056	NA	GBP2
ENSG00000162654	1.73523	-0.263051	1.65459	-0.158982	0.873683	NA	GBP4
ENSG00000225492	4.14212	0.23318	1.22902	0.189728	0.849522	0.99841	GBP1P1
ENSG00000197147	954.972	0.0389887	0.200254	0.194696	0.845631	0.99841	LRRC8B
ENSG00000231999	3.26861	1.51014	1.26461	1.19416	0.232416	NA	LRRC8C-DT
ENSG00000171488	134.766	0.548019	0.283862	1.93058	0.0535347	0.58386	LRRC8C
ENSG00000272931	27.9131	0.204378	0.486145	0.420406	0.674189	0.99841	NA
ENSG00000171492	1662.92	-0.0110586	0.189846	-0.0582506	0.953549	0.999236	LRRC8D
ENSG00000228175	49.6705	0.156472	0.374551	0.417758	0.676124	0.99841	NA
ENSG00000162664	1144.11	0.0706362	0.217328	0.325022	0.745165	0.99841	ZNF326
ENSG00000233593	17.1405	-0.611862	0.623881	-0.980734	0.326724	0.976537	LINC02609
ENSG00000122482	1667.16	-0.510679	0.211524	-2.41428	0.0157664	0.328366	ZNF644
ENSG00000162669	32.211	-0.8703	0.619631	-1.40455	0.160157	0.852806	HFM1
ENSG00000097046	1595.8	-0.266866	0.194631	-1.37114	0.170332	0.865321	CDC7
ENSG00000069702	157.9	-0.13348	0.29564	-0.451495	0.651633	0.99841	TGFBR3
ENSG00000137948	4.22754	2.36788	1.26285	1.87503	0.0607886	0.614048	BRDT
ENSG00000172031	17.5834	-0.110209	0.559592	-0.196946	0.84387	0.99841	EPHX4
ENSG00000230667	8.76658	0.311887	0.769793	0.405157	0.685362	0.99841	SETSIP
ENSG00000189195	10.2114	-0.540103	0.711138	-0.759492	0.447558	0.998231	BTBD8
ENSG00000174842	467.285	-0.177592	0.223296	-0.79532	0.426428	0.994178	GLMN
ENSG00000122484	355.715	-0.255213	0.235185	-1.08516	0.277851	0.960859	RPAP2
ENSG00000162676	1.96079	0.968955	1.69054	0.573165	0.566533	NA	GFI1
ENSG00000067208	192.175	-0.106238	0.255874	-0.415196	0.677999	0.99841	EVI5
ENSG00000122406	25549.4	-0.214959	0.192671	-1.11568	0.264561	0.950862	RPL5
ENSG00000154511	185.715	-0.0954811	0.25023	-0.381573	0.702778	0.99841	DIPK1A
ENSG00000207523	4.68151	0.516212	1.20914	0.426924	0.669435	0.99841	SNORA66
ENSG00000143033	2297.38	-0.253099	0.193734	-1.30642	0.191409	0.890996	MTF2
ENSG00000117500	1014.17	0.029437	0.194678	0.151209	0.879811	0.99841	TMED5
ENSG00000122483	341.532	-0.238268	0.217182	-1.09709	0.272601	0.956877	CCDC18
ENSG00000223745	95.4239	-0.696166	0.555796	-1.25256	0.210367	0.906336	NA
ENSG00000229567	2.07167	0.24164	1.80443	0.133915	0.89347	NA	NA
ENSG00000117505	2035.84	-0.0467138	0.200517	-0.232966	0.815787	0.99841	DR1
ENSG00000137942	3479.64	-0.309736	0.234222	-1.32241	0.186033	0.88616	FNBP1L
ENSG00000137936	251.809	0.236252	0.229871	1.02776	0.304062	0.967465	BCAR3
ENSG00000230439	4.29142	0.945825	1.10266	0.857769	0.39102	0.991556	NA
ENSG00000260464	3.34463	0.414115	1.24821	0.331766	0.740066	NA	NA
ENSG00000067334	2092.69	-0.266734	0.203571	-1.31028	0.190102	0.889788	DNTTIP2
ENSG00000023909	566.662	0.540813	0.212232	2.54822	0.0108275	0.266588	GCLM
ENSG00000198691	27.7277	0.159401	0.613094	0.259994	0.794868	0.99841	ABCA4
ENSG00000137962	94.0713	-0.0691053	0.355482	-0.194399	0.845864	0.99841	ARHGAP29
ENSG00000117528	941.987	0.223603	0.209406	1.0678	0.285611	0.966085	ABCD3
ENSG00000117525	194.063	0.645457	0.299247	2.15694	0.0310105	0.457423	F3
ENSG00000224081	50.4289	0.173435	0.406202	0.426967	0.669403	0.99841	SLC44A3-AS1
ENSG00000143036	74.7229	0.195653	0.363889	0.53767	0.590805	0.99841	SLC44A3
ENSG00000117519	5268.49	0.0517917	0.208255	0.248694	0.803597	0.99841	CNN3
ENSG00000235501	179.27	0.24168	0.268434	0.900333	0.367943	0.986793	NA
ENSG00000172339	67.8866	-0.0439601	0.355669	-0.123598	0.901633	0.99841	ALG14
ENSG00000152078	114.063	0.114377	0.310948	0.367832	0.712999	0.99841	TLCD4
ENSG00000271092	5.47528	0.181687	0.965387	0.188201	0.850719	0.99841	TLCD4-RWDD3
ENSG00000122481	88.6517	-0.30497	0.316401	-0.96387	0.335111	0.980792	RWDD3
ENSG00000228852	2.32809	0.181309	1.94086	0.0934165	0.925573	NA	NA
ENSG00000228502	29.2474	-0.612861	0.489039	-1.25319	0.210135	0.906336	NA
ENSG00000137970	199.665	-0.114306	0.328774	-0.347673	0.728086	0.99841	RPL7P9
ENSG00000117569	1212.89	-0.257392	0.309958	-0.830407	0.406309	0.994178	PTBP2
ENSG00000188641	10.6738	0.778854	0.759006	1.02615	0.304821	0.967909	DPYD
ENSG00000228057	9.70105	0.708641	0.759293	0.933291	0.35067	0.983444	SEC63P1
ENSG00000162627	544.397	-0.0191354	0.223091	-0.0857742	0.931646	0.999013	SNX7
ENSG00000117598	138.325	0.440322	0.328403	1.3408	0.179985	0.878781	PLPPR5
ENSG00000117600	69.4444	0.503432	0.40783	1.23442	0.217048	0.90861	PLPPR4
ENSG00000156869	54.8976	-0.314284	0.420491	-0.747421	0.45481	0.99841	FRRS1
ENSG00000162688	299.036	-0.115161	0.225002	-0.511822	0.608775	0.99841	AGL
ENSG00000228084	4.93069	-0.696892	1.14659	-0.607796	0.543323	0.99841	NA
ENSG00000117620	441.83	-0.147791	0.265032	-0.557632	0.577095	0.99841	SLC35A3
ENSG00000156875	1418.01	0.063769	0.193507	0.329543	0.741745	0.99841	MFSD14A
ENSG00000156876	351.621	-0.175295	0.251642	-0.696605	0.48605	0.99841	SASS6
ENSG00000122435	242.86	-0.0780085	0.24277	-0.321327	0.747963	0.99841	TRMT13
ENSG00000122477	9.61246	-0.17697	0.745738	-0.237308	0.812418	0.99841	LRRC39
ENSG00000137992	1023.29	-0.144329	0.229387	-0.629193	0.529223	0.99841	DBT
ENSG00000224616	4.12311	0.219427	1.10739	0.198148	0.842929	0.99841	NA
ENSG00000137996	776.868	0.0530792	0.20406	0.260116	0.794774	0.99841	RTCA
ENSG00000079335	188.888	-0.0931066	0.28084	-0.33153	0.740245	0.99841	CDC14A
ENSG00000162692	7.99831	-4.58511	1.51901	-3.01849	0.00254037	0.104874	VCAM1
ENSG00000162694	1148.66	0.00535305	0.195175	0.0274269	0.978119	0.999891	EXTL2
ENSG00000162695	478.727	0.0736239	0.208773	0.352651	0.72435	0.99841	SLC30A7
ENSG00000117543	954.029	-0.119949	0.213204	-0.562602	0.573706	0.99841	DPH5
ENSG00000233184	58.439	-0.413356	0.352081	-1.17404	0.24038	0.932894	DPH5-DT
ENSG00000225938	1.76373	1.28908	1.72649	0.746648	0.455276	NA	NA
ENSG00000170989	48.7359	-0.198764	0.419443	-0.473877	0.635587	0.99841	S1PR1
ENSG00000226715	2.14329	0.18165	1.5851	0.114599	0.908763	NA	NA
ENSG00000183298	8.78168	-0.293141	0.777712	-0.376928	0.706227	0.99841	RPSAP19
ENSG00000118733	11.4001	-1.07008	0.790563	-1.35357	0.175873	0.875294	OLFM3
ENSG00000279184	10.2944	3.4528	0.940177	3.67251	0.000240184	0.0189571	NA
ENSG00000185946	203.004	-0.203962	0.331286	-0.615668	0.538114	0.99841	RNPC3
ENSG00000240038	23.2263	0.012288	0.66707	0.0184209	0.985303	0.999891	AMY2B
ENSG00000232952	3.32156	-0.850425	1.39826	-0.608202	0.543053	NA	LOC401957
ENSG00000198890	1325.28	0.052426	0.237549	0.220695	0.82533	0.99841	PRMT6
ENSG00000162631	22.6827	0.701681	0.6341	1.10658	0.268477	0.954149	NTNG1
ENSG00000224550	3.47165	-1.02407	1.24986	-0.819348	0.412588	NA	NA
ENSG00000134215	243.311	-0.187223	0.262546	-0.713104	0.475781	0.99841	VAV3
ENSG00000085491	599.368	0.486353	0.21808	2.23016	0.0257371	0.418622	SLC25A24
ENSG00000162636	552.725	-0.382134	0.212971	-1.7943	0.0727654	0.660031	FAM102B
ENSG00000162639	101.888	-0.925093	0.346945	-2.66639	0.00766699	0.21418	HENMT1
ENSG00000134186	1822.65	0.18331	0.199475	0.918961	0.358116	0.983898	PRPF38B
ENSG00000143107	5.69286	-0.353371	0.985363	-0.35862	0.719879	0.99841	FNDC7
ENSG00000116266	682.17	-0.338148	0.2244	-1.5069	0.131836	0.802913	STXBP3
ENSG00000121957	280.108	-0.339525	0.272742	-1.24486	0.213183	0.906336	GPSM2
ENSG00000121940	337.955	0.0582232	0.278126	0.209341	0.834182	0.99841	CLCC1
ENSG00000085433	151.509	0.0949956	0.348356	0.272697	0.785086	0.99841	WDR47
ENSG00000244716	122.342	-0.478412	0.323975	-1.4767	0.139757	0.819874	RPL17P7
ENSG00000197780	517.855	0.0896656	0.248556	0.360746	0.718289	0.99841	TAF13
ENSG00000273382	6.48653	0.603339	0.900353	0.670114	0.502785	0.99841	NA
ENSG00000215717	486.29	-0.237587	0.200325	-1.18601	0.235618	0.927646	TMEM167B
ENSG00000251484	1.69952	-0.833475	2.06259	-0.404091	0.686146	NA	NA
ENSG00000116299	34.988	-0.347962	0.441562	-0.788026	0.430681	0.996424	ELAPOR1
ENSG00000031698	4107.81	0.00285027	0.228096	0.0124959	0.99003	0.999891	SARS1
ENSG00000143126	1289.29	-0.00595391	0.325159	-0.0183108	0.985391	0.999891	CELSR2
ENSG00000134222	1120.59	0.163616	0.214324	0.763407	0.445221	0.998231	PSRC1
ENSG00000221986	2.90991	1.1384	1.61879	0.703242	0.481905	NA	MYBPHL
ENSG00000134243	2191.15	0.536262	0.20333	2.6374	0.00835448	0.225249	SORT1
ENSG00000143106	2614.33	-0.132876	0.194783	-0.682177	0.495127	0.99841	PSMA5
ENSG00000143028	53.8815	0.0118458	0.414046	0.0286099	0.977176	0.999891	SYPL2
ENSG00000162650	174.919	0.13744	0.247508	0.555296	0.578693	0.99841	ATXN7L2
ENSG00000174151	147.213	0.0390815	0.280425	0.139365	0.889162	0.99841	CYB561D1
ENSG00000181754	100.196	0.0650476	0.281325	0.231219	0.817145	0.99841	AMIGO1
ENSG00000156097	14.3422	-0.882611	0.709578	-1.24385	0.213554	0.906336	GPR61
ENSG00000065135	2757.81	-0.0867528	0.207786	-0.41751	0.676306	0.99841	GNAI3
ENSG00000116337	754.675	0.504437	0.230187	2.19143	0.0284208	0.439951	AMPD2
ENSG00000168765	243.865	-0.293131	0.30692	-0.955074	0.33954	0.981248	GSTM4
ENSG00000213366	128.618	-0.67135	0.294712	-2.27799	0.0227274	0.395059	GSTM2
ENSG00000134184	64.7187	-0.801223	0.505473	-1.5851	0.112945	0.771177	GSTM1
ENSG00000278910	93.3157	3.43984	0.526916	6.52825	6.6543e-11	4.65183e-08	BANCR
ENSG00000134202	23.8935	-0.341616	0.517021	-0.66074	0.508779	0.99841	GSTM3
ENSG00000184371	93.6426	-0.448023	0.368696	-1.21516	0.224306	0.913373	CSF1
ENSG00000168710	3596.69	-0.0112939	0.193375	-0.0584041	0.953427	0.999236	AHCYL1
ENSG00000143093	854.543	0.0255023	0.238245	0.107043	0.914755	0.998721	STRIP1
ENSG00000258634	240.843	0.036987	0.236927	0.156111	0.875945	0.99841	NA
ENSG00000197106	13.444	0.0992501	0.644075	0.154097	0.877533	0.99841	SLC6A17
ENSG00000224965	2.0566	-0.28946	1.61466	-0.179269	0.857726	NA	NA
ENSG00000116396	324.689	0.0989499	0.241105	0.410402	0.681511	0.99841	KCNC4
ENSG00000227963	10.4576	-0.321733	0.758519	-0.42416	0.671449	0.99841	RBM15-AS1
ENSG00000162775	439.386	-0.152271	0.257884	-0.590465	0.554879	0.99841	RBM15
ENSG00000224699	33.5042	-0.0241256	0.447142	-0.0539552	0.956971	0.999236	LAMTOR5-AS1
ENSG00000168679	11.0714	0.434876	0.733116	0.593188	0.553055	0.99841	SLC16A4
ENSG00000273373	41.2841	-0.433706	0.718972	-0.603231	0.546355	0.99841	NA
ENSG00000134248	895.459	-0.226543	0.233184	-0.971521	0.331289	0.97997	LAMTOR5
ENSG00000177301	9.8157	-1.04751	0.825259	-1.26931	0.204332	0.901621	KCNA2
ENSG00000259834	22.334	-0.100206	0.717325	-0.139694	0.888902	0.99841	NA
ENSG00000177272	9.7888	-0.161491	0.79416	-0.203349	0.838863	0.99841	KCNA3
ENSG00000143119	17.4481	0.288899	0.566535	0.509941	0.610093	0.99841	CD53
ENSG00000261654	10.8363	-0.409531	0.75214	-0.544488	0.586106	0.99841	NA
ENSG00000232811	21.9752	-0.221537	0.575958	-0.384641	0.700503	0.99841	NA
ENSG00000121931	532.47	-0.114522	0.233941	-0.489535	0.624463	0.99841	LRIF1
ENSG00000273010	3.12198	1.35053	1.32261	1.02111	0.307201	NA	NA
ENSG00000156171	589.097	-0.28975	0.2254	-1.28549	0.19862	0.897747	DRAM2
ENSG00000134255	444.63	0.212919	0.277899	0.766176	0.443571	0.998231	CEPT1
ENSG00000162777	11.3646	-2.1545	0.792708	-2.7179	0.00656973	0.198278	DENND2D
ENSG00000173947	139.7	0.0744868	0.312025	0.238721	0.811322	0.99841	PIFO
ENSG00000085465	27.7912	-0.39843	0.659985	-0.603695	0.546046	0.99841	OVGP1
ENSG00000260948	32.2862	-0.161181	0.500051	-0.322329	0.747203	0.99841	NA
ENSG00000233337	8.39663	-0.462612	0.870146	-0.531649	0.594969	0.99841	UBE2FP3
ENSG00000243960	6.26139	0.38386	0.899614	0.426694	0.669602	0.99841	NA
ENSG00000116455	1368.49	0.469063	0.224007	2.09396	0.0362633	0.500651	WDR77
ENSG00000116459	3363.38	-0.122692	0.198562	-0.617903	0.536639	0.99841	ATP5PB
ENSG00000143110	4.63315	0.0929122	1.06571	0.0871833	0.930526	0.998721	C1orf162
ENSG00000116473	898.097	0.452616	0.232064	1.95039	0.0511292	0.57173	RAP1A
ENSG00000197852	428.345	-0.175891	0.28986	-0.606815	0.543974	0.99841	INKA2
ENSG00000227811	13.9329	-0.327082	0.650701	-0.502661	0.615203	0.99841	INKA2-AS1
ENSG00000064703	917.073	-0.0469486	0.255575	-0.183698	0.854251	0.99841	DDX20
ENSG00000162989	66.8105	3.28342	0.486974	6.74249	1.55695e-11	1.38526e-08	KCNJ3
ENSG00000143079	688.734	-0.0425273	0.22615	-0.188049	0.850838	0.99841	CTTNBP2NL
ENSG00000134245	34.3678	-0.212628	0.46385	-0.458398	0.646667	0.99841	WNT2B
ENSG00000273483	2.157	0.467135	1.58867	0.294042	0.768726	NA	NA
ENSG00000007341	198.316	0.0466217	0.246538	0.189106	0.85001	0.99841	ST7L
ENSG00000116489	2656.26	-0.210166	0.202215	-1.03932	0.298655	0.966792	CAPZA1
ENSG00000155363	1571.9	0.436923	0.185022	2.36147	0.0182027	0.351728	MOV10
ENSG00000225075	3.67804	2.2664	1.37257	1.65121	0.0986959	NA	NA
ENSG00000155366	951.746	0.266934	0.27034	0.987399	0.323447	0.976537	RHOC
ENSG00000271810	4.48284	-1.8565	1.15281	-1.61041	0.107308	0.757464	NA
ENSG00000155367	436.68	-0.377877	0.264264	-1.42993	0.152738	0.843104	PPM1J
ENSG00000184599	13.8442	-1.25037	0.747154	-1.6735	0.094228	0.724522	TAFA3
ENSG00000057149	23.3948	3.23616	0.727291	4.4496	8.60293e-06	0.0013802	SERPINB3
ENSG00000224167	4.11805	-0.855649	1.24816	-0.685529	0.49301	0.99841	NA
ENSG00000155380	16506.9	-0.216462	0.182122	-1.18856	0.234615	0.926981	SLC16A1
ENSG00000229020	5.00396	-0.511657	1.0746	-0.476139	0.633975	0.99841	NA
ENSG00000226419	297.747	-0.31532	0.258013	-1.22211	0.221666	0.913062	SLC16A1-AS1
ENSG00000238198	5.69639	-0.594901	0.960702	-0.619236	0.535761	0.99841	LRIG2-DT
ENSG00000198799	727.431	-0.338645	0.223072	-1.5181	0.12899	0.799802	LRIG2
ENSG00000081026	179.422	-0.20555	0.296267	-0.693799	0.487808	0.99841	MAGI3
ENSG00000232499	11.0589	-0.386035	0.699902	-0.551556	0.581253	0.99841	LOC100421402
ENSG00000116793	603.773	0.134958	0.230206	0.58625	0.557708	0.99841	PHTF1
ENSG00000232450	7.39438	0.112643	0.859227	0.131098	0.895698	0.99841	RPS2P14
ENSG00000081019	458.926	-0.0702342	0.226152	-0.310562	0.756134	0.99841	RSBN1
ENSG00000226167	3.96864	-0.975638	1.48833	-0.655523	0.512131	0.99841	AP4B1-AS1
ENSG00000134262	173.369	-0.00405602	0.262921	-0.0154268	0.987692	0.999891	AP4B1
ENSG00000118655	319.606	0.0358276	0.234538	0.152758	0.878589	0.99841	DCLRE1B
ENSG00000163349	1546.08	-0.0274233	0.251746	-0.108933	0.913256	0.998721	HIPK1
ENSG00000279646	78.9988	3.20898	0.520873	6.16079	7.23852e-10	4.29354e-07	NA
ENSG00000270780	2.44138	-0.205589	1.51225	-0.135949	0.891862	NA	NA
ENSG00000282048	2247.62	0.324514	0.25324	1.28145	0.200037	0.898488	NA
ENSG00000134207	1313.21	-0.706842	0.257338	-2.74674	0.00601903	0.187905	SYT6
ENSG00000197323	1940.44	-0.183798	0.193527	-0.949726	0.342251	0.98258	TRIM33
ENSG00000236480	2.45685	-2.05431	1.58633	-1.295	0.195319	NA	NA
ENSG00000116752	1222.46	-0.336192	0.238484	-1.4097	0.158627	0.852239	BCAS2
ENSG00000175984	118.968	0.00529047	0.301747	0.0175328	0.986012	0.999891	DENND2C
ENSG00000213281	2978.33	-0.116544	0.191707	-0.607927	0.543236	0.99841	NRAS
ENSG00000009307	16012.4	-0.131422	0.194291	-0.676415	0.498777	0.99841	CSDE1
ENSG00000052723	1288.55	-0.0381262	0.183961	-0.207252	0.835813	0.99841	SIKE1
ENSG00000198765	5.2288	0.484732	0.980868	0.494186	0.621175	0.99841	SYCP1
ENSG00000134198	370.11	-0.558826	0.267515	-2.08896	0.0367117	0.50084	TSPAN2
ENSG00000134259	20.7457	1.03326	0.586658	1.76126	0.0781941	0.682073	NGF
ENSG00000173218	637.537	0.104033	0.214353	0.485336	0.627438	0.99841	VANGL1
ENSG00000177551	52.7166	-0.277493	0.394816	-0.70284	0.482155	0.99841	NHLH2
ENSG00000214204	2.4475	-1.48867	1.5242	-0.97669	0.328722	NA	NA
ENSG00000163393	60.8421	-0.501675	0.475989	-1.05396	0.2919	0.966085	SLC22A15
ENSG00000163399	12287.7	0.363882	0.198198	1.83595	0.0663649	0.639285	ATP1A1
ENSG00000203865	10.819	-0.253485	0.746796	-0.33943	0.734286	0.99841	ATP1A1-AS1
ENSG00000116815	49.6268	-0.413369	0.368672	-1.12124	0.262186	0.9502	CD58
ENSG00000177173	2.07251	-0.327034	1.93441	-0.169061	0.865748	NA	NA
ENSG00000143061	1565.94	-0.0348497	0.247906	-0.140576	0.888205	0.99841	IGSF3
ENSG00000134247	973.101	0.138515	0.221699	0.624792	0.532108	0.99841	PTGFRN
ENSG00000134256	14.1089	0.617487	0.625057	0.987889	0.323207	0.976537	CD101
ENSG00000236137	3.97313	0.170351	1.29494	0.131551	0.895339	0.99841	CD101-AS1
ENSG00000116830	1427.82	-0.11845	0.2427	-0.48805	0.625514	0.99841	TTF2
ENSG00000134253	349.713	-0.0539031	0.25129	-0.214506	0.830152	0.99841	TRIM45
ENSG00000134258	6.60628	0.141723	1.09446	0.129491	0.896969	0.99841	VTCN1
ENSG00000198162	653.801	-0.112847	0.228504	-0.493852	0.62141	0.99841	MAN1A2
ENSG00000183508	45.7789	0.815706	0.449958	1.81285	0.0698552	0.651117	TENT5C
ENSG00000196505	337.203	0.14419	0.238011	0.605812	0.54464	0.99841	GDAP2
ENSG00000065183	1579.94	0.269937	0.258498	1.04425	0.296369	0.966792	WDR3
ENSG00000155761	4.4642	0.238311	1.15196	0.206874	0.836108	0.99841	SPAG17
ENSG00000158481	12.2617	3.135	0.854545	3.66863	0.000243858	0.0191698	CD1C
ENSG00000116874	225.959	-0.0276984	0.254459	-0.108852	0.91332	0.998721	WARS2
ENSG00000231365	55.9984	-0.440749	0.413529	-1.06582	0.286503	0.966085	WARS2-AS1
ENSG00000227712	2.86799	1.09064	1.40346	0.777108	0.437095	NA	NA
ENSG00000232650	3.03159	1.22161	1.40806	0.867585	0.385622	NA	LINC01780
ENSG00000260941	9.70542	0.0939218	1.00079	0.0938475	0.92523	0.998721	LINC00622
ENSG00000198857	6.87265	0.407427	0.875598	0.465313	0.641707	0.99841	NA
ENSG00000143067	627.563	0.287372	0.245319	1.17142	0.241429	0.934229	ZNF697
ENSG00000092621	16984.3	-0.0129684	0.23646	-0.0548441	0.956263	0.999236	PHGDH
ENSG00000261662	5.59874	0.46694	0.950162	0.491432	0.623121	0.99841	NA
ENSG00000134250	1949.01	0.15323	0.245446	0.624291	0.532436	0.99841	NOTCH2
ENSG00000265808	689.718	-0.0832098	0.21398	-0.388868	0.697374	0.99841	SEC22B
ENSG00000223804	34.3744	0.0502242	0.497161	0.101022	0.919533	0.998721	NA
ENSG00000270231	27.2221	-0.393263	0.496975	-0.791314	0.428761	0.995442	NBPF8
ENSG00000275131	57.0704	0.256042	0.463041	0.552957	0.580293	0.99841	NA
ENSG00000273136	46.9713	-0.32465	0.468476	-0.692992	0.488315	0.99841	NBPF26
ENSG00000281741	7.70114	0.0163536	0.814713	0.0200729	0.983985	0.999891	NA
ENSG00000226067	111.983	0.241475	0.315205	0.76609	0.443623	0.998231	NA
ENSG00000277610	2.11165	1.05189	1.66238	0.632761	0.52689	NA	RNVU1-4
ENSG00000275585	14.7445	1.08762	0.627664	1.73281	0.0831299	0.695658	PDE4DIPP4
ENSG00000188610	311.84	0.276988	0.245671	1.12748	0.259542	0.947704	FAM72B
ENSG00000171943	292.479	0.296463	0.293513	1.01005	0.312471	0.969967	SRGAP2C
ENSG00000272583	12.5658	-0.43152	0.76177	-0.56647	0.571074	0.99841	NA
ENSG00000231752	38.3334	-0.488092	0.470291	-1.03785	0.29934	0.966792	EMBP1
ENSG00000224857	2.30276	-1.94643	1.64447	-1.18362	0.236562	NA	NA
ENSG00000232721	9.06994	-2.06549	0.886232	-2.33064	0.0197722	0.36831	NA
ENSG00000240929	2.63453	-0.762271	1.36093	-0.560108	0.575406	NA	NA
ENSG00000263513	86.783	0.145794	0.32074	0.454555	0.649429	0.99841	FAM72C
ENSG00000270872	43.5718	-0.00660416	0.439979	-0.0150102	0.988024	0.999891	NA
ENSG00000232527	1.65753	-1.28728	1.68695	-0.763078	0.445417	NA	LINC02802
ENSG00000266338	162.933	0.0851731	0.283859	0.300054	0.764136	0.99841	NBPF15
ENSG00000227212	1.89434	0.655282	1.84231	0.355685	0.722077	NA	NA
ENSG00000277918	1.89007	-1.55546	1.73213	-0.898006	0.369183	NA	NA
ENSG00000196369	72.1165	0.397109	0.370555	1.07166	0.283873	0.966085	SRGAP2B
ENSG00000215784	91.0698	0.0792025	0.357147	0.221764	0.824497	0.99841	FAM72D
ENSG00000272419	31.7279	0.67753	0.477041	1.42028	0.155527	0.847576	NA
ENSG00000281571	17.2399	0.140202	0.62909	0.222865	0.82364	0.99841	NA
ENSG00000223612	4.10743	0.416998	1.15065	0.362401	0.717052	0.99841	NA
ENSG00000162825	22.0473	-0.163383	0.591658	-0.276145	0.782437	0.99841	NBPF20
ENSG00000270722	7.46251	0.500543	0.900213	0.556027	0.578193	0.99841	NA
ENSG00000272150	9.95632	-0.316928	0.75766	-0.418298	0.675729	0.99841	NBPF25P
ENSG00000117262	158.923	0.0811746	0.271796	0.29866	0.765199	0.99841	GPR89A
ENSG00000174827	10.4195	-0.0724666	0.736132	-0.0984424	0.921581	0.998721	PDZK1
ENSG00000265491	735.639	-0.11046	0.210703	-0.524247	0.600107	0.99841	RNF115
ENSG00000186141	600.922	-0.208352	0.248617	-0.838044	0.402006	0.993566	POLR3C
ENSG00000186364	66.4142	-0.172292	0.339291	-0.507799	0.611594	0.99841	NUDT17
ENSG00000131788	855.85	-0.196156	0.211475	-0.927562	0.353635	0.983444	PIAS3
ENSG00000198483	128.775	-0.0369326	0.450001	-0.0820724	0.934589	0.999052	ANKRD35
ENSG00000143127	7.80403	-1.33801	0.900532	-1.4858	0.137331	0.816066	ITGA10
ENSG00000131779	236.85	-0.366601	0.271517	-1.3502	0.176953	0.876882	PEX11B
ENSG00000265241	3615.58	-0.0509284	0.22248	-0.228912	0.818937	0.99841	RBM8A
ENSG00000211451	21.8809	0.537731	0.516184	1.04174	0.297532	0.966792	GNRHR2
ENSG00000234222	1.84822	-0.909764	1.62167	-0.561003	0.574796	NA	LIX1L-AS1
ENSG00000275216	244.775	3.13028	0.283143	11.0555	2.06274e-28	2.01881e-24	NA
ENSG00000272031	7.94445	0.04671	0.849095	0.0550115	0.956129	0.999236	ANKRD34A
ENSG00000121851	155.604	-0.354607	0.312688	-1.13406	0.25677	0.946018	POLR3GL
ENSG00000265972	349.559	-1.12442	1.32395	-0.849291	0.395719	0.991556	TXNIP
ENSG00000168509	3.74074	-3.43378	1.56572	-2.1931	0.0283002	NA	HJV
ENSG00000233396	58.1139	-0.0861626	0.392632	-0.219449	0.826301	0.99841	NA
ENSG00000271425	17.8092	-0.362507	0.572428	-0.63328	0.526551	0.99841	NBPF10
ENSG00000264343	6.89172	-0.153605	0.946187	-0.162341	0.871038	0.99841	NOTCH2NLA
ENSG00000277406	2.36651	-1.94798	1.622	-1.20098	0.22976	NA	NA
ENSG00000276975	4.26043	0.0998642	1.10634	0.0902657	0.928076	0.998721	NA
ENSG00000268043	120.39	-0.409789	0.334898	-1.22362	0.221094	0.912993	NBPF12
ENSG00000230832	4.64751	0.373153	1.06376	0.350788	0.725747	0.99841	NA
ENSG00000131791	875.315	-0.0254139	0.256724	-0.0989931	0.921144	0.998721	PRKAB2
ENSG00000237188	16.1595	-0.190966	0.602776	-0.316811	0.751387	0.99841	NA
ENSG00000131781	18.8845	-0.271666	0.616284	-0.440813	0.659348	0.99841	FMO5
ENSG00000180867	90.0034	0.0203725	0.289788	0.0703013	0.943954	0.999236	NA
ENSG00000226015	11.3767	-0.429499	0.78345	-0.548215	0.583545	0.99841	CCT8P1
ENSG00000131778	1852.35	0.00743527	0.199419	0.0372846	0.970258	0.999891	CHD1L
ENSG00000278811	15.8702	-1.0309	0.821406	-1.25505	0.209462	0.906336	LINC00624
ENSG00000116128	1394.54	-0.137505	0.227984	-0.603135	0.546419	0.99841	BCL9
ENSG00000162836	380.69	-0.0634714	0.243284	-0.260894	0.794175	0.99841	ACP6
ENSG00000147889	27.0497	3.05027	0.604095	5.04931	4.43399e-07	0.000117285	CDKN2A
ENSG00000188092	118.686	-0.127359	0.315565	-0.403589	0.686515	0.99841	GPR89B
ENSG00000215859	12.7968	0.369643	0.674586	0.547956	0.583722	0.99841	NA
ENSG00000206791	11.9237	0.914495	0.6885	1.32824	0.184098	0.884544	RNU1-129P
ENSG00000274372	2.41302	-0.591585	1.44517	-0.409354	0.68228	NA	NA
ENSG00000263956	149.544	-0.389693	0.330618	-1.17868	0.238526	0.930664	NBPF11
ENSG00000198658	4.57418	0.992006	1.09073	0.90949	0.363092	0.984951	NA
ENSG00000227733	41.2765	-0.171829	0.481768	-0.356663	0.721344	0.99841	LOC101927468
ENSG00000232265	2.68908	0.208623	1.35588	0.153866	0.877716	NA	LINC02805
ENSG00000231196	5.64566	-0.740601	0.958015	-0.773057	0.439488	0.998231	NA
ENSG00000272824	2.1887	0.992035	1.78849	0.554677	0.579116	NA	NA
ENSG00000274020	55.5791	-0.259085	0.400339	-0.647164	0.517526	0.99841	LINC01138
ENSG00000231551	6.89571	-0.450118	0.862537	-0.521853	0.601773	0.99841	PDE4DIPP6
ENSG00000225871	1.94449	0.375668	1.59	0.236269	0.813224	NA	NA
ENSG00000280649	40.5514	0.30186	0.476333	0.633716	0.526266	0.99841	NA
ENSG00000274210	1.58702	1.22209	1.79284	0.68165	0.49546	NA	NA
ENSG00000270629	44.4796	0.0474227	0.395899	0.119785	0.904653	0.99841	NBPF14
ENSG00000178104	858.28	0.520499	0.296557	1.75514	0.0792356	0.685657	PDE4DIP
ENSG00000269713	82.6194	0.0760233	0.333211	0.228154	0.819527	0.99841	NBPF9
ENSG00000274265	35.0383	0.243962	0.415296	0.587442	0.556907	0.99841	NA
ENSG00000215861	2.69239	0.141977	1.39188	0.102004	0.918754	NA	NA
ENSG00000271383	130.507	-0.289694	0.279184	-1.03764	0.299436	0.966792	NBPF19
ENSG00000277147	121.514	0.219461	0.331106	0.662812	0.507451	0.99841	LINC00869
ENSG00000275557	37.6712	0.222807	0.421236	0.528936	0.59685	0.99841	NA
ENSG00000234232	16.1083	0.826876	0.685761	1.20578	0.227903	0.917139	NA
ENSG00000203814	24.6519	0.134786	0.53613	0.251405	0.801501	0.99841	H2BC18
ENSG00000183598	6.13872	0.00109354	0.898148	0.00121755	0.999029	0.999891	H3C13
ENSG00000220323	3.6497	-1.09046	1.30972	-0.832591	0.405075	NA	H2BC19P
ENSG00000261716	52.1602	-0.00176684	0.470562	-0.00375475	0.997004	0.999891	H2BC20P
ENSG00000203819	6.01331	0.0290009	0.928842	0.0312226	0.975092	0.999891	NA
ENSG00000184678	75.368	0.326914	0.340269	0.960751	0.336677	0.980792	H2BC21
ENSG00000184260	25.2844	-0.0497106	0.498645	-0.0996914	0.920589	0.998721	H2AC20
ENSG00000184270	4.116	-1.42447	1.25044	-1.13918	0.254629	0.94551	H2AC21
ENSG00000178096	154.051	0.0789604	0.323096	0.244387	0.806931	0.99841	BOLA1
ENSG00000159164	2102.41	0.291172	0.202481	1.43802	0.150428	0.839363	SV2A
ENSG00000143368	2967.75	0.0280665	0.248151	0.113102	0.909949	0.99841	SF3B4
ENSG00000014914	53.9662	0.34674	0.433003	0.80078	0.423259	0.994178	MTMR11
ENSG00000264522	637.333	0.00188627	0.235969	0.00799373	0.993622	0.999891	OTUD7B
ENSG00000136631	506.356	-0.15212	0.204146	-0.745153	0.456179	0.99841	VPS45
ENSG00000023902	905.991	-0.178735	0.29365	-0.608666	0.542746	0.99841	PLEKHO1
ENSG00000143401	5529.13	-0.184793	0.217818	-0.848382	0.396225	0.991556	ANP32E
ENSG00000276110	2.3338	-2.57437	1.92151	-1.33977	0.180321	NA	NA
ENSG00000118298	952.354	-0.540864	0.218631	-2.47387	0.0133658	0.296793	CA14
ENSG00000117362	3449.21	0.147127	0.232521	0.632749	0.526897	0.99841	APH1A
ENSG00000118292	149.427	-0.510231	0.280457	-1.81928	0.0688682	0.648463	C1orf54
ENSG00000159208	177.423	-0.761097	0.301515	-2.52424	0.0115949	0.277455	CIART
ENSG00000266472	1856.2	-0.00474955	0.226974	-0.0209256	0.983305	0.999891	MRPS21
ENSG00000117360	1039.73	0.172172	0.18955	0.908322	0.363708	0.984951	PRPF3
ENSG00000163125	1126.57	-0.303608	0.188725	-1.60873	0.107675	0.757559	RPRD2
ENSG00000143374	1139.29	0.13966	0.196162	0.711961	0.476489	0.99841	TARS2
ENSG00000143369	18.9384	-0.0786615	0.558184	-0.140924	0.88793	0.99841	ECM1
ENSG00000228126	6.41769	-1.21869	0.9273	-1.31423	0.188768	0.889064	FALEC
ENSG00000237781	2.12236	1.6468	1.55265	1.06064	0.288853	NA	NA
ENSG00000143382	220.395	0.448916	0.354462	1.26647	0.205344	0.902445	ADAMTSL4
ENSG00000143384	6196.45	0.125895	0.243602	0.516806	0.605292	0.99841	MCL1
ENSG00000143420	4665.85	0.0649188	0.207575	0.312748	0.754472	0.99841	ENSA
ENSG00000143457	812.741	0.0289692	0.201595	0.1437	0.885737	0.99841	GOLPH3L
ENSG00000163131	2.05541	0.348524	1.66123	0.209799	0.833825	NA	CTSS
ENSG00000143387	64.8475	-0.596173	0.437057	-1.36406	0.172548	0.868688	CTSK
ENSG00000143437	773.804	-0.122284	0.209752	-0.582994	0.559897	0.99841	ARNT
ENSG00000143379	842.847	-0.278843	0.249773	-1.11638	0.264259	0.950862	SETDB1
ENSG00000143418	4012.63	0.220901	0.193494	1.14164	0.253603	0.944452	CERS2
ENSG00000231073	2.65161	1.09434	1.38711	0.788935	0.43015	NA	NA
ENSG00000143412	93.8297	0.291417	0.314589	0.926341	0.354269	0.983444	ANXA9
ENSG00000143409	187.254	-0.177044	0.256675	-0.689759	0.490346	0.99841	MINDY1
ENSG00000143363	840.301	0.046938	0.202673	0.231594	0.816853	0.99841	PRUNE1
ENSG00000163141	36.4698	-1.20471	0.464126	-2.59565	0.00944116	0.24542	BNIPL
ENSG00000143443	125.126	-0.157666	0.278645	-0.565831	0.571509	0.99841	C1orf56
ENSG00000197622	1142.32	0.0351755	0.207826	0.169255	0.865596	0.99841	CDC42SE1
ENSG00000213190	1155.28	0.187382	0.241333	0.776443	0.437488	0.998231	MLLT11
ENSG00000143458	59.7761	-0.237593	0.359553	-0.660803	0.508739	0.99841	GABPB2
ENSG00000261168	2.1005	-1.13249	1.57584	-0.718656	0.472353	NA	NA
ENSG00000143434	443.09	-0.0217926	0.261821	-0.083235	0.933665	0.999052	SEMA6C
ENSG00000163156	659.773	-0.000816058	0.271655	-0.00300402	0.997603	0.999891	SCNM1
ENSG00000163155	131.602	-0.193412	0.270065	-0.71617	0.473886	0.99841	LYSMD1
ENSG00000163159	1702.32	-0.0812178	0.222766	-0.364587	0.71542	0.99841	VPS72
ENSG00000143398	2059.98	0.0483157	0.202795	0.238249	0.811688	0.99841	PIP5K1A
ENSG00000159352	3911.11	0.054684	0.216508	0.252573	0.800598	0.99841	PSMD4
ENSG00000232671	19.3028	-0.450121	0.55482	-0.811292	0.417198	0.994178	ZNF687-AS1
ENSG00000143373	1707.84	-0.133086	0.228122	-0.583398	0.559625	0.99841	ZNF687
ENSG00000143393	782.223	0.11878	0.212651	0.558569	0.576456	0.99841	PI4KB
ENSG00000143390	1177.5	-0.217987	0.203784	-1.0697	0.284755	0.966085	RFX5
ENSG00000237976	55.7538	-0.0561463	0.438499	-0.128042	0.898116	0.99841	NA
ENSG00000143416	294.388	-0.518774	0.317438	-1.63425	0.102206	0.74371	SELENBP1
ENSG00000159377	5819.22	-0.0892534	0.23491	-0.379948	0.703984	0.99841	PSMB4
ENSG00000143442	1621.69	0.0126606	0.211124	0.0599677	0.952181	0.999236	POGZ
ENSG00000143375	1779.75	0.286255	0.245569	1.16568	0.243742	0.936594	CGN
ENSG00000143367	320.895	0.242352	0.241758	1.00246	0.316123	0.971849	TUFT1
ENSG00000143376	1419.16	0.18841	0.2078	0.906691	0.36457	0.985513	SNX27
ENSG00000159409	15.9841	-0.257382	0.660557	-0.389644	0.6968	0.99841	CELF3
ENSG00000178796	1.88338	-0.455025	1.69938	-0.26776	0.788884	NA	RIIAD1
ENSG00000143436	1404.95	-0.0765432	0.208836	-0.366524	0.713974	0.99841	MRPL9
ENSG00000143450	12.9239	-0.417023	0.664531	-0.627544	0.530302	0.99841	OAZ3
ENSG00000249602	20.9918	-0.0669823	0.587655	-0.113982	0.909252	0.99841	NA
ENSG00000182134	519.731	-0.0124966	0.204614	-0.0610742	0.9513	0.999236	TDRKH
ENSG00000203288	12.4877	0.68499	0.649597	1.05449	0.291661	0.966085	TDRKH-AS1
ENSG00000143365	11.476	0.912601	0.70102	1.30182	0.192979	0.893137	RORC
ENSG00000225556	30.888	-0.50417	0.479983	-1.05039	0.293538	0.966677	C2CD4D
ENSG00000201134	6.75354	-0.251051	0.886069	-0.283331	0.776923	0.99841	NA
ENSG00000234614	39.778	-0.0221109	0.490653	-0.0450642	0.964056	0.999891	NA
ENSG00000196407	41.6306	0.387185	0.42802	0.904596	0.36568	0.985928	THEM5
ENSG00000159445	290.614	0.169489	0.250134	0.677593	0.49803	0.99841	THEM4
ENSG00000197747	1738.27	0.813671	0.295339	2.75504	0.00586847	0.184975	S100A10
ENSG00000229021	2.17415	0.465992	1.68115	0.277186	0.781637	NA	NA
ENSG00000163191	1317.45	0.00633872	0.328214	0.0193128	0.984592	0.999891	S100A11
ENSG00000159450	11.5432	-0.305889	0.839272	-0.364469	0.715508	0.99841	TCHH
ENSG00000237975	2.27802	-0.103085	1.49044	-0.0691637	0.944859	NA	FLG-AS1
ENSG00000197915	2.1602	1.0317	1.65615	0.62295	0.533318	NA	HRNR
ENSG00000143631	2.20686	0.783933	1.63768	0.478685	0.632162	NA	FLG
ENSG00000186226	2.0177	0.390975	1.66676	0.234572	0.814541	NA	LCE1E
ENSG00000169469	2.14262	1.66089	1.56028	1.06448	0.28711	NA	SPRR1B
ENSG00000244094	4.25873	3.55444	1.45081	2.44997	0.014287	0.30615	SPRR2F
ENSG00000203782	6.43209	1.50449	0.957882	1.57064	0.116265	0.778575	LORICRIN
ENSG00000238279	1.87827	0.643653	1.71131	0.376116	0.706831	NA	NA
ENSG00000197956	232.512	0.0662835	0.393447	0.168469	0.866215	0.99841	S100A6
ENSG00000196154	444.758	0.551599	0.343881	1.60404	0.108705	0.759113	S100A4
ENSG00000188015	5.9455	0.33833	1.05144	0.321779	0.74762	0.99841	S100A3
ENSG00000196754	22.1077	-0.336027	0.554556	-0.605939	0.544555	0.99841	S100A2
ENSG00000188643	563.881	0.314497	0.295583	1.06399	0.287335	0.966085	S100A16
ENSG00000189334	65.9007	-0.0268799	0.420176	-0.0639729	0.948992	0.999236	S100A14
ENSG00000189171	344.325	-0.338233	0.248217	-1.36265	0.172993	0.868917	S100A13
ENSG00000271853	6.77162	1.38644	0.927959	1.49408	0.135155	0.810102	NA
ENSG00000160678	25.8438	0.27417	0.533329	0.514073	0.607201	0.99841	S100A1
ENSG00000272030	10.2167	-0.417502	0.734765	-0.568211	0.569891	0.99841	NA
ENSG00000160679	2707.17	-0.167246	0.179259	-0.932986	0.350827	0.983444	CHTOP
ENSG00000143553	431.363	-0.372263	0.266607	-1.3963	0.162624	0.852947	SNAPIN
ENSG00000143621	8803	0.060686	0.197043	0.307984	0.758095	0.99841	ILF2
ENSG00000169418	393.784	0.400913	0.248407	1.61393	0.106542	0.755322	NPR1
ENSG00000143624	1153.78	0.223958	0.330881	0.676855	0.498498	0.99841	INTS3
ENSG00000143554	726.689	0.245254	0.222932	1.10013	0.271276	0.95635	SLC27A3
ENSG00000143614	759.357	-0.00998069	0.213324	-0.0467865	0.962683	0.999891	GATAD2B
ENSG00000231827	10.3733	0.546956	0.76464	0.715312	0.474416	0.99841	LOC343052
ENSG00000223599	2.78986	1.27922	1.41771	0.902314	0.36689	NA	NA
ENSG00000198837	1600.83	-0.0892236	0.226118	-0.394589	0.693146	0.99841	DENND4B
ENSG00000160741	435.613	0.0733035	0.236836	0.309512	0.756932	0.99841	CRTC2
ENSG00000143570	7846.01	0.503828	0.204752	2.46068	0.0138676	0.302291	SLC39A1
ENSG00000282386	24.9724	-0.171814	0.495823	-0.346524	0.728949	0.99841	NA
ENSG00000273026	10.8186	-0.0911099	0.757135	-0.120335	0.904218	0.99841	NA
ENSG00000143578	559.236	-0.170645	0.225408	-0.757049	0.44902	0.99841	CREB3L4
ENSG00000143543	1657.76	0.224656	0.238045	0.943751	0.345297	0.983444	JTB
ENSG00000272654	21.2677	-0.333931	0.535316	-0.623801	0.532758	0.99841	NA
ENSG00000143545	2974.78	-0.0278809	0.224298	-0.124303	0.901075	0.99841	RAB13
ENSG00000177954	13095.7	-0.370648	0.245887	-1.50739	0.131711	0.802842	RPS27
ENSG00000143552	2.41546	-0.572948	1.44493	-0.396522	0.69172	NA	NUP210L
ENSG00000231416	1.62731	0.543944	1.68	0.323777	0.746107	NA	RPL34P5
ENSG00000143549	12289.1	0.130808	0.20081	0.651403	0.514786	0.99841	TPM3
ENSG00000143612	3183.84	-0.157047	0.201127	-0.780835	0.434899	0.997634	C1orf43
ENSG00000143569	4756.72	-0.0631539	0.209035	-0.302121	0.76256	0.99841	UBAP2L
ENSG00000143575	1810.35	0.0343018	0.255056	0.134488	0.893017	0.99841	HAX1
ENSG00000143515	1657.52	0.342433	0.207028	1.65404	0.0981184	0.733322	ATP8B2
ENSG00000160712	161.677	0.640825	0.399241	1.60511	0.10847	0.758498	IL6R
ENSG00000169291	30.6257	-0.767041	0.592814	-1.2939	0.195701	0.893552	SHE
ENSG00000163239	3.57378	0.754257	1.19744	0.629892	0.528765	NA	TDRD10
ENSG00000160714	2068.94	0.135287	0.203324	0.665375	0.505811	0.99841	UBE2Q1
ENSG00000229780	1.72668	-0.164644	1.92023	-0.0857418	0.931672	NA	UBE2Q1-AS1
ENSG00000160716	103.267	0.349852	0.332949	1.05077	0.293365	0.966677	CHRNB2
ENSG00000160710	7793.4	-0.12954	0.214326	-0.604407	0.545573	0.99841	ADAR
ENSG00000143603	147.999	-0.267375	0.303082	-0.882187	0.377675	0.991023	KCNN3
ENSG00000163344	733.367	-0.105192	0.26274	-0.400367	0.688886	0.99841	PMVK
ENSG00000163346	721.285	-0.0794482	0.20826	-0.381485	0.702843	0.99841	PBXIP1
ENSG00000163348	1252.36	-0.124202	0.215391	-0.576634	0.564187	0.99841	PYGO2
ENSG00000271380	8.87493	-0.103149	0.769374	-0.134069	0.893348	0.99841	NA
ENSG00000160691	4760.84	0.415161	0.219008	1.89564	0.0580072	0.60725	SHC1
ENSG00000173207	2752.61	-0.194503	0.223335	-0.870903	0.383807	0.991556	CKS1B
ENSG00000264349	3.84614	0.171757	1.31573	0.130541	0.896138	NA	MIR4258
ENSG00000160688	1567.55	0.123696	0.228561	0.541195	0.588373	0.99841	FLAD1
ENSG00000160685	760.105	0.211962	0.210325	1.00779	0.313557	0.969967	ZBTB7B
ENSG00000163354	8.11785	-1.27374	0.842144	-1.5125	0.130408	0.80069	DCST2
ENSG00000163357	9.51849	0.110874	0.742512	0.149322	0.881299	0.99841	DCST1
ENSG00000232093	33.9137	0.0139577	0.523563	0.0266591	0.978732	0.999891	NA
ENSG00000143537	980.361	0.233576	0.214339	1.08975	0.275822	0.960729	ADAM15
ENSG00000243364	381.909	0.309312	0.222127	1.3925	0.163771	0.8533	EFNA4
ENSG00000143590	179.654	-0.141347	0.28138	-0.502336	0.615431	0.99841	EFNA3
ENSG00000169242	64.4563	-0.497564	0.351398	-1.41596	0.156788	0.849766	EFNA1
ENSG00000169241	756.416	-0.086927	0.254514	-0.341542	0.732696	0.99841	SLC50A1
ENSG00000179085	282.296	-0.0829027	0.317936	-0.260752	0.794283	0.99841	DPM3
ENSG00000163463	399.173	-0.0454868	0.267665	-0.169939	0.865058	0.99841	KRTCAP2
ENSG00000273088	2.01135	1.37334	1.77336	0.774432	0.438676	NA	NA
ENSG00000163462	345.564	0.0692967	0.316931	0.218649	0.826924	0.99841	TRIM46
ENSG00000185499	66.1271	-0.332932	0.389201	-0.855424	0.392316	0.991556	MUC1
ENSG00000279487	3.30756	-0.401591	1.28298	-0.313013	0.75427	NA	NA
ENSG00000231064	81.083	0.0324398	0.409008	0.0793135	0.936783	0.999236	NA
ENSG00000169231	133.42	0.0707417	0.420873	0.168083	0.866518	0.99841	THBS3
ENSG00000173171	380.92	0.0597472	0.211042	0.283105	0.777096	0.99841	MTX1
ENSG00000160766	48.1586	-0.850983	0.446872	-1.90431	0.0568699	0.603359	GBAP1
ENSG00000236675	19.8315	-0.601111	0.599003	-1.00352	0.31561	0.971344	MTX1P1
ENSG00000177628	244.055	0.1479	0.275369	0.537096	0.591201	0.99841	GBA
ENSG00000160767	1467.29	0.384403	0.191092	2.01162	0.0442605	0.538941	FAM189B
ENSG00000116521	1139.34	0.316167	0.220558	1.43349	0.151719	0.841487	SCAMP3
ENSG00000176444	1039.54	-0.0901871	0.218769	-0.412248	0.680157	0.99841	CLK2
ENSG00000143630	141.277	0.591656	0.29904	1.97852	0.0478705	0.562435	HCN3
ENSG00000143627	82.2892	0.181709	0.519323	0.349896	0.726417	0.99841	PKLR
ENSG00000160752	3774.18	0.306025	0.219679	1.39306	0.163602	0.8533	FDPS
ENSG00000225855	81.5419	0.0744901	0.42175	0.176621	0.859806	0.99841	RUSC1-AS1
ENSG00000160753	1329.35	0.345797	0.219104	1.57824	0.114511	0.77356	RUSC1
ENSG00000116539	529.783	-0.177878	0.274951	-0.646944	0.517668	0.99841	ASH1L
ENSG00000237872	27.6488	-0.149889	0.532075	-0.281706	0.778169	0.99841	POU5F1P4
ENSG00000235919	51.9659	0.0136829	0.409846	0.0333856	0.973367	0.999891	ASH1L-AS1
ENSG00000232519	1.70124	2.21386	1.98282	1.11653	0.264197	NA	NA
ENSG00000125459	418.079	0.138532	0.209362	0.661686	0.508173	0.99841	MSTO1
ENSG00000246203	8.96077	1.42176	0.825602	1.72209	0.0850537	0.701398	NA
ENSG00000163374	864.93	-0.0600992	0.20128	-0.298584	0.765257	0.99841	YY1AP1
ENSG00000132676	1672.31	-0.012001	0.205914	-0.0582817	0.953524	0.999236	DAP3
ENSG00000203761	70.8504	0.273814	0.470232	0.582296	0.560367	0.99841	NA
ENSG00000116580	822.75	-0.10441	0.294888	-0.354067	0.723289	0.99841	GON4L
ENSG00000132718	128.44	-0.653103	0.312546	-2.08962	0.0366518	0.50084	SYT11
ENSG00000143622	476.048	-0.215789	0.229734	-0.939303	0.347575	0.983444	RIT1
ENSG00000132680	869.369	0.119976	0.287675	0.417055	0.676638	0.99841	KHDC4
ENSG00000116584	1304.06	-0.150968	0.24322	-0.620706	0.534793	0.99841	ARHGEF2
ENSG00000273002	8.99284	0.089539	0.799066	0.112055	0.91078	0.99841	ARHGEF2-AS2
ENSG00000163479	3007.6	0.028254	0.219231	0.128878	0.897454	0.99841	SSR2
ENSG00000160803	1289.92	-0.154798	0.258201	-0.599525	0.548823	0.99841	UBQLN4
ENSG00000116586	685.262	-0.184926	0.280534	-0.659194	0.509772	0.99841	LAMTOR2
ENSG00000132698	661.632	-0.486552	0.311563	-1.56165	0.118371	0.781447	RAB25
ENSG00000254726	2459.16	-0.135243	0.215232	-0.628358	0.529769	0.99841	MEX3A
ENSG00000160789	1333.17	0.478497	0.264525	1.80889	0.0704678	0.654002	LMNA
ENSG00000196189	421.802	-0.418118	0.281949	-1.48296	0.138086	0.817602	SEMA4A
ENSG00000160785	883.92	0.0610929	0.229488	0.266214	0.790075	0.99841	SLC25A44
ENSG00000260238	33.6414	-0.579132	0.478432	-1.21048	0.226095	0.913599	PMF1-BGLAP
ENSG00000160783	1212.99	-0.340232	0.298382	-1.14026	0.254179	0.945121	PMF1
ENSG00000242252	5.25273	-0.828833	1.13595	-0.729642	0.465609	0.99841	BGLAP
ENSG00000160781	119.739	-0.268248	0.527487	-0.50854	0.611075	0.99841	PAQR6
ENSG00000198952	3300.11	0.26285	0.221328	1.1876	0.234989	0.926981	SMG5
ENSG00000163472	58.2009	0.108013	0.350958	0.307765	0.758261	0.99841	TMEM79
ENSG00000198715	952.52	0.114403	0.237291	0.482122	0.629719	0.99841	GLMP
ENSG00000163468	11369.1	0.0505902	0.203976	0.24802	0.804119	0.99841	CCT3
ENSG00000163467	30.5079	-0.042199	0.473624	-0.0890982	0.929004	0.998721	TSACC
ENSG00000132677	22.4467	-0.0218259	0.519684	-0.0419983	0.9665	0.999891	RHBG
ENSG00000125462	44.7961	0.110594	0.549944	0.201101	0.84062	0.99841	MIR9-1HG
ENSG00000236947	7.05907	0.0551473	0.963924	0.0572113	0.954377	0.999236	NA
ENSG00000116604	573.237	0.116205	0.20603	0.564018	0.572742	0.99841	MEF2D
ENSG00000183856	624.593	-0.2142	0.287754	-0.744387	0.456643	0.99841	IQGAP3
ENSG00000163382	1786.5	-0.0317466	0.252686	-0.125637	0.90002	0.99841	NAXE
ENSG00000160818	1585.55	0.0938789	0.243587	0.385402	0.69994	0.99841	GPATCH4
ENSG00000280316	6.59027	-1.24848	0.954012	-1.30866	0.19065	0.890035	NA
ENSG00000272971	2.3748	-1.42953	1.45503	-0.982476	0.325866	NA	NA
ENSG00000132702	10.4034	0.0107241	0.815492	0.0131505	0.989508	0.999891	HAPLN2
ENSG00000272068	3.89433	-0.487306	1.30453	-0.373548	0.70874	NA	NA
ENSG00000132692	225.022	0.412021	0.244146	1.6876	0.0914884	0.717465	BCAN
ENSG00000272405	4.19709	0.0408022	1.09314	0.0373257	0.970225	0.999891	NA
ENSG00000229953	2.82588	-0.932386	1.49712	-0.622784	0.533426	NA	NA
ENSG00000132688	5906.58	0.0898788	0.275758	0.325933	0.744475	0.99841	NES
ENSG00000237588	3.8786	-1.25981	1.33067	-0.946751	0.343766	NA	NA
ENSG00000143320	3083	-0.782927	0.292219	-2.67925	0.00737878	0.210236	CRABP2
ENSG00000143319	1521.59	0.317156	0.207804	1.52623	0.126953	0.795786	ISG20L2
ENSG00000143303	479.535	-0.00972735	0.229121	-0.0424551	0.966136	0.999891	METTL25B
ENSG00000143314	476.095	-0.07024	0.244068	-0.287788	0.773509	0.99841	MRPL24
ENSG00000143321	10447.4	0.0868881	0.212235	0.409397	0.682248	0.99841	HDGF
ENSG00000143294	2631.96	0.185791	0.214272	0.867082	0.385897	0.991556	PRCC
ENSG00000027869	139.924	-0.345507	0.32406	-1.06618	0.286342	0.966085	SH2D2A
ENSG00000198400	8.23741	-1.28003	0.980987	-1.30484	0.191947	0.892458	NTRK1
ENSG00000027644	2.05881	-0.656663	1.55091	-0.423406	0.671999	NA	INSRR
ENSG00000187800	51.404	-0.206552	0.488811	-0.42256	0.672616	0.99841	PEAR1
ENSG00000160838	5.42831	-0.374773	1.05856	-0.354041	0.723308	0.99841	LRRC71
ENSG00000132694	968.403	-0.039499	0.22405	-0.176295	0.860062	0.99841	ARHGEF11
ENSG00000237842	3.11525	0.075568	1.32718	0.0569389	0.954594	NA	NA
ENSG00000253831	6.82346	-0.618107	0.9735	-0.634932	0.525473	0.99841	ETV3L
ENSG00000117036	663.188	0.0904695	0.222519	0.406569	0.684324	0.99841	ETV3
ENSG00000271736	2.97632	-1.92554	1.65591	-1.16283	0.244897	NA	NA
ENSG00000143297	17.7665	0.0159725	0.589686	0.0270864	0.978391	0.999891	FCRL5
ENSG00000183853	1395.7	0.464316	0.246404	1.88437	0.0595145	0.609277	KIRREL1
ENSG00000189068	20.7226	2.97577	0.834112	3.56759	0.000360284	0.0259272	VSTM1
ENSG00000253807	19.0558	2.9336	0.662493	4.42812	9.50591e-06	0.00147674	NA
ENSG00000228437	27.4287	2.87292	0.596313	4.81781	1.45142e-06	0.000308806	NA
ENSG00000163568	23.1356	0.193812	0.515771	0.375771	0.707087	0.99841	AIM2
ENSG00000162706	213.785	-0.125413	0.289035	-0.433904	0.664358	0.99841	CADM3
ENSG00000213088	6.28227	0.504578	0.946062	0.533345	0.593795	0.99841	ACKR1
ENSG00000158716	628.103	0.486481	0.305585	1.59197	0.111392	0.76565	DUSP23
ENSG00000213085	9.096	1.50307	0.80268	1.87257	0.0611278	0.614544	CFAP45
ENSG00000158710	2097.02	0.554243	0.248376	2.23147	0.0256503	0.417821	TAGLN2
ENSG00000085552	729.045	0.375335	0.213776	1.75574	0.0791337	0.685657	IGSF9
ENSG00000177807	33.4847	0.0568099	0.443463	0.128105	0.898066	0.99841	KCNJ10
ENSG00000260766	25.6085	0.201765	0.554658	0.363764	0.716034	0.99841	NA
ENSG00000143315	373.924	0.104339	0.216328	0.482319	0.629579	0.99841	PIGM
ENSG00000162728	1.97536	-0.118953	1.54847	-0.0768197	0.938767	NA	KCNJ9
ENSG00000162729	1860.93	0.185603	0.23685	0.783631	0.433257	0.996424	IGSF8
ENSG00000018625	1860.37	0.0467783	0.292846	0.159737	0.873088	0.99841	ATP1A2
ENSG00000132681	13.9252	1.33925	0.696385	1.92314	0.0544621	0.589624	ATP1A4
ENSG00000143318	24.1355	1.15809	0.51215	2.26124	0.0237445	0.401828	CASQ1
ENSG00000227741	3.20118	0.667643	1.45279	0.45956	0.645832	NA	LOC729867
ENSG00000162734	2173.69	0.880409	0.276117	3.18853	0.00142999	0.0732736	PEA15
ENSG00000132716	1080.37	-0.0557174	0.24293	-0.229356	0.818592	0.99841	DCAF8
ENSG00000228606	5.88219	-1.59519	1.04777	-1.52246	0.127893	0.798014	DCAF8-DT
ENSG00000224261	2.11676	-1.23457	1.76382	-0.699942	0.483963	NA	RPSAP18
ENSG00000162735	2000.62	-0.0166711	0.217253	-0.0767361	0.938834	0.999236	PEX19
ENSG00000122218	3992.6	-0.0021949	0.210692	-0.0104176	0.991688	0.999891	COPA
ENSG00000235082	10.6117	0.0846804	0.826896	0.102407	0.918433	0.998721	NA
ENSG00000162736	1629.18	0.0180733	0.213195	0.0847735	0.932441	0.999042	NCSTN
ENSG00000171786	13.0409	-0.214931	0.697821	-0.308004	0.75808	0.99841	NHLH1
ENSG00000162738	2674.34	-0.0482067	0.187325	-0.257342	0.796914	0.99841	VANGL2
ENSG00000117091	2.60639	-2.87403	1.93717	-1.48362	0.13791	NA	CD48
ENSG00000213080	44.4488	0.380263	0.407204	0.933839	0.350387	0.983444	NA
ENSG00000198358	5.61499	0.496612	0.995211	0.499002	0.617778	0.99841	LOC101928372
ENSG00000158764	118.061	0.442149	0.313702	1.40945	0.158701	0.852239	ITLN2
ENSG00000158769	3829.56	0.0419684	0.205197	0.204527	0.837941	0.99841	F11R
ENSG00000270149	5.57537	-0.991212	1.18884	-0.833765	0.404413	0.994178	NA
ENSG00000106689	24.2452	2.68321	0.791881	3.3884	0.000703018	0.0438244	LHX2
ENSG00000158773	923.633	0.0536258	0.199456	0.26886	0.788037	0.99841	USF1
ENSG00000186517	20.225	0.642158	0.566607	1.13334	0.257072	0.946018	ARHGAP30
ENSG00000143217	15.8311	0.260298	0.875421	0.29734	0.766207	0.99841	NECTIN4
ENSG00000162755	144.656	-0.046487	0.303241	-0.153301	0.878161	0.99841	KLHDC9
ENSG00000143256	1194.51	0.00053222	0.249013	0.00213732	0.998295	0.999891	PFDN2
ENSG00000158793	749.826	0.179	0.219546	0.815318	0.41489	0.994178	NIT1
ENSG00000158796	912.004	0.071447	0.211252	0.338207	0.735207	0.99841	DEDD
ENSG00000143222	1066.78	-0.350274	0.250136	-1.40033	0.161413	0.852806	UFC1
ENSG00000143258	567.896	0.022851	0.212368	0.107601	0.914312	0.998721	USP21
ENSG00000143224	461.181	0.0890721	0.218566	0.407531	0.683618	0.99841	PPOX
ENSG00000158850	958.804	0.272674	0.205873	1.32448	0.185344	0.885293	B4GALT3
ENSG00000158859	262.261	0.365954	0.244017	1.49971	0.13369	0.807422	ADAMTS4
ENSG00000158864	2610.65	0.017178	0.202057	0.0850157	0.932249	0.999041	NDUFS2
ENSG00000158869	6.42418	0.0981583	0.916307	0.107124	0.914691	0.998721	FCER1G
ENSG00000158874	2.09928	0.138087	1.94206	0.0711032	0.943316	NA	APOA2
ENSG00000158882	378.33	0.441913	0.213492	2.06993	0.0384593	0.510943	TOMM40L
ENSG00000143257	23.4872	0.816867	0.52147	1.56647	0.117238	0.779027	NR1I3
ENSG00000248485	16.7634	0.418513	0.645498	0.648356	0.516755	0.99841	PCP4L1
ENSG00000158887	64.3251	-0.214193	0.400956	-0.534206	0.593199	0.99841	MPZ
ENSG00000143252	2286	-0.240268	0.186391	-1.28905	0.197381	0.895371	SDHC
ENSG00000283696	3.18858	-1.23957	1.34009	-0.924992	0.35497	NA	NA
ENSG00000143226	8.23711	-0.657575	0.883912	-0.743937	0.456915	0.99841	FCGR2A
ENSG00000173110	2.03942	0.838845	1.63508	0.51303	0.60793	NA	HSPA6
ENSG00000225217	1.87408	0.634267	1.84594	0.343601	0.731146	NA	NA
ENSG00000213075	2.62552	-0.418725	1.35663	-0.308651	0.757587	NA	RPL31P11
ENSG00000162746	5.88539	-0.326059	0.985876	-0.33073	0.740848	0.99841	FCRLB
ENSG00000081721	477.282	0.00709634	0.24598	0.0288493	0.976985	0.999891	DUSP12
ENSG00000226889	1.8218	-3.26054	1.93481	-1.68519	0.0919512	NA	NA
ENSG00000118217	731.153	-0.0317338	0.203178	-0.156187	0.875885	0.99841	ATF6
ENSG00000229808	2.40161	0.0489749	1.68985	0.0289819	0.976879	NA	NA
ENSG00000162745	232.579	0.396142	0.282061	1.40445	0.160184	0.852806	OLFML2B
ENSG00000198929	121.386	-0.298096	0.466234	-0.639371	0.522582	0.99841	NOS1AP
ENSG00000254706	7.19035	-0.0975121	0.946271	-0.103049	0.917924	0.998721	NA
ENSG00000239887	493.795	0.224738	0.238639	0.941748	0.346322	0.983444	C1orf226
ENSG00000152332	688.231	-0.0412201	0.255886	-0.161088	0.872024	0.99841	UHMK1
ENSG00000117143	616.428	0.148296	0.210304	0.705151	0.480717	0.99841	UAP1
ENSG00000254587	64.6245	2.64868	0.562809	4.70618	2.52401e-06	0.00049405	NA
ENSG00000132196	300.314	0.0659753	0.230849	0.285794	0.775036	0.99841	HSD17B7
ENSG00000117152	6.68977	0.592079	0.935674	0.632784	0.526875	0.99841	RGS4
ENSG00000238266	267.469	2.63669	0.402564	6.54976	5.76308e-11	4.33871e-08	LINC00707
ENSG00000232892	2.20044	1.55141	1.71269	0.905835	0.365023	NA	RGS5-AS1
ENSG00000232995	14.5224	0.564154	0.655543	0.860591	0.389464	0.991556	RGS5
ENSG00000143228	677.598	-0.388128	0.20157	-1.92552	0.0541639	0.5876	NUF2
ENSG00000213070	4.30203	0.693587	1.10621	0.626992	0.530664	0.99841	HMGB3P6
ENSG00000185630	3847.68	-0.382703	0.240528	-1.5911	0.111588	0.766393	PBX1
ENSG00000269887	7.84565	-0.620668	0.915177	-0.678194	0.497649	0.99841	NA
ENSG00000162761	1.79537	-1.49033	1.93742	-0.76923	0.441757	NA	LMX1A
ENSG00000143198	1126	-0.0738097	0.266801	-0.276647	0.782051	0.99841	MGST3
ENSG00000143149	1936.7	-0.210309	0.202582	-1.03814	0.299205	0.966792	ALDH9A1
ENSG00000143183	1125.75	0.104664	0.211031	0.495964	0.61992	0.99841	TMCO1
ENSG00000224358	4.94753	-0.409772	1.09083	-0.375651	0.707176	0.99841	NA
ENSG00000143179	2162.05	0.193352	0.198916	0.972028	0.331037	0.97997	UCK2
ENSG00000236364	7.14528	-1.01905	1.07136	-0.951166	0.34152	0.981449	NA
ENSG00000188859	81.1165	0.846567	0.392618	2.15621	0.031067	0.457717	FAM78B
ENSG00000215835	17.0134	-0.388078	0.609025	-0.637213	0.523986	0.99841	LOC284685
ENSG00000232341	2.17351	-1.2231	1.53125	-0.798759	0.42443	NA	RPL4P2
ENSG00000143157	1377.98	-0.112634	0.215683	-0.52222	0.601517	0.99841	POGK
ENSG00000152382	526.985	-0.409137	0.223075	-1.83408	0.0666421	0.640162	TADA1
ENSG00000225171	1.90906	-0.409612	1.60863	-0.254634	0.799006	NA	DUTP6
ENSG00000143195	69.2995	-0.227816	0.437469	-0.520758	0.602535	0.99841	ILDR2
ENSG00000143194	1.60964	1.80106	2.205	0.816804	0.41404	NA	MAEL
ENSG00000143167	11.1315	-0.111168	0.720767	-0.154236	0.877424	0.99841	GPA33
ENSG00000198842	6.33893	0.382668	0.939169	0.407454	0.683675	0.99841	STYXL2
ENSG00000272205	6.71758	-0.23242	0.944141	-0.246171	0.80555	0.99841	NA
ENSG00000143190	1718.25	0.12772	0.19953	0.640104	0.522105	0.99841	POU2F1
ENSG00000272033	1.81874	4.26523	2.05537	2.07517	0.0379711	NA	NA
ENSG00000198821	23.2722	-0.638873	0.541349	-1.18015	0.237941	0.930374	CD247
ENSG00000143162	809.247	0.325493	0.224639	1.44896	0.147348	0.833823	CREG1
ENSG00000198771	16.2142	1.43815	0.669192	2.14908	0.0316283	0.462699	RCSD1
ENSG00000197965	2769.76	0.475046	0.201485	2.35772	0.0183874	0.353205	MPZL1
ENSG00000143199	2.46148	0.95707	1.52735	0.62662	0.530909	NA	ADCY10
ENSG00000232194	4.70299	2.58169	1.36337	1.89361	0.0582768	0.607332	NA
ENSG00000143158	502.792	0.201668	0.249591	0.807995	0.419093	0.994178	MPC2
ENSG00000143164	353.229	-0.00100698	0.219893	-0.0045794	0.996346	0.999891	DCAF6
ENSG00000224837	16.9352	0.163843	0.7431	0.220486	0.825493	0.99841	NA
ENSG00000143147	432.024	0.230138	0.214724	1.07179	0.283815	0.966085	GPR161
ENSG00000143155	613.414	-0.228996	0.195517	-1.17124	0.241504	0.934229	TIPRL
ENSG00000213064	437.927	0.18838	0.295459	0.637585	0.523744	0.99841	SFT2D2
ENSG00000143178	14.8208	0.368477	0.593972	0.62036	0.535021	0.99841	TBX19
ENSG00000143184	2.31763	0.703278	1.45125	0.484603	0.627958	NA	XCL1
ENSG00000143153	2065.18	0.666896	0.239296	2.78691	0.0053214	0.173716	ATP1B1
ENSG00000143156	476.184	0.446727	0.213612	2.0913	0.0365016	0.50084	NME7
ENSG00000117475	239.3	-0.144848	0.242067	-0.598383	0.549585	0.99841	BLZF1
ENSG00000117477	149.878	-0.352432	0.324526	-1.08599	0.277484	0.960729	CCDC181
ENSG00000117479	764.816	0.186231	0.218331	0.852975	0.393673	0.991556	SLC19A2
ENSG00000213062	5.74286	0.208445	1.07752	0.19345	0.846607	0.99841	NA
ENSG00000198734	4.83718	-0.270097	1.11457	-0.242332	0.808523	0.99841	F5
ENSG00000000460	398.473	-0.085938	0.277507	-0.309679	0.756805	0.99841	C1orf112
ENSG00000188404	1.85836	0.540224	2.00884	0.268923	0.787989	NA	SELL
ENSG00000007908	9.63677	6.67642	3.9112	1.707	0.0878225	0.709102	SELE
ENSG00000171806	170.103	-0.326615	0.252846	-1.29175	0.196443	0.894	METTL18
ENSG00000000457	145.154	-0.452374	0.270083	-1.67494	0.0939455	0.724314	SCYL3
ENSG00000075945	92.4479	-0.123876	0.323769	-0.382604	0.702013	0.99841	KIFAP3
ENSG00000203740	2.67848	0.599655	1.3474	0.445046	0.656286	NA	NTMT2
ENSG00000120370	167.579	-0.732186	0.281566	-2.6004	0.0093115	0.243168	GORAB
ENSG00000116132	6.71721	0.74264	0.962415	0.771642	0.440326	0.998231	PRRX1
ENSG00000094963	1.70111	-0.757191	1.77238	-0.427216	0.669222	NA	FMO2
ENSG00000231424	3.59944	-0.932506	1.33379	-0.699143	0.484463	NA	NA
ENSG00000010932	5.91057	0.033697	0.978522	0.0344366	0.972529	0.999891	FMO1
ENSG00000076258	47.4308	-0.955688	0.436814	-2.18786	0.0286798	0.442031	FMO4
ENSG00000117523	6317.36	0.0339634	0.186195	0.182408	0.855262	0.99841	PRRC2C
ENSG00000233328	26.5319	0.119901	0.571646	0.209747	0.833865	0.99841	NA
ENSG00000230364	4.16102	-0.884194	1.10449	-0.800543	0.423396	0.994178	RPL4P3
ENSG00000117533	265.481	-0.0382737	0.358974	-0.10662	0.915091	0.998721	VAMP4
ENSG00000010165	1952.36	0.486731	0.253333	1.92131	0.0546926	0.589848	METTL13
ENSG00000081051	54.4273	2.56952	0.535624	4.79725	1.60861e-06	0.000338569	AFP	Organism development
ENSG00000230630	1.75053	1.96108	2.11258	0.928289	0.353258	NA	NA
ENSG00000135845	576.424	0.0339094	0.237621	0.142703	0.886524	0.99841	PIGC
ENSG00000094975	1149.82	-0.137391	0.248272	-0.553388	0.579998	0.99841	SUCO
ENSG00000117586	21.1725	0.126286	0.597355	0.211409	0.832568	0.99841	TNFSF4
ENSG00000203739	36.2633	0.243935	0.489216	0.498624	0.618044	0.99841	PRDX6-AS1
ENSG00000117592	9461.64	0.469249	0.224119	2.09375	0.0362825	0.500651	PRDX6
ENSG00000183831	32.1216	0.49527	0.45648	1.08498	0.277932	0.960859	ANKRD45
ENSG00000076321	287.45	0.191938	0.248726	0.771685	0.440301	0.998231	KLHL20
ENSG00000120334	245.696	-0.363193	0.242601	-1.49708	0.134372	0.809041	CENPL
ENSG00000117593	1117.56	0.06498	0.249391	0.260555	0.794436	0.99841	DARS2
ENSG00000270084	3.48585	-0.260788	1.21936	-0.213872	0.830647	NA	NA
ENSG00000234741	4106.03	-0.547588	0.22133	-2.47408	0.013358	0.296793	GAS5
ENSG00000185278	265.167	0.000595668	0.272267	0.00218781	0.998254	0.999891	ZBTB37
ENSG00000135870	456.818	0.117304	0.229471	0.511193	0.609216	0.99841	RC3H1
ENSG00000224977	1.90974	-2.26878	1.93774	-1.17084	0.241663	NA	RC3H1-DT
ENSG00000227373	2.03515	0.329272	1.64166	0.200572	0.841033	NA	RABGAP1L-DT
ENSG00000152061	2515.99	-0.448912	0.252467	-1.7781	0.0753874	0.670127	RABGAP1L
ENSG00000116161	3902.02	0.0313198	0.199543	0.156957	0.875279	0.99841	CACYBP
ENSG00000120333	551.822	-0.0926778	0.211907	-0.437351	0.661857	0.99841	MRPS14
ENSG00000120332	20.5744	0.0650479	0.519785	0.125144	0.90041	0.99841	TNN
ENSG00000235750	503.778	0.159015	0.220148	0.722311	0.470103	0.99841	KIAA0040
ENSG00000143207	1158.31	-0.122684	0.203549	-0.602726	0.546691	0.99841	COP1
ENSG00000228686	6.74892	-0.154449	0.922321	-0.167456	0.867011	0.99841	NA
ENSG00000236021	3.52754	1.21119	1.2307	0.984144	0.325045	NA	NA
ENSG00000116183	23.1898	0.723449	0.537776	1.34526	0.178541	0.878781	PAPPA2
ENSG00000152092	117.283	-0.747293	0.366423	-2.03943	0.0414076	0.527069	ASTN1
ENSG00000198797	4.3915	-1.04797	1.12504	-0.931501	0.351595	0.983444	BRINP2
ENSG00000242193	34.839	0.441116	0.425535	1.03661	0.299915	0.966792	CRYZL2P
ENSG00000224687	21.8938	0.0773578	0.506312	0.152787	0.878566	0.99841	RASAL2-AS1
ENSG00000075391	829.651	0.197772	0.272636	0.725407	0.468202	0.99841	RASAL2
ENSG00000213057	9.28538	-0.512983	0.872309	-0.588074	0.556482	0.99841	C1orf220
ENSG00000273384	2.76616	-1.7248	1.40178	-1.23044	0.218534	NA	NA
ENSG00000273062	7.01653	0.366351	0.888036	0.412541	0.679943	0.99841	NA
ENSG00000116191	1116.48	-0.442365	0.236551	-1.87007	0.0614747	0.615431	RALGPS2
ENSG00000116194	1.63983	1.9841	1.88174	1.05439	0.291702	NA	ANGPTL1
ENSG00000116199	1011.18	-0.037687	0.197738	-0.19059	0.848847	0.99841	FAM20B
ENSG00000186283	822.583	-0.170258	0.232831	-0.731252	0.464625	0.99841	TOR3A
ENSG00000143322	739.161	-0.0484351	0.213424	-0.226943	0.820468	0.99841	ABL2
ENSG00000057252	259.411	-0.837542	0.738609	-1.13394	0.256818	0.946018	SOAT1
ENSG00000162779	2.29216	-1.35232	1.5284	-0.884794	0.376268	NA	AXDND1
ENSG00000236539	3.49957	-0.527245	1.21088	-0.435421	0.663257	NA	NA
ENSG00000227141	3.02756	-0.761702	1.28085	-0.594682	0.552056	NA	NA
ENSG00000162782	2.49452	-2.78955	1.68874	-1.65185	0.0985648	NA	TDRD5
ENSG00000143340	18.2251	0.343016	0.702738	0.488113	0.625469	0.99841	FAM163A
ENSG00000229407	1.58755	-0.65567	1.92939	-0.339832	0.733983	NA	NA
ENSG00000169905	994.614	0.24737	0.223102	1.10878	0.267526	0.953653	TOR1AIP2
ENSG00000272906	3.50206	-0.132825	1.28128	-0.103666	0.917434	NA	NA
ENSG00000143337	780.356	-0.0208079	0.203518	-0.102241	0.918565	0.998721	TOR1AIP1
ENSG00000260360	4.1672	-1.39981	1.15459	-1.21238	0.225366	0.913599	NA
ENSG00000135837	773.643	-0.0827436	0.251276	-0.329294	0.741933	0.99841	CEP350
ENSG00000116260	3064.26	0.280558	0.180916	1.55076	0.120959	0.785507	QSOX1
ENSG00000121454	268.076	0.315601	0.405558	0.778191	0.436457	0.997947	LHX4
ENSG00000230124	1720.16	0.0354699	0.208176	0.170384	0.864708	0.99841	ACBD6
ENSG00000143324	1883.13	0.160897	0.200878	0.800967	0.423151	0.994178	XPR1
ENSG00000135835	57.6449	0.41276	0.377693	1.09284	0.274462	0.960028	KIAA1614
ENSG00000243155	8.62594	-0.0187637	0.799967	-0.0234556	0.981287	0.999891	NA
ENSG00000135823	1395.11	0.142361	0.201189	0.707598	0.479195	0.99841	STX6
ENSG00000153029	5.6441	-0.303774	0.958449	-0.316943	0.751286	0.99841	MR1
ENSG00000162783	497.845	0.689163	0.280416	2.45765	0.0139851	0.302943	IER5
ENSG00000198216	31.1271	-0.274194	0.492103	-0.557189	0.577399	0.99841	CACNA1E
ENSG00000179930	7.69749	-0.400617	0.839399	-0.477266	0.633173	0.99841	ZNF648
ENSG00000224810	1.67572	0.261954	1.93619	0.135293	0.89238	NA	NA
ENSG00000135821	7833.54	0.502679	0.198538	2.5319	0.0113447	0.274003	GLUL
ENSG00000135828	19.6731	-0.499502	0.538899	-0.926894	0.353982	0.983444	RNASEL
ENSG00000143333	326.366	0.130904	0.318911	0.410473	0.681459	0.99841	RGS16
ENSG00000261504	4.30217	0.813797	1.12144	0.725672	0.46804	0.99841	LINC01686
ENSG00000135824	5.98502	0.317727	1.06376	0.298682	0.765183	0.99841	RGS8
ENSG00000135838	99.4231	0.286334	0.356967	0.80213	0.422478	0.994178	NPL
ENSG00000135829	7554.85	0.0356408	0.246336	0.144684	0.884961	0.99841	DHX9
ENSG00000135862	5220.62	0.0199559	0.23574	0.0846524	0.932538	0.999042	LAMC1
ENSG00000058085	536.74	0.543379	0.281515	1.9302	0.0535825	0.58386	LAMC2
ENSG00000157064	499.784	-0.233823	0.238187	-0.981677	0.326259	0.976537	NMNAT2
ENSG00000232860	5.56893	-1.52003	1.14225	-1.33073	0.183278	0.88318	SMG7-AS1
ENSG00000116698	1886.05	-0.0369905	0.212902	-0.173744	0.862066	0.99841	SMG7
ENSG00000116701	3.28987	0.176289	1.32062	0.133489	0.893807	NA	NCF2
ENSG00000162704	2137.67	0.0571091	0.193824	0.294645	0.768265	0.99841	ARPC5
ENSG00000143344	90.1564	0.8761	0.366798	2.38851	0.0169168	0.338925	RGL1
ENSG00000235790	50.0927	2.52158	0.51101	4.9345	8.03554e-07	0.000202779	NA
ENSG00000198860	1475.4	0.420162	0.275053	1.52757	0.12662	0.795786	TSEN15
ENSG00000271387	6.66071	0.257473	0.897741	0.286801	0.774265	0.99841	C1orf21-DT
ENSG00000116667	1372.12	-0.18155	0.261658	-0.693846	0.487779	0.99841	C1orf21
ENSG00000116406	366.572	0.116347	0.235694	0.493636	0.621563	0.99841	EDEM3
ENSG00000135842	714.198	0.472952	0.248854	1.90052	0.0573648	0.603688	NIBAN1
ENSG00000121481	1046.28	-0.270573	0.229704	-1.17792	0.238827	0.931095	RNF2
ENSG00000121486	773.275	-0.18578	0.244984	-0.758334	0.448251	0.99841	TRMT1L
ENSG00000116668	160.176	0.0147857	0.268117	0.0551462	0.956022	0.999236	SWT1
ENSG00000231084	6.64086	-0.279338	0.92256	-0.302786	0.762053	0.99841	NA
ENSG00000279838	8.10147	0.191956	0.862808	0.222478	0.823942	0.99841	NA
ENSG00000116679	5510.87	0.108328	0.204562	0.529559	0.596418	0.99841	IVNS1ABP
ENSG00000273004	10.367	0.330421	0.748599	0.441385	0.658934	0.99841	NA
ENSG00000198796	35.383	2.50548	0.52767	4.74821	2.0523e-06	0.000418455	ALPK2				Heart development
ENSG00000047410	2993.1	-0.207225	0.264559	-0.783285	0.43346	0.996656	TPR
ENSG00000157181	345.059	-0.0165811	0.234054	-0.0708431	0.943523	0.999236	ODR4
ENSG00000262180	3.74025	0.328374	1.29548	0.253476	0.7999	NA	NA
ENSG00000073756	4.87421	0.360546	1.03218	0.349305	0.72686	0.99841	PTGS2
ENSG00000116711	41.8453	0.471527	0.406266	1.16064	0.24579	0.938811	PLA2G4A
ENSG00000230426	6.63984	1.45679	1.02685	1.4187	0.155988	0.848141	LINC01036
ENSG00000162670	3.16194	-1.58708	1.44847	-1.0957	0.273212	NA	BRINP3
ENSG00000237457	3.20681	0.00681173	1.2723	0.00535385	0.995728	NA	NA
ENSG00000226723	2.40515	-0.625276	1.40761	-0.444211	0.65689	NA	NA
ENSG00000231767	39.294	-0.2389	0.528107	-0.452371	0.651002	0.99841	RPS27AP5
ENSG00000116741	287.945	0.0890306	0.249006	0.357544	0.720685	0.99841	RGS2
ENSG00000116750	959.736	0.0538558	0.208414	0.258408	0.796092	0.99841	UCHL5
ENSG00000116747	963.393	-0.0481361	0.201819	-0.238511	0.811484	0.99841	RO60
ENSG00000272579	212.812	0.000611665	0.416237	0.00146951	0.998827	0.999891	NA
ENSG00000023572	123.755	0.654924	0.302483	2.16516	0.0303755	0.451116	GLRX2
ENSG00000134371	1251.46	-0.0516149	0.210339	-0.245389	0.806155	0.99841	CDC73
ENSG00000233057	1.60612	-2.05272	2.01168	-1.0204	0.307538	NA	EEF1A1P14
ENSG00000162687	157.282	0.147033	0.34853	0.421867	0.673122	0.99841	KCNT2
ENSG00000000971	4.72983	0.279052	1.05127	0.265442	0.790669	0.99841	CFH
ENSG00000116785	21.8936	-0.548761	0.616228	-0.890516	0.373189	0.989676	CFHR3
ENSG00000066279	1635.08	0.167622	0.257118	0.651928	0.514447	0.99841	ASPM
ENSG00000177888	128.749	-0.259167	0.323454	-0.80125	0.422987	0.994178	ZBTB41
ENSG00000134376	2.61506	0.626859	1.34686	0.465422	0.641629	NA	CRB1
ENSG00000213047	56.2465	-0.72395	0.381295	-1.89866	0.0576095	0.604313	DENND1B
ENSG00000203724	10.0889	-0.471358	0.783331	-0.601736	0.54735	0.99841	C1orf53
ENSG00000151414	216.661	-0.124094	0.265878	-0.466732	0.640692	0.99841	NEK7
ENSG00000081237	3.13346	2.27751	1.51521	1.5031	0.132814	NA	PTPRC
ENSG00000183722	362.162	2.48926	0.325995	7.63588	2.24278e-14	2.58237e-11	LHFPL6
ENSG00000229220	1.65854	1.85942	1.93175	0.962559	0.335769	NA	NA
ENSG00000203721	24.1013	0.30121	0.486691	0.618894	0.535986	0.99841	LINC00862
ENSG00000230623	791.586	-0.147948	0.27164	-0.544648	0.585996	0.99841	NA
ENSG00000162702	2366.58	0.0180618	0.196658	0.0918437	0.926822	0.998721	ZNF281
ENSG00000282849	4.70694	-0.310385	1.19918	-0.25883	0.795766	0.99841	NA
ENSG00000118193	858.135	0.0805678	0.253263	0.318119	0.750395	0.99841	KIF14
ENSG00000118197	299.197	-0.0214372	0.240983	-0.0889573	0.929116	0.998721	DDX59
ENSG00000260088	2.76741	-1.7385	1.52615	-1.13914	0.254644	NA	DDX59-AS1
ENSG00000118200	898.191	-0.174765	0.249006	-0.701851	0.482772	0.99841	CAMSAP2
ENSG00000163362	687.261	0.0188901	0.269966	0.069972	0.944216	0.999236	INAVA
ENSG00000233217	1.95454	-1.57928	1.68087	-0.939564	0.347441	NA	MROH3P
ENSG00000116852	1043.47	0.258332	0.240797	1.07282	0.283351	0.966085	KIF21B
ENSG00000229191	228.029	0.493704	0.344589	1.43273	0.151934	0.841487	NA
ENSG00000081248	3.38174	-0.765442	1.32337	-0.578404	0.562991	NA	CACNA1S
ENSG00000232237	9.77968	-0.165381	0.834267	-0.198235	0.842861	0.99841	ASCL5
ENSG00000116857	2165.67	-0.10369	0.208242	-0.497932	0.618532	0.99841	TMEM9
ENSG00000081277	6.39561	-0.422907	0.935045	-0.452285	0.651064	0.99841	PKP1
ENSG00000171385	23.3373	2.47303	0.726781	3.40272	0.000667191	0.0419922	KCND3
ENSG00000159166	872.756	0.296887	0.262875	1.12938	0.258736	0.947704	LAD1
ENSG00000282221	15.3916	0.591716	0.663222	0.892184	0.372294	0.988998	NA
ENSG00000159173	94.9922	0.209791	0.341552	0.61423	0.539064	0.99841	TNNI1
ENSG00000174307	1216.19	0.886839	0.364188	2.43511	0.0148871	0.316395	PHLDA3
ENSG00000159176	456.724	0.681799	0.356715	1.91133	0.0559623	0.598814	CSRP1
ENSG00000223396	2.64793	-1.21301	1.42453	-0.851516	0.394483	NA	NA
ENSG00000134369	1282.14	-0.194905	0.238831	-0.816076	0.414457	0.994178	NAV1
ENSG00000231871	4.35236	-0.291523	1.10474	-0.263884	0.791869	0.99841	IPO9-AS1
ENSG00000198700	4041.63	0.0538127	0.200928	0.267821	0.788837	0.99841	IPO9
ENSG00000277681	2.46154	-1.07527	1.7064	-0.630143	0.528601	NA	MIR6739
ENSG00000198892	197.86	0.0919962	0.283526	0.324472	0.745581	0.99841	SHISA4
ENSG00000163431	43.8343	-0.56292	0.389964	-1.44352	0.148874	0.836106	LMOD1
ENSG00000134375	1223.24	-0.0882325	0.209284	-0.421593	0.673322	0.99841	TIMM17A
ENSG00000176393	1818.5	0.0359594	0.200114	0.179695	0.857392	0.99841	RNPEP
ENSG00000273478	9.47795	-0.288214	0.9187	-0.313719	0.753734	0.99841	NA
ENSG00000234678	10.5456	0.121083	0.701785	0.172536	0.863016	0.99841	NA
ENSG00000163435	232.042	-0.843933	0.36968	-2.28287	0.0224378	0.394559	ELF3
ENSG00000170075	8.98533	-0.143353	0.790725	-0.181293	0.856138	0.99841	GPR37L1
ENSG00000143862	1093.02	0.0468315	0.221806	0.211137	0.83278	0.99841	ARL8A
ENSG00000143851	4.24394	-0.0329992	1.09992	-0.0300014	0.976066	0.999891	PTPN7
ENSG00000243323	6.22199	-0.123299	1.27948	-0.0963671	0.923229	0.998721	PTPRVP
ENSG00000133067	38.0433	-0.255626	0.433679	-0.589436	0.555569	0.99841	LGR6
ENSG00000077152	842.332	-0.135821	0.213023	-0.637586	0.523743	0.99841	UBE2T
ENSG00000077157	251.331	-0.23488	0.321341	-0.730937	0.464817	0.99841	PPP1R12B
ENSG00000236439	6.2167	0.0634833	0.951383	0.0667274	0.946799	0.999236	NA
ENSG00000143858	246.96	-0.137616	0.358387	-0.383987	0.700988	0.99841	SYT2
ENSG00000117139	5491.38	-0.122359	0.231417	-0.528738	0.596987	0.99841	KDM5B
ENSG00000235449	2.95382	0.209463	1.31422	0.159382	0.873368	NA	NA
ENSG00000228288	149.642	0.383593	0.343642	1.11626	0.264311	0.950862	PCAT6
ENSG00000184774	3.53615	-0.272083	1.19991	-0.226752	0.820616	NA	MGAT4EP
ENSG00000214796	325.573	-0.00944767	0.26973	-0.0350263	0.972059	0.999891	NA
ENSG00000234996	99.6838	-0.263001	0.30767	-0.854817	0.392653	0.991556	ACTG1P25
ENSG00000183155	216.599	-0.0195108	0.276361	-0.070599	0.943717	0.999236	RABIF
ENSG00000117153	1155.14	-0.272718	0.210102	-1.29803	0.194278	0.893137	KLHL12
ENSG00000159346	2134.45	0.223519	0.198184	1.12783	0.25939	0.947704	ADIPOR1
ENSG00000159348	275.265	0.0196226	0.229163	0.0856273	0.931763	0.999013	CYB5R1
ENSG00000163444	2292.55	0.0533653	0.189995	0.280877	0.778805	0.99841	TMEM183A
ENSG00000143847	96.7673	-0.363775	0.486501	-0.747738	0.454618	0.99841	PPFIA4
ENSG00000163485	135.943	0.333465	0.257171	1.29667	0.194745	0.893137	ADORA1
ENSG00000133048	6.06062	-0.491798	1.11485	-0.441133	0.659117	0.99841	CHI3L1
ENSG00000159388	215.351	0.268394	1.04273	0.257395	0.796874	0.99841	BTG2
ENSG00000188783	16.7015	-0.556728	0.679738	-0.819033	0.412768	0.994178	PRELP
ENSG00000188770	44.9551	0.453593	0.501538	0.904404	0.365781	0.985928	OPTC
ENSG00000058668	813.109	-0.629826	0.371992	-1.69312	0.0904327	0.714338	ATP2B4
ENSG00000058673	1876.24	-0.107043	0.219928	-0.486718	0.626458	0.99841	ZC3H11A
ENSG00000257315	23.5233	-0.333744	0.663391	-0.503087	0.614903	0.99841	ZBED6
ENSG00000182004	2353.07	-0.235891	0.240168	-0.982188	0.326007	0.976537	SNRPE
ENSG00000143842	2539.54	0.061287	0.187394	0.327049	0.743631	0.99841	SOX13
ENSG00000143845	594.731	0.0211112	0.269255	0.0784062	0.937505	0.999236	ETNK2
ENSG00000170498	2.70732	0.524307	1.50805	0.347673	0.728086	NA	KISS1
ENSG00000174567	76.4195	-0.098296	0.422207	-0.232815	0.815905	0.99841	GOLT1A
ENSG00000143850	252.618	0.300154	0.264204	1.13607	0.255928	0.946018	PLEKHA6
ENSG00000158615	1437.03	0.0935174	0.202457	0.461913	0.644144	0.99841	PPP1R15B
ENSG00000133056	501.678	0.0133139	0.246275	0.054061	0.956887	0.999236	PIK3C2B
ENSG00000198625	652.927	-0.250172	0.322761	-0.7751	0.43828	0.998231	MDM4
ENSG00000170382	91.7867	0.603161	0.336616	1.79184	0.0731589	0.660378	LRRN2
ENSG00000163531	279.673	0.402954	0.241501	1.66854	0.0952089	0.725144	NFASC
ENSG00000184144	99.63	0.417406	0.452104	0.923251	0.355876	0.983695	CNTN2
ENSG00000174529	60.6342	0.399485	0.438537	0.910948	0.362323	0.984951	TMEM81
ENSG00000117222	673.128	0.190124	0.257283	0.738966	0.459928	0.99841	RBBP5
ENSG00000271580	1.74148	-0.765211	1.95926	-0.39056	0.696122	NA	GYG2P2
ENSG00000133059	545.966	-0.315565	0.226826	-1.39122	0.164158	0.8539	DSTYK
ENSG00000133069	293.707	-0.18355	0.258143	-0.711038	0.477061	0.99841	TMCC2
ENSG00000163545	681.346	0.0400943	0.286195	0.140094	0.888586	0.99841	NUAK2
ENSG00000223784	19.8424	2.4594	0.686934	3.58026	0.000343252	0.0250702	NA
ENSG00000235363	155.287	-0.0599836	0.26872	-0.223219	0.823365	0.99841	NA
ENSG00000226235	8.04859	0.96051	1.17625	0.816587	0.414165	0.994178	LEMD1-AS1
ENSG00000186007	76.2248	-0.133792	0.349783	-0.382499	0.702091	0.99841	LEMD1
ENSG00000281406	138.643	0.125654	0.338455	0.371258	0.710446	0.99841	BLACAT1
ENSG00000224717	48.1027	-0.385018	0.42741	-0.900815	0.367687	0.986758	LEMD1-DT
ENSG00000117266	1174.56	-0.199225	0.225775	-0.882403	0.377559	0.991023	CDK18
ENSG00000174514	8.57727	0.513927	0.807881	0.636142	0.524684	0.99841	MFSD4A
ENSG00000158711	498.707	-0.192839	0.282464	-0.682702	0.494795	0.99841	ELK4
ENSG00000158715	556.883	0.203816	0.214882	0.948502	0.342874	0.982794	SLC45A3
ENSG00000069275	20773.8	-0.149601	0.19663	-0.760825	0.446762	0.998231	NUCKS1
ENSG00000117280	427.838	0.161185	0.206804	0.77941	0.435738	0.997947	RAB29
ENSG00000133065	937.113	0.197166	0.205328	0.96025	0.336929	0.980792	SLC41A1
ENSG00000276600	8.07667	-1.07926	0.83274	-1.29603	0.194964	0.893137	RAB7B
ENSG00000198049	2.81771	0.503319	1.45578	0.34574	0.729538	NA	AVPR1B
ENSG00000196550	160.297	0.0878573	0.285356	0.307886	0.758169	0.99841	FAM72A
ENSG00000266028	673.322	0.132953	0.224287	0.592781	0.553327	0.99841	SRGAP2
ENSG00000263528	208.474	0.0531461	0.297371	0.17872	0.858158	0.99841	IKBKE
ENSG00000162888	1.77192	1.43538	1.75987	0.815618	0.414719	NA	C1orf147
ENSG00000266094	35.7165	0.778084	0.466281	1.6687	0.0951764	0.725144	RASSF5
ENSG00000143486	968.272	-0.0786088	0.204842	-0.383754	0.701161	0.99841	EIF2D
ENSG00000143479	78.3315	0.676174	0.319682	2.11514	0.0344177	0.485921	DYRK3
ENSG00000162889	1535.34	0.0225379	0.198412	0.113591	0.909562	0.99841	MAPKAPK2
ENSG00000224114	8.7509	0.119852	0.786204	0.152445	0.878836	0.99841	RPS14P1
ENSG00000226945	1.89676	-0.905803	1.69417	-0.53466	0.592885	NA	NA
ENSG00000182795	114.513	0.224014	0.302449	0.740666	0.458896	0.99841	C1orf116
ENSG00000123836	489.39	-0.17133	0.253908	-0.67477	0.499822	0.99841	PFKFB2
ENSG00000180667	372.573	-0.102286	0.239696	-0.42673	0.669576	0.99841	YOD1
ENSG00000196352	493.68	-0.225239	0.237544	-0.948198	0.343029	0.982794	CD55
ENSG00000117322	114.294	-0.0727687	0.331157	-0.219741	0.826073	0.99841	CR2
ENSG00000203710	22.4581	1.9037	0.610943	3.116	0.00183321	0.0864656	CR1
ENSG00000197721	23.7383	-0.914779	0.524053	-1.74558	0.0808832	0.688682	CR1L
ENSG00000117335	1681.95	-0.148007	0.322661	-0.458708	0.646444	0.99841	CD46
ENSG00000203709	2.36707	-0.526737	1.40876	-0.373901	0.708478	NA	NA
ENSG00000174059	22.7219	-0.536128	0.5366	-0.999122	0.317736	0.972534	CD34
ENSG00000076356	76.1549	0.579442	0.374678	1.54651	0.121982	0.788025	PLXNA2
ENSG00000232537	4.93038	0.448337	1.05375	0.425468	0.670496	0.99841	NA
ENSG00000230937	183.064	-1.1227	1.41256	-0.794795	NA	NA	MIR205HG
ENSG00000008118	25.4324	-1.06834	0.595168	-1.79502	0.0726505	0.660031	CAMK1G
ENSG00000196878	63.0902	0.807121	0.34306	2.35271	0.0186371	0.356252	LAMB3
ENSG00000227591	2.81133	0.661674	1.62185	0.407976	0.683292	NA	HSD11B1-AS1
ENSG00000123689	52.7759	0.143482	0.589225	0.24351	0.80761	0.99841	G0S2
ENSG00000009790	2.03002	-1.68807	1.64769	-1.02451	0.305596	NA	TRAF3IP3
ENSG00000162757	183.344	-0.12029	0.259368	-0.463783	0.642803	0.99841	C1orf74
ENSG00000117595	340.017	0.0131936	0.248825	0.0530238	0.957713	0.999344	IRF6
ENSG00000117597	442.283	0.00130574	0.261679	0.00498985	0.996019	0.999891	UTP25
ENSG00000143469	348.907	0.15648	0.250866	0.62376	0.532785	0.99841	SYT14
ENSG00000203706	25.2848	0.979552	0.599478	1.63401	0.102257	0.74371	NA
ENSG00000082497	113.633	0.792069	0.355765	2.22638	0.0259886	0.420761	SERTAD4
ENSG00000228110	5.05539	0.233258	1.02032	0.228613	0.819169	0.99841	ST13P19
ENSG00000054392	14.7236	0.378895	0.630221	0.60121	0.5477	0.99841	HHAT
ENSG00000143473	4.71448	-0.119044	1.02271	-0.1164	0.907335	0.99841	KCNH1
ENSG00000234233	2.00931	0.382518	1.66753	0.229392	0.818564	NA	NA
ENSG00000226986	19.6871	0.147078	0.555322	0.264852	0.791124	0.99841	NA
ENSG00000117625	333.134	-0.565371	0.276703	-2.04324	0.0410283	0.526392	RCOR3
ENSG00000082512	379.472	-0.66413	0.299214	-2.21958	0.026447	0.424239	TRAF5
ENSG00000115507	222.14	2.42296	0.281947	8.59366	8.42416e-18	1.26842e-14	OTX1	Organism development							Nervous system
ENSG00000236809	24.0467	-0.502222	0.520792	-0.964343	0.334874	0.980792	SNX25P1
ENSG00000198570	6.72086	0.884871	0.94734	0.934058	0.350274	0.983444	RD3
ENSG00000170385	665.044	-0.873853	0.227356	-3.84355	0.000121267	0.0114475	SLC30A1
ENSG00000117650	539.794	-0.30443	0.218745	-1.39171	0.164011	0.853589	NEK2
ENSG00000231057	2.27684	-0.967825	1.61654	-0.598701	0.549372	NA	NA
ENSG00000123684	433.312	0.0404875	0.213768	0.189399	0.84978	0.99841	LPGAT1
ENSG00000233626	1.60796	-0.552448	1.90936	-0.289337	0.772323	NA	NA
ENSG00000143493	597.863	-0.0983098	0.223923	-0.439035	0.660636	0.99841	INTS7
ENSG00000143476	1535.31	-0.0473303	0.20569	-0.230105	0.81801	0.99841	DTL
ENSG00000220749	22.3068	-0.744899	0.546005	-1.36427	0.172482	0.868688	RPL21P28
ENSG00000066027	1145.63	0.168803	0.198753	0.849311	0.395708	0.991556	PPP2R5A
ENSG00000225338	10.1352	-0.767339	0.771028	-0.995216	0.319631	0.974527	RPL23AP18
ENSG00000065600	391.996	0.218026	0.22278	0.978658	0.327749	0.977505	PACC1
ENSG00000117691	483.746	-0.0555093	0.270383	-0.205299	0.837338	0.99841	NENF
ENSG00000260805	25.3765	-0.0646992	0.48234	-0.134136	0.893295	0.99841	NA
ENSG00000162772	648.515	-0.64589	0.282995	-2.28234	0.0224694	0.394559	ATF3
ENSG00000123685	50.1231	1.07995	0.453206	2.38291	0.0171765	0.341656	BATF3
ENSG00000117697	922.159	-0.118914	0.199654	-0.595599	0.551443	0.99841	NSL1
ENSG00000203705	297.82	-0.436805	0.227299	-1.92172	0.0546414	0.589848	TATDN3
ENSG00000185523	2.69005	-0.174239	1.51184	-0.11525	0.908247	NA	SPATA45
ENSG00000198468	238.989	0.143298	0.313377	0.457272	0.647475	0.99841	FLVCR1-DT
ENSG00000236317	1.85033	0.615349	1.72527	0.356669	0.72134	NA	RPS28P2
ENSG00000162769	1489.22	0.041974	0.201453	0.208356	0.834951	0.99841	FLVCR1
ENSG00000282718	22.6028	0.771604	0.627342	1.22996	0.218713	0.910676	NA
ENSG00000143494	2667.97	-0.0696651	0.220571	-0.31584	0.752124	0.99841	VASH2
ENSG00000174606	828.922	-0.154709	0.208341	-0.742577	0.457738	0.99841	ANGEL2
ENSG00000136643	555.239	0.0518354	0.228059	0.227289	0.820199	0.99841	RPS6KC1
ENSG00000117707	23.9048	-0.12166	0.584345	-0.208198	0.835074	0.99841	PROX1
ENSG00000143499	141.076	0.515182	0.290086	1.77596	0.0757389	0.671321	SMYD2
ENSG00000152104	2428.96	0.575987	0.265465	2.16973	0.0300275	0.449013	PTPN14
ENSG00000117724	3996.37	-0.0718785	0.251312	-0.286013	0.774869	0.99841	CENPF
ENSG00000082482	22.4421	-1.02998	0.544783	-1.89063	0.0586739	0.607342	KCNK2
ENSG00000136636	1785.09	0.112595	0.213084	0.528407	0.597217	0.99841	KCTD3
ENSG00000042781	22.5889	0.931347	0.720149	1.29327	0.195918	0.893552	USH2A
ENSG00000196482	40.888	0.153034	0.392197	0.390197	0.696391	0.99841	ESRRG
ENSG00000092978	342.667	-0.0362427	0.239071	-0.151598	0.879504	0.99841	GPATCH2
[truncated: 20,658 more rows]
[truncated: 1 more columns]

## Sheet: Table S2B
Table S2B: WT endoderm vs NF2-/- 1 endoderm
ensembl_id	baseMean	log2FoldChange	lfcSE	stat	pvalue	padj	hgnc_symbol	GO
ENSG00000242221	48.7283	9.17089	1.21811	7.52876	5.12226e-14	9.31718e-13	PSG2
ENSG00000153266	3497.25	8.30958	0.31132	26.6915	5.91547e-157	9.64813e-154	FEZF2	Nervous system
ENSG00000136099	7166.2	8.24531	0.258189	31.9352	8.67862e-224	3.03318e-220	PCDH8
ENSG00000181541	2332.9	8.17411	0.525434	15.5569	1.42903e-54	2.05654e-52	MAB21L2
ENSG00000185559	73601.8	8.02956	0.328251	24.4616	3.78384e-132	4.20781e-129	DLK1
ENSG00000168334	53.252	7.45831	1.099	6.78645	1.1493e-11	1.65788e-10	XIRP1	Muscle structure development, Heart development, Cardiac muscle
ENSG00000225383	668.924	7.45607	0.346872	21.4952	1.72768e-102	9.82971e-100	SFTA1P
ENSG00000148604	13.0071	7.26497	1.3046	5.56872	2.56614e-08	2.47753e-07	RGR
ENSG00000183072	276.279	7.23767	0.52153	13.8778	8.6405e-44	7.91722e-42	NKX2-5	Muscle structure development, Heart development, Cardiac muscle
ENSG00000130383	12.5703	7.21695	1.35867	5.31177	1.08568e-07	9.57851e-07	FUT5
ENSG00000099869	22.8741	7.10997	1.24941	5.69068	1.26538e-08	1.27607e-07	IGF2-AS
ENSG00000249306	41.4509	7.09182	1.08595	6.5305	6.55518e-11	8.70171e-10	LINC01411
ENSG00000115263	10.1391	6.90622	3.91143	1.76565	0.0774543	0.160328	GCG
ENSG00000089116	1278.46	6.87868	0.399886	17.2016	2.58346e-66	5.64325e-64	LHX5	Nervous system
ENSG00000112115	9.8445	6.86217	1.36772	5.01722	5.24252e-07	4.24275e-06	IL17A
ENSG00000108231	3813.78	6.82109	0.207044	32.9451	4.97413e-238	2.0282e-234	LGI1
ENSG00000160886	226.337	6.81595	0.468789	14.5395	6.81138e-48	7.57456e-46	LY6K
ENSG00000276289	18.4024	6.79453	1.2673	5.36143	8.25637e-08	7.42737e-07	LOC102723475
ENSG00000259256	9.12294	6.75274	1.42526	4.7379	2.15944e-06	1.57939e-05	LINC01895
ENSG00000125378	20246.2	6.65124	0.239247	27.8008	4.24733e-170	7.99314e-167	BMP4	Nervous system, Heart development, Endoderm Development
ENSG00000166923	6909.43	6.56014	0.230884	28.4132	1.38953e-177	2.8329e-174	GREM1
ENSG00000231924	27.1081	6.454	1.09624	5.88739	3.92346e-09	4.21923e-08	PSG1
ENSG00000100368	13.547	6.34323	1.29434	4.90075	9.54734e-07	7.42217e-06	CSF2RB
ENSG00000183668	37.3942	6.32718	0.908479	6.96459	3.29368e-12	5.00497e-11	PSG9
ENSG00000204941	81.59	6.24963	0.609302	10.257	1.10033e-24	4.46427e-23	PSG5
ENSG00000259721	12.3002	6.20866	1.42506	4.35677	1.31994e-05	8.26951e-05	GREM1-AS1
ENSG00000137392	6.0278	6.15616	3.91461	1.57261	0.115809	0.220351	CLPS
ENSG00000176692	456.792	6.10335	0.352422	17.3183	3.4241e-67	7.75655e-65	FOXC2	Muscle structure development, Heart development, Cardiac muscle
ENSG00000238276	5.7518	6.08668	1.60579	3.79047	0.000150365	0.0007477	LINC02944
ENSG00000140945	2043.91	6.08021	0.177162	34.3201	3.93907e-258	3.21232e-254	CDH13
ENSG00000185303	5.6877	6.07217	1.44498	4.20226	2.64261e-05	0.000155899	SFTPA2
ENSG00000240583	226.774	6.07115	0.370544	16.3844	2.47089e-60	4.4778e-58	AQP1
ENSG00000176678	290.807	6.02894	0.334985	17.9976	2.03266e-72	5.52544e-70	FOXL1
ENSG00000102195	1338.67	6.00713	0.245664	24.4526	4.72505e-132	5.02602e-129	GPR50
ENSG00000236668	10.7062	6.00359	1.37969	4.3514	1.35269e-05	8.45515e-05	LHX2-AS1
ENSG00000168309	466.342	5.94278	0.304878	19.4923	1.27546e-84	4.95305e-82	FAM107A
ENSG00000105392	229.127	5.92769	0.451267	13.1357	2.05686e-39	1.59749e-37	CRX
ENSG00000170290	9.97291	5.89629	1.33322	4.42259	9.75245e-06	6.27383e-05	SLN
ENSG00000081479	4321.14	5.89235	0.232881	25.302	3.03839e-141	4.37261e-138	LRP2
ENSG00000156466	457.53	5.86452	0.272851	21.4935	1.79122e-102	9.9596e-100	GDF6
ENSG00000124678	9.41511	5.81101	1.33563	4.35078	1.35657e-05	8.47724e-05	TCP11
ENSG00000170498	99.9424	5.76517	0.503085	11.4596	2.10393e-30	1.15669e-28	KISS1
ENSG00000238090	4.58579	5.76199	2.12583	2.71047	0.00671877	0.0210764	LOC100421336
ENSG00000276462	8.87134	5.72934	1.36707	4.19097	2.77764e-05	0.00016304	LINC03025
ENSG00000221878	4.38262	5.69862	1.62193	3.51348	0.000442277	0.00197127	PSG7
ENSG00000118785	9734.07	5.69383	0.165504	34.4029	2.27844e-259	2.7871e-255	SPP1
ENSG00000115386	16.1085	5.67532	1.18081	4.80628	1.53765e-06	1.15572e-05	REG1A
ENSG00000131738	4.32469	5.67446	1.63616	3.46815	0.000524055	0.00228498	KRT33B
ENSG00000172548	342.025	5.65871	0.290376	19.4875	1.40197e-84	5.35924e-82	NIPAL4
ENSG00000105370	22.5841	5.6326	0.984777	5.71967	1.06732e-08	1.08574e-07	LIM2
ENSG00000149564	333.734	5.59227	0.30539	18.3119	6.64723e-75	1.98322e-72	ESAM
ENSG00000162040	14.0621	5.53096	1.18594	4.66379	3.10442e-06	2.20031e-05	HS3ST6
ENSG00000227234	14.3999	5.52094	1.1534	4.78666	1.69582e-06	1.26296e-05	SPANXB1
ENSG00000106689	628.327	5.508	0.248086	22.2019	3.28992e-109	2.36729e-106	LHX2
ENSG00000215367	3.78722	5.4873	2.43916	2.24967	0.0244701	0.0627659	TMED11P
ENSG00000161896	213.871	5.46166	0.387207	14.1053	3.52356e-45	3.50422e-43	IP6K3
ENSG00000180176	33.6963	5.42549	0.754688	7.18905	6.52428e-13	1.06624e-11	TH
ENSG00000180139	13.281	5.41594	1.18838	4.55743	5.17831e-06	3.51909e-05	ACTA2-AS1
ENSG00000172478	65.9277	5.40938	0.542297	9.97493	1.9624e-23	7.35225e-22	MAB21L4
ENSG00000155622	3.58885	5.40576	1.62462	3.3274	0.000876616	0.00359237	XAGE2
ENSG00000187714	12.8579	5.39897	1.1887	4.54193	5.57428e-06	3.77142e-05	SLC18A3
ENSG00000186895	13.1156	5.39671	1.14574	4.71024	2.4742e-06	1.78981e-05	FGF3
ENSG00000135046	8850.24	5.341	0.127243	41.9748	0	0	ANXA1
ENSG00000169554	896.894	5.32925	0.211635	25.1813	6.42516e-140	8.73287e-137	ZEB2
ENSG00000249690	6.74573	5.31951	1.3913	3.8234	0.000131622	0.000664082	LOC729558
ENSG00000168427	48.6359	5.30456	0.614608	8.6308	6.09235e-18	1.57059e-16	KLHL30
ENSG00000064042	2415.92	5.28902	0.350272	15.0998	1.62518e-51	2.12621e-49	LIMCH1
ENSG00000172399	24.0649	5.27644	0.865319	6.09768	1.07616e-09	1.24307e-08	MYOZ2
ENSG00000144152	470.353	5.27408	0.235	22.4429	1.50055e-111	1.14721e-108	FBLN7
ENSG00000213030	12.0453	5.2711	1.1622	4.53546	5.74774e-06	3.87699e-05	CGB8
ENSG00000212901	3.2504	5.26209	1.76075	2.98855	0.00280306	0.00990854	KRTAP3-1
ENSG00000078401	1104.28	5.23861	0.241812	21.6639	4.49112e-104	2.81731e-101	EDN1
ENSG00000207789	3.1875	5.23756	1.68903	3.10092	0.00192918	0.00715982	MIR26A2
ENSG00000128591	35163.7	5.20491	0.211995	24.5521	4.11001e-133	5.02757e-130	FLNC
ENSG00000253595	11.2575	5.2045	1.19929	4.33967	1.42697e-05	8.87189e-05	LINC01300
ENSG00000106366	13273.5	5.20142	0.288488	18.03	1.1336e-72	3.15152e-70	SERPINE1
ENSG00000243137	85.4049	5.19233	0.489421	10.6091	2.70259e-26	1.18705e-24	PSG4
ENSG00000125804	6.15989	5.18903	1.46252	3.54801	0.000388152	0.0017538	FAM182A
ENSG00000127129	45.1633	5.16125	0.609408	8.46928	2.46923e-17	6.07133e-16	EDN2
ENSG00000177133	22.0696	5.15794	0.842892	6.11934	9.39629e-10	1.09259e-08	PRDM16-DT
ENSG00000270800	66.66	5.15579	0.50662	10.1768	2.51602e-24	9.99262e-23	RPS10-NUDT3
ENSG00000108821	71961.7	5.08687	0.394551	12.8928	4.94255e-38	3.70919e-36	COL1A1
ENSG00000142615	9.95281	5.08101	1.63685	3.10415	0.00190827	0.00708649	CELA2A
ENSG00000166546	147.122	5.07592	0.415746	12.2092	2.77603e-34	1.81108e-32	BEAN1
ENSG00000179796	389.818	5.07024	0.313777	16.1587	9.85833e-59	1.6866e-56	LRRC3B
ENSG00000198033	5.70138	5.0696	3.91532	1.29481	0.195385	0.329708	TUBA3C
ENSG00000141449	1427.28	5.05537	0.476725	10.6044	2.84394e-26	1.24467e-24	GREB1L
ENSG00000113361	3251.59	5.05373	0.374156	13.507	1.42212e-41	1.18341e-39	CDH6
ENSG00000235385	15.3222	5.04196	1.01748	4.95534	7.22029e-07	5.72035e-06	LINC02154
ENSG00000251600	5.49882	5.02508	1.44055	3.4883	0.000486094	0.00213928	LOC101927636
ENSG00000147257	102394	5.00733	0.303416	16.5032	3.48186e-61	6.50258e-59	GPC3
ENSG00000197646	5.41759	5.00684	1.47618	3.39176	0.000694443	0.00292721	PDCD1LG2
ENSG00000107796	1203	4.99777	0.350391	14.2634	3.69921e-46	3.78666e-44	ACTA2
ENSG00000137558	128.946	4.99334	0.393905	12.6765	7.97971e-37	5.74187e-35	PI15
ENSG00000282511	2.6772	4.98419	1.76046	2.83119	0.00463759	0.0153926	CLUHP10
ENSG00000105664	79.0677	4.9784	0.641535	7.76014	8.48364e-15	1.67651e-13	COMP
ENSG00000130656	2.65888	4.97579	1.73613	2.86602	0.00415664	0.0139668	HBZ
ENSG00000109846	490.088	4.96602	0.24014	20.6797	5.28071e-95	2.58385e-92	CRYAB
ENSG00000247809	14.7485	4.96346	0.983916	5.04459	4.54485e-07	3.7088e-06	NR2F2-AS1
ENSG00000095752	2013.38	4.95631	0.193027	25.6768	2.1253e-145	3.24972e-142	IL11
ENSG00000278420	5.23878	4.9462	1.66118	2.97753	0.00290585	0.0102055	MIR6819
ENSG00000242902	24.1478	4.9341	0.904548	5.45477	4.90351e-08	4.55618e-07	FLNC-AS1
ENSG00000187733	2.57774	4.93191	3.15536	1.56303	0.118046	0.223703	AMY1C
ENSG00000148677	16722.6	4.92477	0.444174	11.0875	1.44303e-28	7.16102e-27	ANKRD1
ENSG00000137491	88.3528	4.92225	0.46868	10.5024	8.42471e-26	3.62233e-24	SLCO2B1
ENSG00000248550	56.5073	4.91137	0.54598	8.9955	2.35152e-19	6.68951e-18	OTX2-AS1
ENSG00000167244	1977.97	4.90187	0.341682	14.3463	1.12418e-46	1.17534e-44	IGF2
ENSG00000077274	9819.92	4.89578	0.361275	13.5514	7.77485e-42	6.60457e-40	CAPN6
ENSG00000131737	2.50931	4.8897	1.75651	2.78376	0.00537325	0.0174022	KRT34
ENSG00000156265	116.289	4.88645	0.658106	7.42502	1.12761e-13	1.97191e-12	MAP3K7CL
ENSG00000129151	2.49228	4.88144	1.73882	2.80733	0.0049954	0.0164022	BBOX1
ENSG00000187773	2.48316	4.8768	1.91492	2.54674	0.0108734	0.0317331	DIPK1C
ENSG00000241104	2.48049	4.87571	1.75361	2.78039	0.0054294	0.0175608	LOC284344
ENSG00000170848	2.47395	4.87252	1.75294	2.77963	0.0054421	0.0175903	PSG6
ENSG00000171819	32.1925	4.86191	0.680017	7.1497	8.69696e-13	1.40073e-11	ANGPTL7
ENSG00000130595	27.2338	4.86107	0.738001	6.58681	4.49372e-11	6.05391e-10	TNNT3
ENSG00000259527	59.6375	4.85657	0.486317	9.98643	1.74768e-23	6.57799e-22	LINC00052
ENSG00000188467	4.90945	4.84961	1.53056	3.16853	0.00153213	0.00585497	SLC24A5
ENSG00000134812	2.42422	4.8452	2.14376	2.26015	0.0238122	0.0614132	CBLIF
ENSG00000254656	140.052	4.82888	0.34673	13.9269	4.34679e-44	4.07449e-42	RTL1
ENSG00000159307	2198.43	4.82568	0.164216	29.3861	8.2672e-190	1.8387e-186	SCUBE1
ENSG00000224020	66.6338	4.82266	0.467797	10.3093	6.39712e-25	2.64368e-23	MIR181A2HG
ENSG00000234456	562.489	4.81209	0.492677	9.76724	1.5563e-22	5.52612e-21	MAGI2-AS3
ENSG00000163453	2026.52	4.80655	0.14113	34.0576	3.13153e-254	1.91532e-250	IGFBP7
ENSG00000124762	4845.73	4.79774	0.256645	18.6941	5.52981e-78	1.85324e-75	CDKN1A
ENSG00000232527	39.0048	4.79307	0.619151	7.74136	9.83617e-15	1.93287e-13	LINC02802
ENSG00000120337	2.34796	4.79258	1.88617	2.5409	0.0110567	0.0322142	TNFSF18
ENSG00000180613	13.1037	4.78727	1.00942	4.74259	2.11004e-06	1.54624e-05	GSX2
ENSG00000204913	2.31518	4.77505	1.82295	2.61941	0.00880826	0.0265321	LRRC3C
ENSG00000189068	30.8147	4.77229	0.682398	6.99341	2.68281e-12	4.09195e-11	VSTM1
ENSG00000129965	2.30339	4.76878	1.84797	2.58055	0.00986427	0.0292556	INS-IGF2
ENSG00000176907	458.327	4.74706	0.238168	19.9316	2.16624e-88	8.68803e-86	TCIM
ENSG00000162618	163.706	4.74356	0.320605	14.7956	1.56319e-49	1.90266e-47	ADGRL4
ENSG00000258932	67.974	4.73273	0.596996	7.92758	2.23462e-15	4.64091e-14	MIR3171HG
ENSG00000257595	8.0634	4.71578	1.24363	3.79195	0.000149467	0.000743687	LINC02356
ENSG00000196415	78.8308	4.71041	0.560368	8.40592	4.24529e-17	1.02326e-15	PRTN3
ENSG00000171124	52.4996	4.71038	0.547696	8.60035	7.94719e-18	2.02952e-16	FUT3
ENSG00000156413	4.4414	4.69964	1.4852	3.16432	0.00155444	0.00593098	FUT6
ENSG00000099985	2.16562	4.67627	1.9654	2.3793	0.0173457	0.0472302	OSM
ENSG00000253554	40.9606	4.66791	0.59686	7.82078	5.24969e-15	1.05707e-13	LINC01414
ENSG00000153347	2.146	4.6646	1.86849	2.49645	0.0125444	0.0358778	FAM81B
ENSG00000147571	2.14471	4.6644	2.40665	1.93813	0.0526074	0.117358	CRH
ENSG00000206785	2.13025	4.65567	1.81452	2.56578	0.0102944	0.0303179	SNORA15B-2
ENSG00000188015	67.8234	4.65448	0.456592	10.194	2.10951e-24	8.40541e-23	S100A3
ENSG00000167139	2.12371	4.65196	1.81393	2.56457	0.0103303	0.0303927	TBC1D21
ENSG00000069696	1285.85	4.64152	0.195665	23.7217	2.15146e-124	2.02444e-121	DRD4
ENSG00000166159	4.26172	4.638	1.56645	2.96083	0.00306806	0.0106939	LRTM2
ENSG00000244694	296.849	4.63714	0.52547	8.82476	1.09695e-18	2.9556e-17	PTCHD4
ENSG00000221826	7.79371	4.59483	1.20939	3.79929	0.000145112	0.000724968	PSG3
ENSG00000137809	489.926	4.58088	0.333134	13.7509	5.03224e-43	4.54294e-41	ITGA11
ENSG00000257185	4.06646	4.57766	1.63256	2.80398	0.00504758	0.016507	LINC02293
ENSG00000254415	4.02714	4.56549	1.51661	3.01032	0.00260976	0.00932083	SIGLEC14
ENSG00000258548	4.02318	4.56436	1.50951	3.02374	0.00249675	0.00897092	LINC00645
ENSG00000092969	354.639	4.56383	0.409422	11.147	7.40547e-29	3.75103e-27	TGFB2
ENSG00000101197	39.5442	4.56306	1.68074	2.71491	0.00662939	0.0208227	BIRC7
ENSG00000082293	36.2731	4.55923	0.631011	7.22528	5.00071e-13	8.27756e-12	COL19A1
ENSG00000172995	11.1925	4.54886	1.07075	4.24828	2.1542e-05	0.000129841	ARPP21
ENSG00000275620	259.013	4.54473	1.05672	4.3008	1.7018e-05	0.000104399	FLJ16779
ENSG00000205396	3.90193	4.50211	1.50508	2.99127	0.0027782	0.00983344	LINC00661
ENSG00000249082	14.1651	4.49246	0.927698	4.84259	1.2816e-06	9.73433e-06	EPIST
ENSG00000155511	187.224	4.46793	0.403283	11.0789	1.58831e-28	7.86599e-27	GRIA1
ENSG00000258602	3.73326	4.44981	2.00437	2.22006	0.0264147	0.066898	LINC01629
ENSG00000137707	3.72139	4.44422	1.58474	2.80438	0.00504142	0.0164996	BTG4
ENSG00000162896	6.81589	4.44253	1.44382	3.07694	0.0020914	0.0076803	PIGR
ENSG00000179388	235.748	4.44248	0.452883	9.80935	1.02629e-22	3.68695e-21	EGR3
ENSG00000226053	3.68456	4.42219	1.57673	2.80467	0.00503684	0.0164959	LINC01776
ENSG00000180209	208.738	4.42083	0.321257	13.761	4.37185e-43	3.96138e-41	MYLPF
ENSG00000120903	3.63197	4.39494	1.95953	2.24286	0.0249058	0.0636831	CHRNA2
ENSG00000174576	101.103	4.37615	0.525154	8.33308	7.87673e-17	1.85293e-15	NPAS4
ENSG00000214360	3.56383	4.36758	1.55791	2.80349	0.00505525	0.0165211	EFCAB9
ENSG00000166448	970.471	4.35529	0.54246	8.02878	9.8447e-16	2.10534e-14	TMEM130
ENSG00000182752	259.103	4.34389	0.43225	10.0495	9.2358e-24	3.51406e-22	PAPPA
ENSG00000124467	6.6098	4.34326	1.46383	2.96705	0.00300667	0.0105083	PSG8
ENSG00000170370	28.2492	4.34231	0.688765	6.3045	2.89131e-10	3.54922e-09	EMX2
ENSG00000170276	35.2783	4.34086	0.623815	6.95857	3.4374e-12	5.2104e-11	HSPB2
ENSG00000156150	13.1662	4.33399	0.933836	4.64106	3.4663e-06	2.43897e-05	ALX3
ENSG00000272274	34.1741	4.32079	0.631914	6.83763	8.05125e-12	1.1809e-10	LINC00551
ENSG00000197308	54.1473	4.306	0.452925	9.50709	1.96069e-21	6.48221e-20	GATA3-AS1
ENSG00000159248	139.084	4.30476	0.557064	7.72759	1.09604e-14	2.14173e-13	GJD2
ENSG00000159713	251.828	4.30474	0.25117	17.1387	7.62994e-66	1.63743e-63	TPPP3
ENSG00000150687	3181.2	4.30375	0.126401	34.0485	4.27422e-254	2.09137e-250	PRSS23
ENSG00000221874	6.17685	4.28366	1.26213	3.39398	0.000688843	0.00290711	ZNF816-ZNF321P
ENSG00000178055	3.35661	4.27938	1.54857	2.76345	0.00571947	0.0183486	PRSS42P
ENSG00000104827	12.0694	4.27304	0.935194	4.56915	4.89699e-06	3.3465e-05	CGB3
ENSG00000168875	62.3325	4.27192	0.554113	7.70947	1.26338e-14	2.46088e-13	SOX14
ENSG00000108878	3.33794	4.26812	1.60378	2.6613	0.00778407	0.0238583	CACNG1
ENSG00000240006	6.35179	4.26231	1.30516	3.26573	0.00109182	0.00434767	LINC02004
ENSG00000276600	66.3971	4.25823	0.468207	9.09476	9.47948e-20	2.77411e-18	RAB7B
ENSG00000268041	21.1905	4.2575	0.702653	6.05917	1.36825e-09	1.55911e-08	ERFL
ENSG00000113721	5456.48	4.24899	0.31159	13.6365	2.43045e-42	2.1466e-40	PDGFRB
ENSG00000172201	6857.59	4.24173	0.228484	18.5647	6.20225e-77	2.02317e-74	ID4
ENSG00000144810	682.922	4.23488	0.24329	17.4067	7.33424e-68	1.72531e-65	COL8A1	Endodermal Cell Differentiation
ENSG00000134363	23985.8	4.22775	0.432104	9.78411	1.31754e-22	4.69878e-21	FST
ENSG00000122859	5.99019	4.22718	1.33385	3.16917	0.00152876	0.00584484	NEUROG3
ENSG00000205045	3.19018	4.21261	1.6518	2.55031	0.0107626	0.0314698	SLFN12L
ENSG00000198959	1100.93	4.2116	0.2957	14.2428	4.97041e-46	5.06671e-44	TGM2
ENSG00000148826	32.0469	4.209	0.622393	6.76261	1.35528e-11	1.93786e-10	NKX6-2
ENSG00000235269	3.19353	4.19814	1.64552	2.55125	0.0107336	0.0313924	LINC02331
ENSG00000146005	116.375	4.19449	0.651793	6.43531	1.23223e-10	1.57835e-09	PSD2
ENSG00000183691	1660.16	4.19381	0.9184	4.56644	4.96088e-06	3.38638e-05	NOG	Endoderm Formation
ENSG00000184470	5354.1	4.18527	0.191998	21.7985	2.39895e-105	1.54448e-102	TXNRD2
ENSG00000178919	29.4605	4.17647	0.651727	6.4083	1.47148e-10	1.86238e-09	FOXE1
ENSG00000129038	5597.54	4.17495	0.1836	22.7393	1.82942e-114	1.44377e-111	LOXL1
ENSG00000211448	336.477	4.16447	0.258354	16.1192	1.86943e-58	3.15418e-56	DIO2
ENSG00000186326	27.6548	4.15987	0.709292	5.86482	4.49626e-09	4.78265e-08	RGS9BP
ENSG00000124092	385.584	4.15129	0.490904	8.45642	2.75719e-17	6.77256e-16	CTCFL
ENSG00000177469	11803.7	4.13976	0.457693	9.04485	1.49875e-19	4.32393e-18	CAVIN1
ENSG00000156218	284.656	4.13831	0.252723	16.3749	2.89189e-60	5.16424e-58	ADAMTSL3
ENSG00000226690	3.01962	4.12918	1.68613	2.44892	0.0143287	0.0401537	LOC102725191
ENSG00000189052	10.9709	4.12587	1.00328	4.11238	3.91603e-05	0.000221978	CGB5
ENSG00000069122	65.1295	4.1244	0.454466	9.07527	1.134e-19	3.29886e-18	ADGRF5
ENSG00000152086	5.25349	4.11994	1.63137	2.52544	0.0115552	0.0334435	TUBA3E
ENSG00000091137	2.98555	4.11467	1.59796	2.57495	0.0100254	0.0296615	SLC26A4
ENSG00000101883	3.01162	4.11359	1.61636	2.54497	0.0109289	0.0318758	RHOXF1
ENSG00000185002	3.00113	4.10936	1.57918	2.60221	0.00926248	0.0277115	RFX6
ENSG00000171385	80.2213	4.10509	0.359189	11.4288	3.0036e-30	1.63296e-28	KCND3
ENSG00000168135	497.777	4.08857	0.339438	12.0451	2.05789e-33	1.29758e-31	KCNJ4
ENSG00000266200	5.33336	4.055	1.81014	2.24015	0.025081	0.0640374	PNLIPRP2
ENSG00000146592	400.103	4.05136	0.245592	16.4963	3.90107e-61	7.21164e-59	CREB5
ENSG00000184058	120.632	4.04958	0.379815	10.662	1.53265e-26	6.81751e-25	TBX1
ENSG00000229847	35.1412	4.04377	0.721778	5.60252	2.11258e-08	2.06242e-07	EMX2OS
ENSG00000164690	293.494	4.02326	0.266401	15.1023	1.56427e-51	2.05751e-49	SHH
ENSG00000167617	541.364	4.02045	0.388225	10.356	3.93164e-25	1.64143e-23	CDC42EP5
ENSG00000184313	2.81714	4.00846	1.63008	2.45905	0.0139304	0.0392591	MROH7
ENSG00000142871	28687.3	4.00468	0.130191	30.7601	8.96358e-208	2.19294e-204	CCN1
ENSG00000166741	76.481	3.98559	0.375069	10.6263	2.24847e-26	9.92937e-25	NNMT
ENSG00000238057	7.758	3.98444	1.06931	3.72616	0.000194416	0.000941857	ZEB2-AS1
ENSG00000130513	762.532	3.98311	0.196842	20.2351	4.80498e-91	2.13734e-88	GDF15
ENSG00000205143	32.4563	3.97089	0.553886	7.16915	7.54635e-13	1.22266e-11	ARID3C
ENSG00000164023	185.638	3.969	0.298817	13.2824	2.92997e-40	2.35022e-38	SGMS2
ENSG00000227964	5.02107	3.96183	1.46531	2.70376	0.00685604	0.0214383	LINC01429
ENSG00000167434	124.236	3.95838	0.371592	10.6525	1.69765e-26	7.53775e-25	CA4
ENSG00000134013	13881.5	3.95471	0.250783	15.7695	5.04854e-56	7.76808e-54	LOXL2
ENSG00000136869	50.8785	3.95455	1.495	2.64518	0.00816467	0.0248474	TLR4
ENSG00000151892	1210.25	3.94425	0.433262	9.10361	8.73745e-20	2.56309e-18	GFRA1
ENSG00000234493	9.66358	3.93755	0.974716	4.03969	5.35227e-05	0.000294586	RHOXF1P1
ENSG00000240338	2.67575	3.93074	1.68865	2.32775	0.0199256	0.0529581	LOC100506281
ENSG00000162733	528.863	3.92515	0.269873	14.5444	6.33635e-48	7.08174e-46	DDR2
ENSG00000186453	4.91203	3.92441	1.30181	3.01459	0.00257331	0.00921083	FAM228A
ENSG00000152377	2610.58	3.92097	0.214898	18.2458	2.23587e-74	6.51198e-72	SPOCK1
ENSG00000174721	30610.3	3.92079	0.353287	11.0981	1.28198e-28	6.3877e-27	FGFBP3
ENSG00000179111	54.614	3.89391	0.454447	8.56844	1.04892e-17	2.65651e-16	HES7
ENSG00000172005	16.9633	3.88971	0.712913	5.45607	4.86777e-08	4.5259e-07	MAL
ENSG00000173110	14.5366	3.88832	0.800072	4.85997	1.17405e-06	8.97598e-06	HSPA6
ENSG00000169594	94.7989	3.87772	0.335491	11.5583	6.69864e-31	3.78481e-29	BNC1
ENSG00000205869	12.0553	3.87437	0.882113	4.39215	1.12236e-05	7.13952e-05	KRTAP5-1
ENSG00000007306	19.0355	3.86704	0.687093	5.62811	1.8219e-08	1.79223e-07	CEACAM7
ENSG00000183722	1665.56	3.86222	0.181888	21.2341	4.62396e-100	2.40692e-97	LHFPL6
ENSG00000100097	3613.86	3.86076	0.210245	18.3631	2.59236e-75	7.92775e-73	LGALS1
ENSG00000165072	2164.03	3.85964	0.265544	14.5348	7.28923e-48	8.06927e-46	MAMDC2
ENSG00000186897	198.45	3.85342	0.263201	14.6406	1.54773e-48	1.77771e-46	C1QL4
ENSG00000124813	136.265	3.8504	0.281735	13.6667	1.60415e-42	1.42711e-40	RUNX2
ENSG00000267709	8.85718	3.84779	1.07937	3.56484	0.000364075	0.00165645	LOC101928844
ENSG00000105825	2303.98	3.84432	0.280529	13.7038	9.6295e-43	8.62951e-41	TFPI2
ENSG00000131055	19.7401	3.82822	0.87762	4.36205	1.28851e-05	8.08911e-05	COX4I2
ENSG00000163873	333.711	3.82305	0.606339	6.30515	2.87924e-10	3.53617e-09	GRIK3
ENSG00000184302	20.728	3.82118	0.760971	5.02146	5.12814e-07	4.15568e-06	SIX6
ENSG00000162723	2.46088	3.82046	1.72213	2.21845	0.0265244	0.0671203	SLAMF9
ENSG00000104419	3449.11	3.81305	0.319006	11.9529	6.26805e-33	3.87242e-31	NDRG1
ENSG00000167601	9805.29	3.80685	0.222214	17.1315	8.64444e-66	1.82316e-63	AXL
ENSG00000233930	14.099	3.80534	1.05407	3.61016	0.00030601	0.00141495	KRTAP5-AS1
ENSG00000231437	6.46565	3.80481	1.24672	3.05186	0.00227431	0.00827252	LINC01750
ENSG00000129993	445.211	3.79997	0.412856	9.2041	3.44538e-20	1.0445e-18	CBFA2T3
ENSG00000159674	377.391	3.79836	0.37522	10.123	4.36774e-24	1.68544e-22	SPON2
ENSG00000088827	2.41502	3.79714	1.71799	2.21022	0.0270901	0.0683186	SIGLEC1
ENSG00000234546	47.8844	3.79422	0.462121	8.21046	2.20348e-16	4.99149e-15	LNCTAM34A
ENSG00000204706	84.1817	3.79281	0.379615	9.9912	1.66555e-23	6.27853e-22	MAMDC2-AS1
ENSG00000081138	202.549	3.78582	0.506682	7.47177	7.91206e-14	1.40982e-12	CDH7
ENSG00000134259	101.917	3.78324	0.330164	11.4586	2.1282e-30	1.16741e-28	NGF
ENSG00000187800	815.387	3.77003	0.226665	16.6326	4.0489e-62	7.79971e-60	PEAR1
ENSG00000204060	587.628	3.76362	0.183207	20.543	8.89421e-94	4.1056e-91	FOXO6
ENSG00000167414	17.9543	3.73715	0.986926	3.78666	0.000152686	0.00075801	GNG8
ENSG00000142538	23.3074	3.7226	0.611246	6.09018	1.12787e-09	1.29912e-08	PTH2
ENSG00000223953	19.3065	3.70713	0.717674	5.16548	2.39824e-07	2.02181e-06	C1QTNF5
ENSG00000130649	18.9825	3.70656	0.697664	5.31282	1.07942e-07	9.53356e-07	CYP2E1
ENSG00000120217	38.1264	3.70354	0.528727	7.00464	2.47628e-12	3.79113e-11	CD274
ENSG00000214842	2.26932	3.69834	1.80824	2.04527	0.0408286	0.0956683	RAD51AP2
ENSG00000205898	2.28886	3.69327	1.6844	2.19263	0.0283339	0.0707841	LOC100420864
ENSG00000237290	7.95336	3.6897	1.1251	3.27945	0.00104011	0.00416539	LINC01343
ENSG00000169550	2.28094	3.68814	2.15077	1.7148	0.086381	0.175161	MUC15
ENSG00000182885	51.8746	3.68567	0.586661	6.28246	3.33267e-10	4.06247e-09	ADGRG3
ENSG00000144583	680.711	3.68362	0.37787	9.74837	1.87452e-22	6.60808e-21	MARCHF4
ENSG00000134138	256.238	3.68208	0.232785	15.8175	2.35706e-56	3.72035e-54	MEIS2
ENSG00000244242	50.8366	3.67178	0.488331	7.51904	5.51797e-14	1.00146e-12	IFITM10
ENSG00000110934	12.4475	3.66936	0.809795	4.53122	5.86431e-06	3.95453e-05	BIN2
ENSG00000253837	5.81398	3.66262	1.38365	2.64707	0.00811915	0.0247396	LOC100507156
ENSG00000147889	125.793	3.65937	0.355267	10.3003	7.02065e-25	2.88673e-23	CDKN2A
ENSG00000188483	1075.37	3.65908	0.196509	18.6205	2.19273e-77	7.24934e-75	IER5L
ENSG00000283122	6.10449	3.65585	1.12316	3.25497	0.00113404	0.00449083	HYMAI
ENSG00000157654	51.9986	3.65484	2.14854	1.70108	0.0889274	0.179284	PALM2AKAP2
ENSG00000255282	16.1145	3.65455	0.788561	4.63446	3.57872e-06	2.50869e-05	WTAPP1
ENSG00000157335	11.9893	3.64999	0.886618	4.11675	3.84251e-05	0.000218233	CLEC18C
ENSG00000104490	240.192	3.64971	0.572874	6.37089	1.87939e-10	2.35792e-09	NCALD
ENSG00000164879	221.921	3.64746	0.394737	9.24023	2.45973e-20	7.56946e-19	CA3
ENSG00000112782	50.6412	3.63368	0.421607	8.61865	6.77486e-18	1.73921e-16	CLIC5
ENSG00000134531	1197.14	3.63303	0.196202	18.5168	1.51214e-76	4.80449e-74	EMP1
ENSG00000169035	72.6823	3.62706	0.49264	7.36251	1.80487e-13	3.09217e-12	KLK7
ENSG00000185551	694.621	3.6241	0.170796	21.219	6.38163e-100	3.25264e-97	NR2F2
ENSG00000214900	32.8889	3.62105	0.513204	7.05578	1.71641e-12	2.67124e-11	LINC01599
ENSG00000122733	161.548	3.61676	0.319672	11.314	1.11896e-29	5.9254e-28	PHF24
ENSG00000143217	47.2079	3.60588	0.464977	7.75495	8.83771e-15	1.74367e-13	NECTIN4
ENSG00000254607	2.17956	3.60494	2.30973	1.56077	0.118579	0.224521	LOC101929427
ENSG00000181634	48.7185	3.59924	0.511603	7.03522	1.9895e-12	3.07668e-11	TNFSF15
ENSG00000160472	49.3443	3.58738	0.525672	6.82438	8.83055e-12	1.28671e-10	TMEM190
ENSG00000197614	216.889	3.58318	0.227846	15.7263	9.98176e-56	1.50743e-53	MFAP5
ENSG00000168828	2.13534	3.58173	1.74548	2.052	0.0401694	0.0944739	OR13J1
ENSG00000244021	2.14678	3.58172	1.74391	2.05384	0.0399909	0.0941471	RPL21P53
ENSG00000126458	3065.5	3.57865	0.167374	21.3812	1.9994e-101	1.06338e-98	RRAS
ENSG00000110900	667.97	3.57301	0.219866	16.2508	2.2031e-59	3.84992e-57	TSPAN11
ENSG00000250337	941.439	3.56762	0.163548	21.8138	1.71495e-105	1.13395e-102	PURPL
ENSG00000186732	77.5554	3.56215	0.353435	10.0786	6.86632e-24	2.62887e-22	MPPED1
ENSG00000235718	2.09998	3.56101	1.74216	2.04401	0.0409523	0.0958938	MFRP
ENSG00000186105	9.9282	3.55685	0.897024	3.96517	7.33439e-05	0.000391781	LRRC70
ENSG00000164175	17.3616	3.55175	0.732175	4.85096	1.22863e-06	9.35526e-06	SLC45A2
ENSG00000278685	3.635	3.54627	1.56357	2.26806	0.0233255	0.0604511	IQCA1L
ENSG00000249948	3.63492	3.54376	1.54161	2.29875	0.0215194	0.0564884	GBA3
ENSG00000204982	7.76638	3.54075	1.17407	3.01579	0.00256311	0.00917835	PRSS3P4
ENSG00000225548	198.381	3.53511	0.243057	14.5444	6.33927e-48	7.08174e-46	LINC01980
ENSG00000270164	3.63887	3.53422	1.45406	2.43058	0.0150747	0.041914	LINC01480
ENSG00000161649	3.5826	3.53198	1.60931	2.19471	0.0281843	0.0704895	CD300LG
ENSG00000176840	5.59325	3.53179	1.15654	3.05375	0.00226002	0.00822788	MIR7-3HG
ENSG00000129910	141.188	3.52854	0.364941	9.66881	4.09117e-22	1.41171e-20	CDH15
ENSG00000255248	155.631	3.51884	0.372118	9.45623	3.19244e-21	1.04138e-19	MIR100HG
ENSG00000186827	7.60768	3.51675	1.08256	3.24855	0.00115996	0.00457969	TNFRSF4
ENSG00000277758	24.5851	3.51418	0.81001	4.33845	1.43494e-05	8.91791e-05	SYT15B
ENSG00000123610	29.5016	3.50802	0.576318	6.08696	1.15077e-09	1.32287e-08	TNFAIP6
ENSG00000188290	1173.35	3.50453	0.354645	9.8818	4.99288e-23	1.82861e-21	HES4
ENSG00000167767	192.758	3.50121	0.248711	14.0774	5.22688e-45	5.11503e-43	KRT80
ENSG00000128564	1070.11	3.48825	0.215227	16.2073	4.47829e-59	7.7156e-57	VGF
ENSG00000175489	3.66099	3.48519	1.37253	2.53925	0.011109	0.0323357	LRRC25
ENSG00000069188	2401.04	3.47713	0.424418	8.19269	2.55448e-16	5.73879e-15	SDK2
ENSG00000118523	26854.6	3.46263	0.124907	27.7216	3.83367e-169	6.69934e-166	CCN2
ENSG00000175294	5.35161	3.45888	1.23573	2.79906	0.00512514	0.0167115	CATSPER1
ENSG00000111262	23.1007	3.45768	0.693835	4.98344	6.24651e-07	5.00396e-06	KCNA1
ENSG00000173114	1013.58	3.45237	0.501589	6.88286	5.86626e-12	8.7245e-11	LRRN3
ENSG00000136931	168.047	3.43756	0.59941	5.7349	9.75675e-09	9.95408e-08	NR5A1
ENSG00000101198	858.653	3.41201	0.408576	8.35098	6.76996e-17	1.60491e-15	NKAIN4
ENSG00000109099	733.447	3.40496	0.361429	9.42085	4.47466e-21	1.44423e-19	PMP22
ENSG00000232629	78.5947	3.4039	0.406534	8.37298	5.61807e-17	1.33963e-15	HLA-DQB2
ENSG00000268460	3.45903	3.40073	1.4319	2.37498	0.0175497	0.0476636	LOC93429
ENSG00000121351	6.57994	3.39836	1.16182	2.92503	0.00344423	0.0118513	IAPP
ENSG00000151376	266.178	3.39133	0.285564	11.8759	1.57898e-32	9.59091e-31	ME3
ENSG00000086991	651.428	3.3908	0.201206	16.8524	1.008e-63	2.03807e-61	NOX4
ENSG00000129538	258.543	3.37713	0.375794	8.98665	2.54891e-19	7.23424e-18	RNASE1
ENSG00000118194	680.516	3.36227	0.273417	12.2972	9.37397e-35	6.18151e-33	TNNT2
ENSG00000181649	845.687	3.35959	0.340442	9.86831	5.71185e-23	2.07638e-21	PHLDA2
ENSG00000127928	47.674	3.35785	0.537703	6.2448	4.24329e-10	5.11894e-09	GNGT1
ENSG00000143878	16972.1	3.35123	0.342885	9.77362	1.4613e-22	5.19631e-21	RHOB
ENSG00000249396	3.34087	3.34018	1.43697	2.32446	0.0201011	0.0533261	LINC02212
ENSG00000155011	28.221	3.32902	0.601863	5.53119	3.18067e-08	3.04203e-07	DKK2
ENSG00000159556	54.8288	3.3287	0.447852	7.4326	1.0648e-13	1.86895e-12	ISL2
ENSG00000145721	240.972	3.32801	0.428915	7.75912	8.55201e-15	1.68866e-13	LIX1
ENSG00000108823	184.124	3.31744	0.315267	10.5226	6.79531e-26	2.92689e-24	SGCA
ENSG00000036530	64.0616	3.31237	0.369446	8.96577	3.08107e-19	8.68414e-18	CYP46A1
ENSG00000112183	1354.86	3.3063	0.44884	7.36633	1.75389e-13	3.00693e-12	RBM24
ENSG00000240764	48.779	3.29925	0.460159	7.1698	7.51059e-13	1.21767e-11	PCDHGC5
ENSG00000104368	613.123	3.28196	0.170877	19.2066	3.25922e-82	1.1901e-79	PLAT
ENSG00000004468	39.7506	3.28196	0.483729	6.78472	1.16315e-11	1.67489e-10	CD38
ENSG00000099251	46.4365	3.27984	0.437784	7.4919	6.78816e-14	1.21843e-12	HSD17B7P2
ENSG00000231290	87.9156	3.27952	0.373374	8.78347	1.58505e-18	4.23807e-17	APCDD1L-DT
ENSG00000138131	909.21	3.27827	0.349664	9.3755	6.88455e-21	2.19025e-19	LOXL4
ENSG00000149596	408.083	3.27596	0.203733	16.0797	3.54245e-58	5.93604e-56	JPH2
ENSG00000104848	45.7863	3.27141	0.454094	7.20426	5.83614e-13	9.58907e-12	KCNA7
ENSG00000169991	2208.72	3.25955	0.135932	23.9792	4.58019e-127	4.48218e-124	IFFO2
ENSG00000240694	700.482	3.25299	0.326282	9.96987	2.06502e-23	7.72486e-22	PNMA2
ENSG00000248099	56.8462	3.24923	0.462894	7.01939	2.22844e-12	3.43318e-11	INSL3
ENSG00000267057	25.586	3.2487	0.54386	5.97341	2.32348e-09	2.56169e-08	LINC01905
ENSG00000147509	146.559	3.24666	0.412508	7.87053	3.53155e-15	7.25434e-14	RGS20
ENSG00000125285	1072.08	3.24009	0.455644	7.11103	1.15183e-12	1.837e-11	SOX21
ENSG00000160097	310.506	3.23844	0.275249	11.7655	5.87937e-32	3.48278e-30	FNDC5
ENSG00000197380	590.164	3.235	0.272609	11.8668	1.76113e-32	1.06649e-30	DACT3
ENSG00000182578	31.5229	3.23442	0.512389	6.31242	2.74699e-10	3.38054e-09	CSF1R
ENSG00000180043	7.27784	3.23308	1.23723	2.61316	0.00897088	0.0269523	GARIN5B
ENSG00000233593	104.665	3.2287	0.290614	11.1099	1.12229e-28	5.61491e-27	LINC02609
ENSG00000154678	72.9149	3.22088	0.367741	8.75857	1.9774e-18	5.2413e-17	PDE1C
ENSG00000197487	5.82965	3.21861	1.23228	2.61192	0.00900344	0.0270435	GALP
ENSG00000255245	2.93582	3.21372	1.60391	2.00368	0.0451045	0.103652	FXYD6-FXYD2
ENSG00000154764	45.6794	3.21233	0.49498	6.48981	8.59421e-11	1.12257e-09	WNT7A
ENSG00000150551	628.026	3.20263	0.353363	9.06327	1.26593e-19	3.66521e-18	LYPD1
ENSG00000272259	2.93186	3.20165	1.51727	2.11014	0.0348463	0.0840165	LINC01749
ENSG00000265972	4457.9	3.20149	1.06565	3.00428	0.00266214	0.00947887	TXNIP
ENSG00000176855	4.80147	3.19354	1.25361	2.54747	0.0108508	0.0316896	KRT18P28
ENSG00000148204	1509.92	3.19325	1.0632	3.00344	0.00266948	0.0094981	CRB2
ENSG00000197106	154.136	3.19056	0.295454	10.7988	3.48599e-27	1.61524e-25	SLC6A17
ENSG00000283267	3.15053	3.188	1.53432	2.0778	0.0377282	0.0897095	FAM237B
ENSG00000168918	1148.21	3.18606	0.358747	8.88109	6.62112e-19	1.82006e-17	INPP5D
ENSG00000225492	9.1391	3.18314	0.904303	3.51999	0.000431562	0.00192949	GBP1P1
ENSG00000174099	377.425	3.1778	0.202537	15.69	1.77097e-55	2.65808e-53	MSRB3
ENSG00000232528	4.29745	3.17673	1.31489	2.41596	0.0156937	0.0433887	LOC100289473
ENSG00000149557	3682.17	3.17357	0.204641	15.508	3.06238e-54	4.35589e-52	FEZ1
ENSG00000142227	1286.32	3.1721	0.275295	11.5225	1.01577e-30	5.68392e-29	EMP3
ENSG00000166450	3508.35	3.17169	0.214911	14.7581	2.72703e-49	3.23868e-47	PRTG
ENSG00000168672	15193.2	3.16573	0.175191	18.0702	5.47541e-73	1.55763e-70	LRATD2
ENSG00000116678	1078.04	3.16031	0.275064	11.4893	1.49232e-30	8.2601e-29	LEPR
ENSG00000183018	209.908	3.14934	0.344158	9.15087	5.6476e-20	1.68092e-18	SPNS2
ENSG00000204666	7.47758	3.14924	0.950761	3.31234	0.0009252	0.00376309	ZNF473CR
ENSG00000182492	1418.9	3.1489	0.129829	24.2543	5.95354e-130	6.06889e-127	BGN
ENSG00000143195	170.252	3.14623	0.253521	12.4101	2.30348e-35	1.55676e-33	ILDR2
ENSG00000185198	19.6999	3.14444	0.773111	4.06725	4.75705e-05	0.000264864	PRSS57
ENSG00000129116	5630.3	3.14411	0.214328	14.6696	1.00956e-48	1.17056e-46	PALLD
ENSG00000170667	4.51052	3.14384	1.26512	2.48501	0.0129549	0.0368579	RASA4B
ENSG00000185664	11089.4	3.1404	0.273311	11.4902	1.47773e-30	8.19787e-29	PMEL
ENSG00000142611	145.003	3.14019	0.305901	10.2654	1.00907e-24	4.1008e-23	PRDM16
ENSG00000130176	3686.13	3.13678	0.178366	17.5862	3.14084e-69	7.68407e-67	CNN1
ENSG00000205445	2.76922	3.13231	1.72279	1.81817	0.0690387	0.146022	KRTAP10-2
ENSG00000135678	88.3466	3.13078	0.31519	9.93302	2.99064e-23	1.1069e-21	CPM
ENSG00000185022	1618.52	3.13013	0.238149	13.1436	1.85264e-39	1.44808e-37	MAFF
ENSG00000183273	53.9196	3.12941	0.380314	8.22847	1.89618e-16	4.33148e-15	CCDC60
ENSG00000167614	2442.29	3.12899	0.55738	5.61376	1.9798e-08	1.94131e-07	TTYH1
ENSG00000105767	3505.38	3.12009	0.160815	19.4017	7.46925e-84	2.76871e-81	CADM4
ENSG00000122507	2314.16	3.11856	0.170403	18.3011	8.11541e-75	2.39209e-72	BBS9
ENSG00000251138	5.88947	3.11434	1.14218	2.72665	0.00639809	0.0202101	LINC02882
ENSG00000283611	2.7613	3.11363	1.58669	1.96234	0.049723	0.112226	TMEM274P
ENSG00000159251	7748.22	3.11256	0.307432	10.1244	4.30638e-24	1.66439e-22	ACTC1
ENSG00000137801	3680.64	3.11199	0.144556	21.5278	8.54688e-103	4.97856e-100	THBS1
ENSG00000169994	30.8532	3.1116	0.49291	6.31271	2.74188e-10	3.37594e-09	MYO7B
ENSG00000166823	29.1263	3.10813	0.492606	6.30957	2.7981e-10	3.43825e-09	MESP1
ENSG00000115738	6612.21	3.10288	0.233159	13.308	2.08033e-40	1.68528e-38	ID2
ENSG00000215914	16.2616	3.1018	0.64264	4.82666	1.38845e-06	1.051e-05	MMP23A
ENSG00000139219	11093.5	3.09917	0.323491	9.58038	9.66894e-22	3.24487e-20	COL2A1
ENSG00000105696	1120.28	3.09731	0.210025	14.7474	3.19799e-49	3.76148e-47	TMEM59L
ENSG00000142623	58.7766	3.09461	0.410402	7.54043	4.6844e-14	8.57171e-13	PADI1
ENSG00000230269	210.695	3.09195	0.306732	10.0803	6.75061e-24	2.58862e-22	LINC02525
ENSG00000171476	17.3534	3.08869	0.617559	5.00145	5.69005e-07	4.57768e-06	HOPX
ENSG00000133048	27.2937	3.087	0.50571	6.10429	1.03256e-09	1.19609e-08	CHI3L1
ENSG00000236242	4.35958	3.08548	1.39968	2.20442	0.027495	0.0690913	MYO16-AS1
ENSG00000079308	978.631	3.08534	0.337334	9.14626	5.89367e-20	1.74986e-18	TNS1
ENSG00000006210	235.844	3.08294	0.253758	12.1491	5.80028e-34	3.73431e-32	CX3CL1
ENSG00000168079	27.0411	3.07688	0.556515	5.52883	3.22371e-08	3.07958e-07	SCARA5
ENSG00000233469	5.82172	3.06881	1.06213	2.88931	0.00386092	0.0131264	ST6GALNAC4P1
ENSG00000170909	164.5	3.06392	0.458914	6.67646	2.44781e-11	3.42204e-10	OSCAR
ENSG00000091986	689.492	3.06115	0.381157	8.0312	9.6521e-16	2.06776e-14	CCDC80
ENSG00000176170	259.227	3.05951	0.219466	13.9407	3.58293e-44	3.37139e-42	SPHK1
ENSG00000236047	5.61107	3.05248	1.05119	2.90383	0.00368629	0.0125834	RPL13AP12
ENSG00000187024	5.74179	3.05068	1.07036	2.85014	0.00436998	0.0145895	PTRH1
ENSG00000157168	968.244	3.0494	0.21313	14.3077	1.95896e-46	2.0222e-44	NRG1
ENSG00000020577	2003.27	3.04922	0.151284	20.1556	2.40256e-90	1.04962e-87	SAMD4A
ENSG00000251880	2.77163	3.04694	1.46641	2.07782	0.037726	0.0897095	RNU7-75P
ENSG00000015592	12.6886	3.04655	0.817689	3.72581	0.000194687	0.000942985	STMN4
ENSG00000271086	2.75202	3.03947	1.50717	2.01667	0.0437299	0.101025	NAMA
ENSG00000125266	4838.4	3.03523	0.137024	22.1511	1.01805e-108	7.11617e-106	EFNB2
ENSG00000184388	19.6188	3.03508	0.785523	3.86377	0.00011165	0.000572284	PABPC1L2B
ENSG00000259881	2.78307	3.03193	1.46521	2.06927	0.0385206	0.0912565	LOC101927793
ENSG00000164442	13446.3	3.03002	0.132065	22.9434	1.71651e-116	1.39981e-113	CITED2
ENSG00000186150	2.76999	3.0261	1.47752	2.04809	0.0405511	0.0951821	UBL4B
ENSG00000224184	8.64276	3.01956	0.942704	3.20308	0.00135966	0.00526997	MIR3681HG
ENSG00000074416	170.571	3.01612	0.278993	10.8107	3.06247e-27	1.42169e-25	MGLL
ENSG00000160013	5.34766	3.01604	1.11692	2.70032	0.0069272	0.0216249	PTGIR
ENSG00000115468	1028.9	3.01294	0.315344	9.55447	1.24223e-21	4.12923e-20	EFHD1
ENSG00000186094	97.0326	3.01267	0.372738	8.08255	6.34248e-16	1.37805e-14	AGBL4
ENSG00000139549	4.17569	3.0029	1.2568	2.38932	0.0168796	0.0461716	DHH
ENSG00000197430	2.80683	2.99829	1.58348	1.89349	0.0582932	0.127443	OPALIN
ENSG00000096395	2.54626	2.99424	1.64627	1.8188	0.0689421	0.145868	MLN
ENSG00000164949	404.302	2.99237	0.35862	8.34412	7.17489e-17	1.69598e-15	GEM
ENSG00000080031	51.5023	2.9873	0.691962	4.31714	1.58063e-05	9.75284e-05	PTPRH
ENSG00000261801	1045.04	2.9868	0.202449	14.7534	2.92623e-49	3.45846e-47	LOXL1-AS1
ENSG00000186973	15.8962	2.98463	0.676634	4.41099	1.02899e-05	6.59014e-05	FAM183A
ENSG00000188042	6024.07	2.98108	0.128819	23.1416	1.76802e-118	1.54481e-115	ARL4C
ENSG00000011052	178.164	2.98076	0.228294	13.0567	5.82336e-39	4.4661e-37	NME1-NME2
ENSG00000116218	2.64694	2.97947	1.81794	1.63893	0.101228	0.198571	NPHS2
ENSG00000167791	8.05173	2.97848	0.885266	3.36451	0.000766808	0.00319264	CABP2
ENSG00000143320	7793.33	2.97686	0.538847	5.52451	3.30409e-08	3.14776e-07	CRABP2
ENSG00000266017	8.27049	2.97619	0.894446	3.32741	0.000876575	0.00359237	MIR4477B
ENSG00000186417	78.3105	2.97276	0.520498	5.71137	1.12071e-08	1.13816e-07	GLDN
ENSG00000147883	288.267	2.97067	0.308377	9.63324	5.78752e-22	1.97478e-20	CDKN2B
ENSG00000004399	9869.7	2.96972	0.217132	13.677	1.39297e-42	1.24376e-40	PLXND1
ENSG00000088881	315.508	2.96928	0.437782	6.78255	1.18077e-11	1.69727e-10	EBF4
ENSG00000225386	5.38046	2.96744	1.1274	2.6321	0.00848586	0.0256812	LRRC3B-AS1
ENSG00000070915	8.23082	2.96441	0.868096	3.41484	0.000638198	0.0027187	SLC12A3
ENSG00000113722	9.89819	2.9625	0.915555	3.23574	0.00121328	0.00476222	CDX1
ENSG00000092607	30.6638	2.95865	0.459316	6.44141	1.18367e-10	1.52173e-09	TBX15
ENSG00000113389	19.6058	2.95751	0.634674	4.65988	3.16396e-06	2.24042e-05	NPR3
ENSG00000183160	55.8753	2.95745	0.351904	8.40415	4.30983e-17	1.0378e-15	TMEM119
ENSG00000182132	107.2	2.95446	0.372478	7.93191	2.15809e-15	4.48579e-14	KCNIP1
ENSG00000166428	14.4436	2.94626	0.660808	4.45857	8.25093e-06	5.38147e-05	PLD4
ENSG00000234352	29.7436	2.94448	0.557436	5.2822	1.27643e-07	1.11848e-06	LOC349160
ENSG00000179088	8.09277	2.94367	0.976131	3.01565	0.00256429	0.00918123	C12orf42
ENSG00000111713	2.6348	2.93928	1.51964	1.9342	0.0530891	0.118161	GYS2
ENSG00000113083	967.345	2.93712	0.283207	10.3709	3.36279e-25	1.40875e-23	LOX
ENSG00000162383	9.29229	2.93422	0.825185	3.55584	0.000376777	0.00170732	SLC1A7
ENSG00000224294	5.43234	2.93272	1.11659	2.6265	0.0086267	0.026043	PINCR
ENSG00000114166	342.237	2.92967	0.254603	11.5068	1.21912e-30	6.77859e-29	KAT2B
ENSG00000179776	79.2462	2.92852	0.386295	7.58105	3.42764e-14	6.36636e-13	CDH5
ENSG00000260088	43.067	2.92755	0.424969	6.88886	5.62423e-12	8.38493e-11	DDX59-AS1
ENSG00000095370	529.89	2.92717	0.158804	18.4326	7.19709e-76	2.22882e-73	SH2D3C
ENSG00000039523	444.306	2.92671	0.207299	14.1183	2.92843e-45	2.92425e-43	RIPOR1
ENSG00000130303	9816.16	2.92081	0.269301	10.8459	2.08587e-27	9.73872e-26	BST2
ENSG00000186288	13.4594	2.91437	0.898321	3.24425	0.00117762	0.00463788	PABPC1L2A
ENSG00000107485	1023.57	2.91263	0.388716	7.49296	6.73398e-14	1.21048e-12	GATA3
ENSG00000151967	763.528	2.90759	0.156957	18.5248	1.3039e-76	4.19736e-74	SCHIP1
ENSG00000131409	2077.39	2.90706	0.301509	9.6417	5.32979e-22	1.8288e-20	LRRC4B
ENSG00000181408	35.1028	2.90167	0.638101	4.54736	5.43238e-06	3.68255e-05	UTS2R
ENSG00000085465	114.658	2.90088	0.310909	9.33033	1.05541e-20	3.31459e-19	OVGP1
ENSG00000146411	1388.06	2.89572	0.383773	7.5454	4.50896e-14	8.26695e-13	SLC2A12
ENSG00000135519	67.6025	2.89394	0.386001	7.49724	6.5177e-14	1.17419e-12	KCNH3
ENSG00000116717	3471.94	2.89302	0.330129	8.76331	1.89602e-18	5.04197e-17	GADD45A
ENSG00000100142	34.783	2.89075	0.449051	6.43746	1.2149e-10	1.55779e-09	POLR2F
ENSG00000107954	123.25	2.88829	0.303762	9.5084	1.93613e-21	6.40965e-20	NEURL1
ENSG00000239617	21.7663	2.88797	0.550701	5.24417	1.56988e-07	1.35666e-06	RPL32P27
ENSG00000129194	750.888	2.88717	0.436003	6.6219	3.54616e-11	4.83055e-10	SOX15
ENSG00000185567	922.24	2.87804	0.387489	7.4274	1.10752e-13	1.93955e-12	AHNAK2
ENSG00000196154	593.275	2.87217	0.252599	11.3704	5.8692e-30	3.15583e-28	S100A4
ENSG00000157766	171.089	2.87154	0.387917	7.40245	1.33692e-13	2.31431e-12	ACAN
ENSG00000175592	545.036	2.8636	0.315848	9.06639	1.23026e-19	3.56615e-18	FOSL1
ENSG00000148942	279.064	2.85871	0.371208	7.70111	1.34894e-14	2.61919e-13	SLC5A12
ENSG00000091592	3015.93	2.85534	0.132618	21.5306	8.0411e-103	4.79818e-100	NLRP1
ENSG00000198756	577.589	2.85436	0.190124	15.0132	6.02084e-51	7.75263e-49	COLGALT2
ENSG00000224045	8.66214	2.85085	0.911454	3.1278	0.00176121	0.00661061	PAEPP1
ENSG00000138119	5452.14	2.85074	0.308365	9.2447	2.35907e-20	7.26886e-19	MYOF
ENSG00000196260	2.45676	2.85067	1.60867	1.77207	0.0763833	0.158472	SFTA2
ENSG00000236935	4.87815	2.84077	1.13	2.51396	0.0119383	0.0343773	LOC102723878
ENSG00000114019	17197.8	2.83139	0.205297	13.7917	2.86123e-43	2.60223e-41	AMOTL2
ENSG00000140450	844.352	2.8311	0.504778	5.6086	2.03969e-08	1.99444e-07	ARRDC4
ENSG00000234969	13.2276	2.83034	0.753895	3.75429	0.000173833	0.000850322	AARSD1P1
ENSG00000214510	4.8883	2.82872	1.06796	2.64872	0.00807982	0.0246413	SPINK13
ENSG00000101049	30.7164	2.82728	0.598798	4.7216	2.34e-06	1.69775e-05	SGK2
ENSG00000105290	1924.8	2.82491	0.261846	10.7884	3.9033e-27	1.79839e-25	APLP1
ENSG00000235621	3.39105	2.81966	1.51134	1.86567	0.0620873	0.133785	LINC00494
ENSG00000170893	95.9141	2.81587	0.554463	5.07856	3.80312e-07	3.12121e-06	TRH
ENSG00000220008	102.631	2.81516	0.557756	5.04729	4.48122e-07	3.6642e-06	LINGO3
ENSG00000177688	2.43679	2.81402	1.53011	1.8391	0.065901	0.140539	SUMO4
ENSG00000246130	40.8728	2.8133	0.439667	6.39871	1.56697e-10	1.97709e-09	LOC286059
ENSG00000149527	59.7025	2.81195	0.413474	6.8008	1.04042e-11	1.50525e-10	PLCH2
ENSG00000268894	7.27718	2.81049	0.972843	2.88895	0.00386534	0.0131359	PLCE1-AS1
ENSG00000124205	61.2214	2.81023	0.56075	5.01155	5.3993e-07	4.35954e-06	EDN3
ENSG00000100433	104.882	2.8075	0.343397	8.17567	2.94219e-16	6.56758e-15	KCNK10
ENSG00000226674	11.9532	2.80439	0.711687	3.94048	8.13171e-05	0.00042931	TEX41
ENSG00000130822	587.864	2.80251	0.546545	5.12769	2.93322e-07	2.44168e-06	PNCK
ENSG00000196091	2.22347	2.79763	1.93974	1.44227	0.149227	0.268404	MYBPC1
ENSG00000153563	41.9693	2.79325	0.478267	5.84036	5.20896e-09	5.48825e-08	CD8A
ENSG00000188039	3.63433	2.79234	1.26155	2.21342	0.0268688	0.0678655	NWD1
ENSG00000128346	137.975	2.79223	0.286706	9.739	2.05559e-22	7.22556e-21	C22orf23
ENSG00000148908	677.757	2.79141	0.242564	11.508	1.20279e-30	6.70303e-29	RGS10
ENSG00000185761	179.541	2.7899	0.279635	9.97691	1.92356e-23	7.21776e-22	ADAMTSL5
ENSG00000170549	149.434	2.78821	0.369527	7.54534	4.51109e-14	8.26695e-13	IRX1
ENSG00000172965	677.001	2.78769	0.25482	10.9398	7.43273e-28	3.55854e-26	MIR4435-2HG
ENSG00000141161	25.3498	2.78628	0.512261	5.43918	5.35267e-08	4.9491e-07	UNC45B
ENSG00000227640	373.395	2.78396	0.63733	4.36816	1.25295e-05	7.89428e-05	SOX21-AS1
ENSG00000124920	2499.78	2.78363	0.157765	17.6441	1.12948e-69	2.81967e-67	MYRF
ENSG00000259772	4.4274	2.7833	1.30416	2.13417	0.0328287	0.0799513	LINC03034
ENSG00000225968	805.681	2.77557	0.375566	7.39038	1.46406e-13	2.52419e-12	ELFN1
ENSG00000115718	42.8782	2.77484	0.390945	7.09778	1.26775e-12	2.00878e-11	PROC
ENSG00000231995	2.44351	2.77072	1.61035	1.72058	0.0853279	0.173456	RPL7AP76
ENSG00000203867	376.552	2.77068	0.318892	8.68848	3.67333e-18	9.54014e-17	RBM20
ENSG00000196273	2.22614	2.77024	1.63897	1.69024	0.0909826	0.182512	LINC00523
ENSG00000230303	5.46109	2.76953	1.23251	2.24707	0.0246355	0.0630844	LOC102724057
ENSG00000214548	357.027	2.76932	0.335727	8.24872	1.60097e-16	3.68811e-15	MEG3
ENSG00000207839	2.47199	2.76819	1.49778	1.84819	0.0645747	0.138265	MIR33B
ENSG00000250007	5.67699	2.76798	1.09381	2.53059	0.0113872	0.0330432	GJD2-DT
ENSG00000110195	760.671	2.76681	0.313664	8.82092	1.13518e-18	3.0519e-17	FOLR1
ENSG00000227195	2.43698	2.76611	1.63341	1.69345	0.0903695	0.181578	MIR663AHG
ENSG00000138892	2.2091	2.76423	1.67529	1.65	0.0989434	0.195056	TTLL8
ENSG00000141526	6943.32	2.76143	1.03841	2.65928	0.00783077	0.0239744	SLC16A3
ENSG00000007908	2.18423	2.7604	1.79387	1.5388	0.123854	0.231799	SELE
ENSG00000176383	220.452	2.74945	0.257859	10.6626	1.52293e-26	6.7866e-25	B3GNT4
ENSG00000281731	9.13844	2.74758	0.799689	3.43581	0.000590791	0.00254153	METTL14-DT
ENSG00000236279	51.4672	2.74737	0.504242	5.44852	5.07894e-08	4.70846e-07	CLEC2L
ENSG00000179348	97.5885	2.74484	0.386149	7.10825	1.17522e-12	1.86942e-11	GATA2
ENSG00000085741	86.5041	2.74145	0.351505	7.79918	6.2313e-15	1.24856e-13	WNT11
ENSG00000024422	3296.82	2.74144	0.173377	15.812	2.57118e-56	4.03231e-54	EHD2
ENSG00000174898	2.50305	2.73843	1.74593	1.56847	0.116772	0.221762	CATSPERD
ENSG00000182916	889.902	2.73324	0.245438	11.1362	8.36318e-29	4.20998e-27	TCEAL7
ENSG00000173535	334.921	2.73038	0.197605	13.8173	2.00342e-43	1.82887e-41	TNFRSF10C
ENSG00000122756	774.733	2.72517	0.274484	9.92833	3.13475e-23	1.15674e-21	CNTFR
ENSG00000198643	2.4183	2.72476	1.68494	1.61712	0.105852	0.205366	FAM3D
ENSG00000243284	2.4651	2.72458	1.65898	1.64232	0.100524	0.197489	VSIG8
ENSG00000130751	1177.33	2.72135	0.34577	7.87042	3.53451e-15	7.25434e-14	NPAS1
ENSG00000277521	2.26787	2.72063	1.62821	1.67094	0.0947343	0.188475	MIR8078
ENSG00000173208	3.44054	2.71971	1.32881	2.04672	0.0406851	0.0954026	ABCD2
ENSG00000261465	3.43142	2.71757	1.71185	1.58751	0.112398	0.215115	COQ7-DT
ENSG00000138675	10.9245	2.7169	0.8819	3.08073	0.00206493	0.00759791	FGF5
ENSG00000143194	8.02799	2.7132	0.839411	3.23226	0.00122816	0.00481365	MAEL
ENSG00000143184	23.9025	2.71286	0.491887	5.51522	3.48341e-08	3.3083e-07	XCL1
ENSG00000103375	8.57326	2.71031	1.52218	1.78055	0.0749864	0.156251	AQP8
ENSG00000129474	8012.81	2.7072	0.198746	13.6214	2.98836e-42	2.62986e-40	AJUBA
ENSG00000140678	28.1292	2.70659	0.493036	5.48965	4.02729e-08	3.79099e-07	ITGAX
ENSG00000146151	45.4843	2.70652	0.365035	7.4144	1.22179e-13	2.12446e-12	HMGCLL1
ENSG00000130711	12.4335	2.70354	0.927333	2.91539	0.00355241	0.012179	PRDM12
ENSG00000166573	44.2071	2.6986	0.496605	5.43409	5.50761e-08	5.08658e-07	GALR1
ENSG00000113070	782.403	2.69763	0.313139	8.61479	7.00727e-18	1.79511e-16	HBEGF
ENSG00000196735	6.77548	2.69619	0.890811	3.02666	0.00247269	0.00889753	HLA-DQA1
ENSG00000185250	76.6272	2.695	0.41953	6.42386	1.32859e-10	1.69379e-09	PPIL6
ENSG00000154553	633.417	2.69278	0.171118	15.7365	8.5072e-56	1.29273e-53	PDLIM3
ENSG00000113448	306.677	2.69008	0.198606	13.5448	8.50062e-42	7.19611e-40	PDE4D
ENSG00000143344	871.777	2.68878	0.172331	15.6024	7.012e-55	1.02112e-52	RGL1
ENSG00000100312	9.02391	2.68817	0.790178	3.40198	0.000669004	0.00283906	ACR
ENSG00000213963	160.888	2.68522	0.478808	5.60814	2.04515e-08	1.99898e-07	LOC100130691
ENSG00000235257	69.1956	2.68485	0.448372	5.98799	2.12451e-09	2.35506e-08	ITGA9-AS1
ENSG00000087303	371.808	2.68134	0.648629	4.13386	3.56728e-05	0.000204005	NID2
ENSG00000125084	9.63548	2.67931	0.99762	2.6857	0.00723772	0.0224339	WNT1
ENSG00000081189	87.0061	2.67929	0.365189	7.33672	2.18897e-13	3.73193e-12	MEF2C
ENSG00000170426	4.70794	2.67759	1.18467	2.2602	0.023809	0.0614126	SDR9C7
ENSG00000003137	37.998	2.67454	0.401316	6.66442	2.65716e-11	3.69361e-10	CYP26B1
ENSG00000267301	3.03032	2.67134	1.96765	1.35763	0.174582	0.302961	RPL23AP77
ENSG00000257913	60.7618	2.66985	0.403232	6.62112	3.56486e-11	4.85333e-10	DDN-AS1
ENSG00000267327	109.782	2.66892	0.341693	7.81089	5.67871e-15	1.14158e-13	LOC107985164
ENSG00000144227	158.387	2.66643	0.561835	4.74593	2.07547e-06	1.52253e-05	NXPH2
ENSG00000236256	4.55855	2.66474	1.11699	2.38565	0.0170491	0.0465611	DIAPH2-AS1
ENSG00000172667	1182.05	2.66419	0.28836	9.23911	2.48545e-20	7.63902e-19	ZMAT3
ENSG00000134548	80.5401	2.66088	0.379556	7.01049	2.37485e-12	3.64497e-11	SPX
ENSG00000171804	2.04508	2.66037	1.94904	1.36496	0.172264	0.300131	WDR87
ENSG00000135248	98.8938	2.65405	0.477671	5.55623	2.75663e-08	2.65725e-07	GARIN1B
ENSG00000272968	20.3219	2.64969	0.589479	4.49498	6.95773e-06	4.63564e-05	RBAK-RBAKDN
ENSG00000204482	15.0431	2.64916	0.664889	3.98437	6.766e-05	0.000364845	LST1
ENSG00000171016	302.065	2.64876	0.233937	11.3225	1.01491e-29	5.39777e-28	PYGO1
ENSG00000092054	57.422	2.64708	0.636321	4.15997	3.18285e-05	0.000183999	MYH7
ENSG00000060718	1858.49	2.64664	0.327253	8.08745	6.09248e-16	1.32491e-14	COL11A1	Endodermal Cell Differentiation
ENSG00000237906	2.05429	2.64333	1.7024	1.5527	0.120494	0.227267	MUPP
ENSG00000106571	1840.03	2.64288	0.324754	8.1381	4.01529e-16	8.86588e-15	GLI3
ENSG00000163219	85.305	2.64235	0.515439	5.12642	2.95306e-07	2.45653e-06	ARHGAP25
ENSG00000143473	19.8514	2.64214	0.670933	3.93801	8.21593e-05	0.000433569	KCNH1
ENSG00000204882	110.455	2.64108	0.413586	6.38581	1.70491e-10	2.14561e-09	GPR20
ENSG00000168542	469.46	2.64062	0.260773	10.1261	4.23126e-24	1.63794e-22	COL3A1
ENSG00000149506	4.39469	2.63995	1.24397	2.12219	0.0338214	0.0819816	ZP1
ENSG00000181418	60.2534	2.63941	0.563458	4.68431	2.809e-06	2.01001e-05	DDN
ENSG00000178084	2.2936	2.63905	1.54795	1.70487	0.0882194	0.17806	HTR3C
ENSG00000102934	489.503	2.63662	0.182576	14.4412	2.84932e-47	3.03081e-45	PLLP
ENSG00000120738	3597.76	2.63652	0.35017	7.52926	5.10278e-14	9.29557e-13	EGR1
ENSG00000139547	31.2562	2.63556	0.492163	5.35506	8.55279e-08	7.6815e-07	RDH16
ENSG00000169231	1166.82	2.63155	0.280195	9.39188	5.8939e-21	1.88489e-19	THBS3
ENSG00000227507	25.1315	2.62989	0.671535	3.91624	8.99421e-05	0.00047048	LTB
ENSG00000183379	99.0719	2.62848	0.593612	4.42794	9.51376e-06	6.13479e-05	SYNDIG1L
ENSG00000150938	3641.55	2.62597	0.151574	17.3246	3.06646e-67	7.0113e-65	CRIM1
ENSG00000242808	376.45	2.62447	0.217557	12.0633	1.64989e-33	1.04572e-31	SOX2-OT
ENSG00000143340	10.763	2.62373	0.71759	3.6563	0.000255882	0.00120619	FAM163A
ENSG00000119715	71.2107	2.62349	0.30684	8.55001	1.23077e-17	3.09782e-16	ESRRB
ENSG00000130300	20.6647	2.62202	0.682064	3.84424	0.000120924	0.000614928	PLVAP
ENSG00000261456	83.1377	2.62127	0.442585	5.92263	3.16833e-09	3.4527e-08	TUBB8
ENSG00000185519	133.312	2.61466	0.310796	8.4128	4.00349e-17	9.6784e-16	FAM131C
ENSG00000146374	49.8999	2.6144	0.433688	6.0283	1.65691e-09	1.86374e-08	RSPO3
ENSG00000173867	6.84501	2.61398	1.28211	2.03882	0.0414685	0.0968429	DET1
ENSG00000130433	215.62	2.61306	0.447803	5.8353	5.36947e-09	5.65077e-08	CACNG6
ENSG00000115507	288.621	2.60802	0.402447	6.48041	9.14742e-11	1.18848e-09	OTX1
ENSG00000249252	5.37358	2.60677	0.97731	2.66729	0.00764659	0.0235284	C1QTNF7-AS1
ENSG00000136960	629.178	2.6064	0.341593	7.63011	2.34544e-14	4.44472e-13	ENPP2
ENSG00000169908	325.832	2.60233	0.288657	9.01531	1.96323e-19	5.60449e-18	TM4SF1
ENSG00000272636	182.848	2.60196	0.406543	6.40019	1.55182e-10	1.95899e-09	DOC2B
ENSG00000094963	3.36377	2.59974	1.38267	1.88023	0.0600765	0.130391	FMO2
ENSG00000225171	3.33014	2.59596	1.64437	1.57869	0.114406	0.218241	DUTP6
ENSG00000124942	9746.05	2.59099	0.19617	13.2079	7.90302e-40	6.23701e-38	AHNAK
ENSG00000180509	3.91315	2.5848	1.36341	1.89583	0.0579819	0.126892	KCNE1
ENSG00000065325	3.12024	2.58477	1.3282	1.94607	0.0516466	0.115645	GLP2R
ENSG00000277561	5.16163	2.58416	1.04675	2.46875	0.0135585	0.0383832	GOLGA8IP
ENSG00000155966	690.803	2.5837	0.464456	5.56284	2.65415e-08	2.56149e-07	AFF2
ENSG00000169413	5.16248	2.58238	1.22577	2.10675	0.0351396	0.0846152	RNASE6
ENSG00000188672	7.1895	2.58221	1.0175	2.53781	0.0111548	0.0324452	RHCE
ENSG00000259884	3.11499	2.58172	1.31218	1.9675	0.0491258	0.111201	NR4A1AS
ENSG00000277892	3.88432	2.58074	1.42174	1.8152	0.0694939	0.146693	MIR6746
ENSG00000168386	84.014	2.57954	0.335752	7.68286	1.55579e-14	3.00413e-13	FILIP1L
ENSG00000064300	1008.08	2.57373	0.149487	17.217	1.97865e-66	4.36105e-64	NGFR
ENSG00000080511	14.352	2.57367	1.06235	2.42261	0.0154093	0.0426796	RDH8
ENSG00000124067	4852.29	2.57191	0.142863	18.0026	1.85765e-72	5.10645e-70	SLC12A4
ENSG00000132329	79.0355	2.5715	0.335724	7.65957	1.86558e-14	3.56852e-13	RAMP1
ENSG00000100156	132.174	2.57068	0.741391	3.46738	0.000525565	0.00229042	SLC16A8
ENSG00000172061	46.6991	2.56881	0.414243	6.20122	5.60275e-10	6.64427e-09	LRRC15
ENSG00000177350	2.10092	2.56412	1.63921	1.56424	0.117762	0.223337	RPL13AP3
ENSG00000110092	15456.6	2.56132	0.171956	14.8952	3.54189e-50	4.48976e-48	CCND1
ENSG00000126562	180.664	2.55962	0.483713	5.2916	1.21248e-07	1.06434e-06	WNK4
ENSG00000179363	40.3709	2.55905	0.416945	6.13762	8.37673e-10	9.78685e-09	TMEM31
ENSG00000110324	13.6528	2.55686	0.660018	3.87393	0.000107095	0.000551248	IL10RA
ENSG00000085185	1958.99	2.55481	0.258831	9.87054	5.5862e-23	2.03676e-21	BCORL1
ENSG00000187581	2.87551	2.5524	1.57886	1.61661	0.105963	0.205549	COX8C
ENSG00000227082	8.77778	2.55049	0.953019	2.67622	0.00744575	0.0229971	LINC02798
ENSG00000174226	6.98082	2.54851	0.983414	2.59149	0.00955606	0.0284727	SNX31
ENSG00000167755	207.785	2.54453	0.400214	6.35793	2.04486e-10	2.55633e-09	KLK6
ENSG00000157570	4714.6	2.54344	0.25194	10.0954	5.78868e-24	2.22673e-22	TSPAN18
ENSG00000051128	2122.75	2.54205	0.328086	7.74812	9.326e-15	1.83852e-13	HOMER3
ENSG00000241684	9.79022	2.5414	0.964145	2.63591	0.00839129	0.0254359	ADAMTS9-AS2
ENSG00000163815	2.06427	2.54103	1.57837	1.60991	0.107417	0.207678	CLEC3B
ENSG00000279094	9.43972	2.5391	0.786845	3.22694	0.00125121	0.00489617	LINC01670
ENSG00000053328	28.001	2.53905	0.669221	3.79403	0.00014822	0.000738085	METTL24
ENSG00000157851	1527.69	2.53767	0.437793	5.7965	6.77129e-09	7.03737e-08	DPYSL5
ENSG00000088340	342.082	2.53766	0.996268	2.54717	0.01086	0.0317015	FER1L4
ENSG00000105668	126.787	2.53759	0.731316	3.4699	0.000520657	0.0022734	UPK1A
ENSG00000063127	77.4439	2.53733	0.37302	6.80213	1.0308e-11	1.49223e-10	SLC6A16
ENSG00000147041	130.617	2.53614	0.263997	9.6067	7.49119e-22	2.53488e-20	SYTL5
ENSG00000178772	3.16688	2.53557	1.34493	1.88528	0.0593916	0.129364	CPN2
ENSG00000165887	3.11353	2.5332	1.25667	2.0158	0.0438214	0.101188	ANKRD2
ENSG00000109991	21.9387	2.5331	0.58672	4.31738	1.57889e-05	9.74462e-05	P2RX3
ENSG00000187244	12228.6	2.53013	0.293826	8.61099	7.24323e-18	1.85168e-16	BCAM
ENSG00000197353	51.7875	2.52931	0.375365	6.73827	1.60282e-11	2.2838e-10	LYPD2
ENSG00000158258	98.1747	2.52783	0.457156	5.52947	3.21204e-08	3.07083e-07	CLSTN2
ENSG00000265590	28.8991	2.52299	0.522792	4.826	1.393e-06	1.05412e-05	CFAP298-TCP10L
ENSG00000183779	738.683	2.52169	0.370978	6.7974	1.06523e-11	1.53933e-10	ZNF703
ENSG00000165655	160.593	2.52001	0.285312	8.83248	1.02379e-18	2.77069e-17	ZNF503
ENSG00000073067	11.3759	2.51792	0.92824	2.71257	0.00667638	0.0209568	CYP2W1
ENSG00000113594	3765.3	2.51397	0.162928	15.43	1.02928e-53	1.4472e-51	LIFR
ENSG00000237505	23.7148	2.51372	0.627711	4.00459	6.21254e-05	0.00033798	PKN2-AS1
ENSG00000224072	5.04855	2.51313	1.10321	2.27803	0.0227249	0.0591452	VEZTP1
ENSG00000227777	3.17885	2.50714	1.34018	1.87075	0.0613798	0.132585	RPL7AP19
ENSG00000224509	8.16922	2.50671	0.789139	3.17651	0.0014906	0.00571503	MRPS9-AS2
ENSG00000164220	39.7889	2.50664	0.688313	3.64172	0.000270821	0.00126831	F2RL2
ENSG00000204381	281.258	2.50476	0.322527	7.76607	8.09578e-15	1.60635e-13	LAYN
ENSG00000229688	3.16577	2.50332	1.3167	1.90121	0.0572745	0.125625	CRPPA-AS1
ENSG00000076706	4261.05	2.50108	0.204426	12.2347	2.02921e-34	1.3274e-32	MCAM
ENSG00000149380	18.1554	2.50048	0.554203	4.51184	6.42662e-06	4.30053e-05	P4HA3
ENSG00000223534	2.10472	2.49586	1.54588	1.61453	0.106413	0.20621	HLA-DQB1-AS1
ENSG00000167080	14.6056	2.49301	0.800508	3.11428	0.00184395	0.00688711	B4GALNT2
ENSG00000117020	3649.62	2.48962	0.148126	16.8074	2.15386e-63	4.28408e-61	AKT3
ENSG00000114349	2.90683	2.48881	1.34576	1.84936	0.0644055	0.137939	GNAT1
ENSG00000169242	328.961	2.48834	0.343323	7.2478	4.23592e-13	7.05458e-12	EFNA1
ENSG00000166592	30.8145	2.48606	0.492752	5.04525	4.52932e-07	3.69735e-06	RRAD
ENSG00000166510	62.4057	2.48328	0.47334	5.2463	1.55184e-07	1.34297e-06	CCDC68
ENSG00000140839	51.7589	2.47935	0.506843	4.89175	9.99413e-07	7.72776e-06	CLEC18B
ENSG00000163273	31.169	2.47861	0.431657	5.74207	9.35251e-09	9.5736e-08	NPPC
ENSG00000184060	89.3161	2.47411	0.290538	8.51563	1.65686e-17	4.11941e-16	ADAP2
ENSG00000251201	25.9647	2.47358	0.549046	4.50524	6.62983e-06	4.42924e-05	TMED7-TICAM2
ENSG00000119408	3185.68	2.47129	0.156763	15.7645	5.45677e-56	8.34375e-54	NEK6
ENSG00000111674	10359.1	2.46788	0.451032	5.47162	4.45931e-08	4.17516e-07	ENO2
ENSG00000183914	55.29	2.46243	0.438469	5.61597	1.95462e-08	1.91816e-07	DNAH2
ENSG00000149451	900.811	2.4614	0.38225	6.43925	1.20065e-10	1.54112e-09	ADAM33
ENSG00000008517	221.157	2.4578	0.21519	11.4215	3.26503e-30	1.77115e-28	IL32
ENSG00000129455	82.7934	2.45756	0.451236	5.44628	5.14329e-08	4.7627e-07	KLK8
ENSG00000160712	290.543	2.45631	0.307777	7.98081	1.45371e-15	3.06068e-14	IL6R
ENSG00000275160	9.93401	2.45444	0.770499	3.18552	0.00144496	0.00556008	RPL7AP45
ENSG00000228526	309.379	2.45162	0.295604	8.29362	1.09856e-16	2.55721e-15	MIR34AHG
ENSG00000165730	701.182	2.45094	0.224621	10.9114	1.01628e-27	4.82784e-26	STOX1
ENSG00000147573	9.80721	2.45078	0.938822	2.61048	0.00904146	0.0271444	TRIM55
ENSG00000162511	35.084	2.44719	0.406806	6.01561	1.79216e-09	2.00481e-08	LAPTM5
ENSG00000134538	15.451	2.44592	0.721039	3.39222	0.000693291	0.00292286	SLCO1B1
ENSG00000103187	10232.4	2.44108	0.110849	22.0217	1.78337e-107	1.21195e-104	COTL1
ENSG00000168994	468.532	2.43698	0.194683	12.5177	5.97724e-36	4.15435e-34	PXDC1
ENSG00000116985	107.449	2.4363	0.363721	6.69826	2.10914e-11	2.96723e-10	BMP8B
ENSG00000281087	4.81122	2.43488	1.08411	2.24596	0.0247064	0.0632429	LOC102724737
ENSG00000145632	1382.5	2.43299	0.195479	12.4463	1.46483e-35	9.95476e-34	PLK2
ENSG00000091136	13833.3	2.43262	0.194014	12.5384	4.60438e-36	3.22769e-34	LAMB1	Endodermal Cell Differentiation
ENSG00000174307	2201.79	2.43164	0.266365	9.12895	6.91685e-20	2.04126e-18	PHLDA3
ENSG00000075290	78.4664	2.42661	0.563846	4.30367	1.6799e-05	0.000103186	WNT8B
ENSG00000143632	811.826	2.42613	0.43447	5.5841	2.3491e-08	2.27968e-07	ACTA1
ENSG00000253741	3.53675	2.42491	1.44668	1.67619	0.0937014	0.186845	LNCOC1
ENSG00000234696	17.4566	2.42215	0.730122	3.31746	0.000908384	0.00370209	GPR50-AS1
ENSG00000162711	6.73479	2.42074	0.94653	2.55749	0.0105431	0.0308942	NLRP3
ENSG00000087589	4.04937	2.41978	1.16866	2.07057	0.0383994	0.0909958	CASS4
ENSG00000148516	309.094	2.41954	0.206867	11.6961	1.33407e-31	7.77093e-30	ZEB1
ENSG00000230417	4.05066	2.41905	1.18131	2.04778	0.0405814	0.0952349	LINC00595
ENSG00000162761	18.7296	2.41697	0.614106	3.93576	8.29336e-05	0.000437303	LMX1A
ENSG00000231187	4.57517	2.41581	1.16992	2.06494	0.0389282	0.092044	LOC102724593
ENSG00000163545	1869.69	2.41332	0.113895	21.189	1.20694e-99	6.02609e-97	NUAK2
ENSG00000079112	35.1375	2.41107	0.416521	5.78858	7.09835e-09	7.35853e-08	CDH17
ENSG00000070808	26.6821	2.40976	0.580996	4.14764	3.35925e-05	0.000193057	CAMK2A
ENSG00000158955	8.66525	2.40819	0.820335	2.93562	0.00332882	0.0114898	WNT9B
ENSG00000075426	1440.14	2.40808	0.162775	14.7939	1.60344e-49	1.93242e-47	FOSL2
ENSG00000248746	3269.06	2.40793	1.04424	2.30591	0.0211156	0.0556014	ACTN3
ENSG00000150347	313.041	2.40734	0.189072	12.7324	3.90788e-37	2.86246e-35	ARID5B
ENSG00000100362	39.7479	2.40457	0.573255	4.19459	2.73368e-05	0.000160729	PVALB
ENSG00000132702	42.0815	2.40378	0.507837	4.73336	2.20828e-06	1.61078e-05	HAPLN2
ENSG00000126467	16.64	2.40259	0.901746	2.66438	0.00771306	0.0236882	TSKS
ENSG00000168811	32.579	2.40161	0.484112	4.96086	7.01826e-07	5.5693e-06	IL12A
ENSG00000228412	75.1641	2.40018	0.393571	6.09847	1.07087e-09	1.23813e-08	LNC-LBCS
ENSG00000236502	36.0397	2.39956	0.404653	5.92992	3.03088e-09	3.31066e-08	SIX3-AS1
ENSG00000088726	16.8437	2.39345	0.570927	4.19222	2.76238e-05	0.000162334	TMEM40
ENSG00000145824	277.697	2.39184	0.510599	4.68437	2.8082e-06	2.01001e-05	CXCL14
ENSG00000251175	3.61385	2.39107	1.28838	1.85587	0.063472	0.136226	GSTCD-AS1
ENSG00000214575	254.398	2.38975	0.190884	12.5194	5.84858e-36	4.07651e-34	CPEB1
ENSG00000137507	218.821	2.38839	0.279667	8.54011	1.3409e-17	3.36119e-16	LRRC32
ENSG00000243711	2.99486	2.3866	1.34141	1.77917	0.0752115	0.156629	RPL21P116
ENSG00000140416	45614.8	2.38568	0.189255	12.6056	1.96599e-36	1.40228e-34	TPM1
ENSG00000162366	2.76346	2.3831	1.41922	1.67917	0.0931196	0.185988	PDZK1IP1
ENSG00000189409	404.71	2.38148	0.203589	11.6975	1.31282e-31	7.6654e-30	MMP23B
ENSG00000198796	131.142	2.38108	0.418833	5.68505	1.30775e-08	1.31663e-07	ALPK2
ENSG00000262075	20.6548	2.37995	0.553746	4.2979	1.72421e-05	0.000105721	DKFZP434A062
ENSG00000230002	291.396	2.37613	0.202713	11.7216	9.87458e-32	5.80725e-30	ALMS1-IT1
ENSG00000143669	143.453	2.37149	0.288699	8.2144	2.13227e-16	4.83915e-15	LYST
ENSG00000180739	368.201	2.37084	0.169595	13.9795	2.08025e-44	1.98802e-42	S1PR5
ENSG00000188729	2.73722	2.37027	1.41624	1.67363	0.0942027	0.187625	OSTN
ENSG00000230319	9.19094	2.37001	0.932366	2.54193	0.0110241	0.0321268	TTLL1-AS1
ENSG00000123358	2604.7	2.36827	0.128173	18.4771	3.15657e-76	9.9007e-74	NR4A1
ENSG00000146966	1483.95	2.36344	0.243409	9.70971	2.74121e-22	9.56687e-21	DENND2A
ENSG00000205927	12.2096	2.36158	0.704477	3.35225	0.000801581	0.00332215	OLIG2
ENSG00000204849	3.58339	2.35923	1.23418	1.91158	0.0559302	0.123229	SPATA31A1
ENSG00000163659	1666.82	2.35812	0.210558	11.1994	4.10642e-29	2.10175e-27	TIPARP
ENSG00000163071	112.604	2.35799	0.262573	8.98034	2.69926e-19	7.64322e-18	SPATA18
ENSG00000155093	21.8958	2.35746	0.712587	3.30831	0.000938611	0.00381131	PTPRN2
ENSG00000259240	16.0953	2.35462	0.657574	3.58077	0.000342577	0.00156745	MIR4713HG
ENSG00000130643	101.362	2.3538	0.266516	8.83174	1.03062e-18	2.7861e-17	CALY
ENSG00000164236	1660.71	2.35088	0.231061	10.1743	2.58379e-24	1.02286e-22	ANKRD33B
ENSG00000162576	2905.93	2.35034	0.260347	9.02772	1.7528e-19	5.02723e-18	MXRA8
ENSG00000254064	34.1889	2.34977	0.4765	4.93131	8.16792e-07	6.42328e-06	PIWIL2-DT
ENSG00000105357	435.598	2.34736	0.488881	4.80149	1.57491e-06	1.18046e-05	MYH14
ENSG00000243422	26.9153	2.34683	0.474074	4.95034	7.40853e-07	5.85621e-06	RPL23AP49
ENSG00000133392	76.1434	2.3465	0.578259	4.05788	4.95206e-05	0.00027441	MYH11
ENSG00000182255	37.6184	2.34483	0.522926	4.48405	7.32391e-06	4.85449e-05	KCNA4
ENSG00000213085	40.3005	2.3442	0.395656	5.92484	3.12601e-09	3.4081e-08	CFAP45
ENSG00000105327	2084.44	2.34367	0.167992	13.9511	3.09767e-44	2.93738e-42	BBC3
ENSG00000130592	34.5531	2.3424	0.468638	4.99832	5.78306e-07	4.64944e-06	LSP1
ENSG00000116675	873.278	2.34163	0.180009	13.0084	1.09548e-38	8.29752e-37	DNAJC6
ENSG00000155428	10.5645	2.33673	0.822143	2.84225	0.00447969	0.0149396	TRIM74
ENSG00000196337	92.2128	2.33453	0.570318	4.09339	4.2511e-05	0.000239694	CGB7
ENSG00000103355	7.83225	2.33375	0.910004	2.56455	0.0103309	0.0303927	PRSS33
ENSG00000158714	2.53448	2.33374	1.54998	1.50566	0.132155	0.244182	SLAMF8
ENSG00000196990	128.354	2.33202	1.11926	2.08354	0.037202	0.0886823	FAM163B
ENSG00000147027	2169.18	2.32513	0.309457	7.51358	5.75307e-14	1.04258e-12	TMEM47
ENSG00000173976	2.48078	2.32351	1.78304	1.30312	0.192535	0.326044	RAX2
ENSG00000188176	217.634	2.32257	0.356786	6.5097	7.53023e-11	9.93137e-10	SMTNL2
ENSG00000222041	442.525	2.31973	0.282547	8.21006	2.21076e-16	5.00336e-15	CYTOR
ENSG00000266392	4.43981	2.31926	1.07005	2.16743	0.030202	0.0746281	MIR4740
ENSG00000273032	38.8747	2.31827	0.403723	5.74223	9.34405e-09	9.56895e-08	DGCR5
ENSG00000198547	17.0142	2.31727	0.633818	3.65604	0.000256137	0.00120693	C20orf203
ENSG00000066629	2956	2.31723	0.251937	9.19766	3.65846e-20	1.10227e-18	EML1
ENSG00000069869	613.591	2.3139	0.216613	10.6822	1.23376e-26	5.5282e-25	NEDD4
ENSG00000139793	408.659	2.31078	0.178063	12.9773	1.64588e-38	1.23896e-36	MBNL2
ENSG00000198832	807.046	2.30937	0.163736	14.1042	3.58004e-45	3.54597e-43	SELENOM
ENSG00000120708	1024.91	2.30834	0.219354	10.5233	6.74385e-26	2.90984e-24	TGFBI
ENSG00000148154	2769.61	2.30804	0.13126	17.5837	3.28264e-69	7.91847e-67	UGCG
ENSG00000197616	34.342	2.30772	0.501497	4.60166	4.19132e-06	2.90565e-05	MYH6
ENSG00000104888	200.726	2.30772	0.409221	5.63929	1.70753e-08	1.68583e-07	SLC17A7
ENSG00000144331	214.533	2.30548	0.285562	8.07351	6.83083e-16	1.48022e-14	ZNF385B
ENSG00000100311	4452.29	2.30515	0.145463	15.847	1.47417e-56	2.35723e-54	PDGFB
ENSG00000171992	1037.56	2.3042	0.384286	5.99606	2.02161e-09	2.24812e-08	SYNPO
ENSG00000111799	373.656	2.30399	0.281307	8.1903	2.60581e-16	5.84393e-15	COL12A1	Endodermal Cell Differentiation
ENSG00000130635	9678.5	2.30393	0.23683	9.72823	2.28526e-22	8.02136e-21	COL5A1
ENSG00000174460	175.04	2.30382	0.301581	7.63913	2.18691e-14	4.15394e-13	ZCCHC12
ENSG00000162843	2.76553	2.30374	1.49046	1.54565	0.122188	0.229649	WDR64
ENSG00000140279	7.05336	2.30271	0.939406	2.45124	0.0142365	0.0399558	DUOX2
ENSG00000110693	52.8768	2.30252	0.406484	5.66448	1.47475e-08	1.47445e-07	SOX6
ENSG00000223573	106.961	2.30197	0.303857	7.57583	3.56834e-14	6.61862e-13	TINCR
ENSG00000254946	59.2537	2.30192	0.55875	4.11976	3.79261e-05	0.000215731	LINC02751
ENSG00000092758	9828.39	2.30023	0.143689	16.0083	1.11763e-57	1.84748e-55	COL9A3
ENSG00000214279	33.0676	2.30003	0.661216	3.47849	0.000504255	0.00220888	SCART1
ENSG00000157613	1823.24	2.29769	0.152919	15.0256	4.99407e-51	6.49893e-49	CREB3L1
ENSG00000146072	9566.83	2.29452	0.172817	13.2771	3.1415e-40	2.50348e-38	TNFRSF21
ENSG00000152784	5.62616	2.29376	1.15115	1.99258	0.0463071	0.105929	PRDM8
ENSG00000244219	18.674	2.28951	0.54048	4.23606	2.27477e-05	0.000136369	TMEM225B
ENSG00000261040	36.7165	2.28599	0.493373	4.63338	3.59735e-06	2.52031e-05	WFDC21P
ENSG00000133315	1445.44	2.28587	0.279847	8.16831	3.12729e-16	6.96171e-15	MACROD1
ENSG00000145730	5998.89	2.28533	0.301457	7.58097	3.42974e-14	6.36636e-13	PAM
ENSG00000230461	10.1001	2.28457	0.726625	3.14408	0.00166609	0.00630583	PROX1-AS1
ENSG00000259112	2.57621	2.28345	1.41727	1.61116	0.107146	0.207301	NDUFC2-KCTD14
ENSG00000162873	111.944	2.28212	0.311521	7.32576	2.3755e-13	4.03868e-12	KLHDC8A
ENSG00000204542	2.57492	2.28184	1.40525	1.6238	0.104419	0.203165	C6orf15
ENSG00000138722	14.749	2.2813	0.631473	3.61267	0.000303058	0.00140343	MMRN1
ENSG00000144681	420.671	2.27873	0.245776	9.27157	1.83419e-20	5.68017e-19	STAC
ENSG00000079689	2.78541	2.27846	1.42125	1.60313	0.108905	0.20976	SCGN
ENSG00000167011	8.96197	2.27708	1.05627	2.15577	0.0311018	0.076473	NAT16
ENSG00000070190	14.5518	2.27532	0.654877	3.47442	0.000511952	0.00223979	DAPP1
ENSG00000266074	1134.87	2.27459	0.184477	12.33	6.24782e-35	4.17631e-33	BAHCC1
ENSG00000242220	48.475	2.27374	0.347419	6.54468	5.96241e-11	7.94934e-10	TCP10L
ENSG00000159176	1914.48	2.2736	0.163587	13.8984	6.47551e-44	6.0237e-42	CSRP1
ENSG00000169085	25.5559	2.27334	0.473684	4.79927	1.59243e-06	1.1925e-05	VXN
ENSG00000144893	503.773	2.26969	0.456179	4.97544	6.50993e-07	5.19796e-06	MED12L
ENSG00000182179	51.6349	2.26791	0.35051	6.47032	9.77976e-11	1.26728e-09	UBA7
ENSG00000171097	1742.61	2.26563	0.180732	12.5358	4.75303e-36	3.32237e-34	KYAT1
ENSG00000183971	291.597	2.26128	0.188599	11.9899	4.01612e-33	2.49376e-31	NPW
ENSG00000099860	2571.24	2.26126	0.442652	5.10843	3.24845e-07	2.68946e-06	GADD45B
ENSG00000127124	163.497	2.25952	0.303716	7.43958	1.01003e-13	1.77644e-12	HIVEP3
ENSG00000166886	3059.74	2.25672	0.168687	13.3782	8.11182e-41	6.59321e-39	NAB2
ENSG00000161992	36.117	2.25586	0.567847	3.97265	7.10773e-05	0.000381089	PRR35
ENSG00000113578	269.318	2.25504	0.26774	8.42252	3.6848e-17	8.96111e-16	FGF1
ENSG00000273018	17.3815	2.25272	1.00006	2.25259	0.0242851	0.0623896	FAM106A
ENSG00000242610	5.07971	2.2513	1.15854	1.94322	0.0519899	0.116264	OR5BH1P
ENSG00000132554	11.1277	2.24869	0.693642	3.24186	0.00118752	0.00467462	RGS22
ENSG00000189184	4317.62	2.24797	0.506102	4.44174	8.92362e-06	5.77709e-05	PCDH18
ENSG00000233429	18.3826	2.24705	0.594901	3.77719	0.000158605	0.000783344	HOTAIRM1
ENSG00000116962	5491.18	2.24561	0.358918	6.25662	3.9341e-10	4.76473e-09	NID1
ENSG00000130045	39.0619	2.24319	0.639023	3.51035	0.00044752	0.00199065	NXNL2
ENSG00000136750	9.73078	2.24154	0.713847	3.14009	0.00168896	0.00637367	GAD2
ENSG00000126016	2006.89	2.24087	0.410013	5.46536	4.6196e-08	4.31482e-07	AMOT
ENSG00000258643	30.8962	2.24006	0.428763	5.22446	1.74661e-07	1.50038e-06	BCL2L2-PABPN1
ENSG00000109929	12270	2.23834	0.279123	8.01921	1.06428e-15	2.27205e-14	SC5D
ENSG00000234828	4.71476	2.2381	1.33583	1.67543	0.093849	0.187124	IQCM
ENSG00000273024	10.8106	2.23595	0.797345	2.80424	0.00504346	0.0164996	INTS4P2
ENSG00000121053	12.9712	2.23472	0.638075	3.50229	0.000461277	0.00204367	EPX
ENSG00000128342	304.887	2.23148	0.260637	8.56164	1.11276e-17	2.81236e-16	LIF
ENSG00000213700	30.0507	2.22948	0.496154	4.49352	7.0054e-06	4.6636e-05	RPL17P50
ENSG00000099864	3205.05	2.22935	0.253509	8.79395	1.44395e-18	3.86924e-17	PALM
ENSG00000109452	176.611	2.22427	0.231597	9.60405	7.68654e-22	2.59739e-20	INPP4B
ENSG00000171004	2029.19	2.22422	0.253161	8.78582	1.55234e-18	4.15515e-17	HS6ST2
ENSG00000131378	362.222	2.22254	0.259963	8.54945	1.23681e-17	3.10983e-16	RFTN1
ENSG00000165178	5.2038	2.21937	0.95832	2.3159	0.0205639	0.0543712	NCF1C
ENSG00000258130	4.94392	2.21831	1.04771	2.11729	0.0342353	0.0828208	LOC613038
ENSG00000137193	10513.3	2.21727	0.216299	10.2509	1.1721e-24	4.73192e-23	PIM1
ENSG00000006016	1299.49	2.21645	0.275202	8.0539	8.01943e-16	1.72859e-14	CRLF1
ENSG00000166949	2357.34	2.21511	0.25182	8.7964	1.41271e-18	3.78968e-17	SMAD3	Endoderm Development
ENSG00000105376	254.294	2.21494	0.693848	3.19226	0.00141166	0.00544738	ICAM5
ENSG00000184500	899.93	2.21425	0.224922	9.84453	7.2379e-23	2.61559e-21	PROS1
ENSG00000103426	4.97111	2.21366	1.03449	2.13986	0.0323663	0.0790813	CORO7-PAM16
ENSG00000110675	16.0537	2.21244	0.602318	3.67321	0.00023952	0.00113673	ELMOD1
ENSG00000251015	4.05833	2.21115	1.20639	1.83286	0.066823	0.142221	SLC25A30-AS1
ENSG00000188958	2.35213	2.20962	1.59128	1.38858	0.164961	0.290093	UTS2B
ENSG00000259439	229.578	2.20956	0.296905	7.44196	9.9202e-14	1.74603e-12	LINC01833
ENSG00000153904	4611.48	2.20939	0.167038	13.2268	6.14142e-40	4.86246e-38	DDAH1
ENSG00000179846	32.1169	2.20894	0.612164	3.60842	0.000308073	0.00142396	NKPD1
ENSG00000262966	3.46757	2.2089	1.21837	1.813	0.0698324	0.147242	LOC101928266
ENSG00000169548	50.3607	2.20864	0.374973	5.89013	3.85893e-09	4.1608e-08	ZNF280A
ENSG00000022267	2404.36	2.20805	0.479771	4.60231	4.17834e-06	2.89913e-05	FHL1
ENSG00000198732	176.883	2.20776	0.315283	7.00245	2.51525e-12	3.84838e-11	SMOC1
ENSG00000270757	13.7393	2.20501	0.676509	3.2594	0.00111648	0.00443278	HSPE1-MOB4
ENSG00000259664	3.45578	2.20426	1.22139	1.80471	0.0711198	0.14939	LINC02254
ENSG00000221947	41.5324	2.20292	0.430477	5.11738	3.09806e-07	2.57278e-06	XKR9
ENSG00000180628	945.335	2.20149	0.22124	9.95067	2.5049e-23	9.3276e-22	PCGF5
ENSG00000140538	146.012	2.20136	0.389317	5.65443	1.56366e-08	1.55445e-07	NTRK3
ENSG00000189060	12762.5	2.19917	0.322835	6.81204	9.62262e-12	1.39631e-10	H1-0
ENSG00000133816	638.958	2.1986	0.456439	4.81686	1.45835e-06	1.10051e-05	MICAL2
ENSG00000054356	386.325	2.19739	0.317912	6.91192	4.78121e-12	7.16303e-11	PTPRN
ENSG00000225206	13.2235	2.19709	0.684809	3.20833	0.00133509	0.00518955	MIR137HG
ENSG00000135517	5.22721	2.19569	1.0016	2.19218	0.0283666	0.070844	MIP
ENSG00000137672	164.421	2.19539	0.268047	8.19029	2.60606e-16	5.84393e-15	TRPC6
ENSG00000102181	1949.33	2.19408	0.216144	10.151	3.27936e-24	1.28779e-22	CD99L2
ENSG00000207870	3.223	2.19327	1.25178	1.75211	0.0797541	0.163979	MIR221
ENSG00000257704	789.903	2.1916	0.227516	9.63271	5.8177e-22	1.98231e-20	INAFM1
ENSG00000100196	878.426	2.19072	0.14588	15.0172	5.66256e-51	7.32987e-49	KDELR3
ENSG00000183775	43.6248	2.18989	0.596464	3.67145	0.000241177	0.00114349	KCTD16
ENSG00000171408	6.62482	2.18948	1.11875	1.95707	0.0503388	0.113339	PDE7B
ENSG00000183092	204.062	2.18782	0.198358	11.0296	2.74969e-28	1.34274e-26	BEGAIN
ENSG00000254122	781.011	2.18694	0.393652	5.55551	2.76806e-08	2.66616e-07	PCDHGB7
ENSG00000069011	185.561	2.18653	0.519916	4.20555	2.60446e-05	0.000153834	PITX1
ENSG00000231274	62.3641	2.18608	0.62926	3.47405	0.000512662	0.0022417	SBK3
ENSG00000169884	16.9157	2.18455	0.54054	4.04142	5.31293e-05	0.000292618	WNT10B
ENSG00000144230	4.7028	2.18019	1.17205	1.86015	0.0628648	0.135184	GPR17
ENSG00000165495	288.093	2.17879	0.354631	6.14382	8.05582e-10	9.41642e-09	PKNOX2
ENSG00000065054	1646.71	2.17644	0.163952	13.2749	3.23636e-40	2.5707e-38	SLC9A3R2
ENSG00000148411	2017.76	2.17624	0.31582	6.89075	5.54984e-12	8.27908e-11	NACC2
ENSG00000077943	4.99021	2.17598	0.963881	2.25753	0.0239753	0.0617556	ITGA8
ENSG00000127578	941.54	2.17529	0.199215	10.9193	9.32019e-28	4.43616e-26	WFIKKN1
ENSG00000107282	180.413	2.17287	0.214094	10.1492	3.34197e-24	1.30818e-22	APBA1
ENSG00000152192	12.3691	2.17277	0.639397	3.39816	0.00067841	0.00287001	POU4F1
ENSG00000196872	29.4012	2.17201	0.48701	4.45988	8.20046e-06	5.35283e-05	CRACDL
ENSG00000075461	615.725	2.17157	0.337405	6.43609	1.22589e-10	1.57105e-09	CACNG4
ENSG00000105048	5461.96	2.17134	0.360749	6.01897	1.75528e-09	1.96583e-08	TNNT1
ENSG00000161610	3.01983	2.17093	1.66478	1.30404	0.192221	0.325671	HCRT
ENSG00000122863	1681.52	2.16858	0.128501	16.8759	6.76828e-64	1.39148e-61	CHST3
ENSG00000162148	118.269	2.16763	0.388721	5.57631	2.45676e-08	2.3785e-07	PPP1R32
ENSG00000253159	8.36014	2.16715	0.965863	2.24374	0.024849	0.0635645	PCDHGA12
ENSG00000226318	6.45599	2.16543	0.888458	2.43729	0.014798	0.041262	RPS3AP38
ENSG00000172900	2.38337	2.16523	1.67641	1.29159	0.196499	0.331039	ACTE1P
ENSG00000165182	5.88784	2.16476	1.08128	2.00203	0.0452815	0.103962	CXorf58
ENSG00000119227	26.1074	2.1641	0.504438	4.29011	1.78582e-05	0.000109198	PIGZ
ENSG00000186868	194.973	2.16397	0.350456	6.17472	6.62817e-10	7.81486e-09	MAPT
ENSG00000050628	35.4812	2.16089	0.463878	4.65832	3.188e-06	2.25678e-05	PTGER3
ENSG00000127418	5129.42	2.15947	0.134596	16.0441	6.28852e-58	1.04659e-55	FGFRL1
ENSG00000142178	33.5857	2.15931	0.394001	5.48046	4.24215e-08	3.9871e-07	SIK1
ENSG00000117114	14942.5	2.15675	0.284223	7.58824	3.24289e-14	6.04244e-13	ADGRL2
ENSG00000141570	192.016	2.15649	0.208622	10.3368	4.8023e-25	1.9981e-23	CBX8
ENSG00000159263	64.5651	2.15578	0.331763	6.49795	8.14196e-11	1.0652e-09	SIM2
ENSG00000167772	195.802	2.15551	0.389105	5.53966	3.03051e-08	2.90296e-07	ANGPTL4
ENSG00000176697	211.608	2.1553	0.294993	7.30627	2.74666e-13	4.6471e-12	BDNF
ENSG00000250546	8.9008	2.15527	0.762673	2.82594	0.00471425	0.0156004	LINC02994
ENSG00000162267	8.28713	2.15415	0.845674	2.54726	0.0108573	0.0316973	ITIH3
ENSG00000169093	4594.15	2.15354	0.520685	4.13597	3.53465e-05	0.000202281	ASMTL
ENSG00000223923	9.71549	2.15211	1.10658	1.94483	0.0517956	0.115893	TNS1-AS1
ENSG00000247675	37.4676	2.15176	0.51396	4.18662	2.83133e-05	0.000165793	LRP4-AS1
ENSG00000147394	1683.13	2.15052	0.384265	5.59644	2.18801e-08	2.13181e-07	ZNF185
ENSG00000146197	312.237	2.14873	0.171872	12.5019	7.28983e-36	5.05229e-34	SCUBE3
ENSG00000215187	20.9987	2.14756	0.534002	4.02162	5.77983e-05	0.000316127	FAM166B
ENSG00000013364	656.541	2.14522	0.3396	6.31691	2.66846e-10	3.2946e-09	MVP
ENSG00000105971	866.286	2.14454	0.24635	8.70524	3.16898e-18	8.27419e-17	CAV2
ENSG00000125816	27.101	2.14368	0.650154	3.29719	0.000976563	0.00395099	NKX2-4
ENSG00000237818	3.28237	2.14137	1.28248	1.66971	0.0949776	0.188805	RPS3AP29
ENSG00000283196	79.1938	2.14071	0.307465	6.96245	3.34411e-12	5.07214e-11	LOC107985911
ENSG00000107738	57.2684	2.14022	0.39524	5.415	6.12899e-08	5.62648e-07	VSIR
ENSG00000154027	149.009	2.13827	0.480941	4.44601	8.74787e-06	5.67683e-05	AK5
ENSG00000121900	1316.65	2.13769	0.162688	13.1397	1.94873e-39	1.51833e-37	TMEM54
ENSG00000099338	74.668	2.13608	0.457216	4.67192	2.98396e-06	2.12155e-05	CATSPERG
ENSG00000149591	35456.8	2.13553	0.486214	4.39217	1.12225e-05	7.13952e-05	TAGLN
ENSG00000163449	286.685	2.13022	0.268172	7.94351	1.96545e-15	4.09929e-14	TMEM169
ENSG00000172073	5.02395	2.12831	0.990002	2.1498	0.0315708	0.077416	TEX37
ENSG00000231920	8.47131	2.12823	0.911744	2.33424	0.0195831	0.0521783	NEBL-AS1
ENSG00000213013	3.31663	2.12666	1.22952	1.72968	0.0836882	0.170733	RPS15AP36
ENSG00000271602	2.64427	2.12452	1.57458	1.34926	0.177254	0.306467	KRT8P49
ENSG00000102034	623.251	2.12233	0.157353	13.4877	1.84789e-41	1.53249e-39	ELF4
ENSG00000132274	420.663	2.12109	0.403286	5.25952	1.44432e-07	1.2557e-06	TRIM22
ENSG00000178597	12.6438	2.12059	0.995245	2.13072	0.033112	0.0805094	PSAPL1
ENSG00000205269	1364.39	2.11995	0.199898	10.6051	2.82038e-26	1.23657e-24	TMEM170B
ENSG00000106236	710.513	2.11924	0.310518	6.82484	8.80221e-12	1.28363e-10	NPTX2
ENSG00000127920	380.925	2.11746	0.223692	9.46595	2.90911e-21	9.52764e-20	GNG11
ENSG00000131080	335.421	2.11633	0.212644	9.95245	2.46048e-23	9.17618e-22	EDA2R
ENSG00000135362	273.239	2.11602	0.323672	6.53755	6.25331e-11	8.31452e-10	PRR5L
ENSG00000165194	254.027	2.11586	0.265019	7.9838	1.419e-15	2.99273e-14	PCDH19
ENSG00000033327	2062.56	2.1158	0.272433	7.76633	8.07917e-15	1.60436e-13	GAB2
ENSG00000168679	46.6636	2.11549	0.391626	5.40182	6.59679e-08	6.02878e-07	SLC16A4
ENSG00000185345	86.1289	2.11349	0.51268	4.12244	3.74875e-05	0.000213485	PRKN
ENSG00000241218	2.46021	2.11338	1.48512	1.42303	0.154727	0.275883	CSP2
ENSG00000235172	2.41994	2.11218	1.41794	1.48961	0.136326	0.250317	LINC01366
ENSG00000230314	6.86568	2.11206	0.989282	2.13494	0.032766	0.0798585	ELOVL2-AS1
ENSG00000187726	20.878	2.10793	0.529462	3.98127	6.85476e-05	0.000368981	DNAJB13
ENSG00000170214	27.3982	2.10705	0.497768	4.23299	2.30604e-05	0.000137973	ADRA1B
ENSG00000134871	18723.1	2.10609	0.177758	11.8481	2.20196e-32	1.32687e-30	COL4A2	Endodermal Cell Differentiation
ENSG00000205795	73.4907	2.10598	0.433915	4.85343	1.21345e-06	9.25987e-06	CYS1
ENSG00000270773	2.40816	2.10552	1.40342	1.50028	0.133541	0.246201	LOC100421508
ENSG00000175505	245.563	2.1045	0.321233	6.55132	5.70314e-11	7.62444e-10	CLCF1
ENSG00000187609	838.754	2.10147	0.320937	6.54791	5.83471e-11	7.78756e-10	EXD3
ENSG00000118495	529.99	2.09616	0.33696	6.22078	4.94683e-10	5.9065e-09	PLAGL1
ENSG00000095970	16.6688	2.09532	0.571818	3.66432	0.000248	0.00117311	TREM2
ENSG00000116299	32.9652	2.09486	0.42892	4.88403	1.03941e-06	8.0067e-06	ELAPOR1
ENSG00000168264	4729.43	2.09344	0.17736	11.8033	3.75285e-32	2.23935e-30	IRF2BP2
ENSG00000100079	3.88632	2.0923	1.14067	1.83428	0.0666121	0.141846	LGALS2
ENSG00000262655	592.742	2.08569	0.179947	11.5906	4.60042e-31	2.62353e-29	SPON1
ENSG00000259462	4.5714	2.0856	1.09189	1.91009	0.0561213	0.12355	CPEB1-AS1
ENSG00000104894	82.0618	2.08513	0.755809	2.75881	0.00580118	0.0185718	CD37
ENSG00000280594	96.6505	2.08488	0.270471	7.70831	1.2749e-14	2.48134e-13	BTG3-AS1
ENSG00000197766	144.904	2.08398	0.337627	6.17244	6.72459e-10	7.9209e-09	CFD
ENSG00000166473	241.266	2.08372	0.473414	4.40147	1.0752e-05	6.86274e-05	PKD1L2
ENSG00000171724	5523	2.08189	0.241178	8.6322	6.0184e-18	1.55317e-16	VAT1L
ENSG00000230772	16.8455	2.08146	0.612107	3.40048	0.000672688	0.00285173	VN1R108P
ENSG00000227060	5.27455	2.08095	1.09297	1.90395	0.0569172	0.125009	LINC00629
ENSG00000143502	165.102	2.07833	0.24716	8.40883	4.1411e-17	1.00012e-15	SUSD4
ENSG00000164542	243.229	2.07605	0.208777	9.94387	2.68205e-23	9.95696e-22	KIAA0895
ENSG00000145431	587.999	2.07488	0.271206	7.65059	2.00059e-14	3.81253e-13	PDGFC
ENSG00000182732	122.157	2.07407	0.253279	8.18888	2.63676e-16	5.90194e-15	RGS6
ENSG00000263715	2.42579	2.07361	1.40472	1.47617	0.139897	0.255512	CRHR1
ENSG00000183853	5449.93	2.0731	0.182662	11.3494	7.46858e-30	3.99823e-28	KIRREL1
ENSG00000214534	13.36	2.07286	0.685044	3.02588	0.00247912	0.00891804	ZNF705EP
ENSG00000140107	3.93726	2.07255	1.10243	1.87999	0.0601094	0.13044	SLC25A47
ENSG00000261594	75.3776	2.06934	0.388215	5.33038	9.80075e-08	8.7096e-07	TPBGL
ENSG00000167676	103.898	2.06903	0.587205	3.52352	0.000425862	0.0019054	PLIN4
ENSG00000161835	337.731	2.06874	0.216029	9.5762	1.00685e-21	3.37433e-20	TAMALIN
ENSG00000172232	93.1109	2.06498	0.703604	2.93486	0.00333696	0.011513	AZU1
ENSG00000278214	10.7654	2.06468	0.722249	2.85867	0.00425416	0.0142416	LINC02139
ENSG00000013619	69.4419	2.06424	0.352906	5.84928	4.9372e-09	5.21765e-08	MAMLD1
ENSG00000170390	51.2323	2.06291	0.401926	5.13256	2.85822e-07	2.38656e-06	DCLK2
ENSG00000215472	39.0232	2.06185	0.499209	4.13023	3.62407e-05	0.000206963	RPL17-C18orf32
ENSG00000277249	2.45118	2.06026	1.75718	1.17248	0.241003	0.385772	MIR6784
ENSG00000204033	5.0896	2.05885	1.22456	1.6813	0.0927049	0.185326	LRIT2
ENSG00000274308	3.34984	2.05803	1.28519	1.60135	0.1093	0.210372	RPS2P49
ENSG00000131187	182.631	2.05797	0.385981	5.33179	9.72511e-08	8.64552e-07	F12
ENSG00000260220	4.61408	2.05379	1.09711	1.872	0.0612065	0.132304	CCDC187
ENSG00000268066	3.52497	2.05353	1.54401	1.33	0.183519	0.314346	FMR1-AS1
ENSG00000138083	500.538	2.05352	0.225882	9.09113	9.80147e-20	2.86491e-18	SIX3
ENSG00000130270	285.741	2.05324	0.665367	3.08588	0.00202953	0.00748907	ATP8B3
ENSG00000065989	443.191	2.05265	0.359209	5.71437	1.10112e-08	1.11919e-07	PDE4A
ENSG00000152078	472.252	2.05255	0.217474	9.43818	3.79308e-21	1.23074e-19	TLCD4
ENSG00000182809	781.433	2.05186	0.185885	11.0383	2.49638e-28	1.22456e-26	CRIP2
ENSG00000120889	4667.65	2.05139	0.116514	17.6064	2.19882e-69	5.43375e-67	TNFRSF10B
ENSG00000217801	188.971	2.0487	0.470062	4.35836	1.31042e-05	8.21403e-05	LOC100288175
ENSG00000189067	7565.77	2.04792	0.151463	13.5209	1.17726e-41	9.8975e-40	LITAF
ENSG00000248405	14.0439	2.04749	0.725427	2.82246	0.00476575	0.0157496	PRR5-ARHGAP8
ENSG00000259291	177.381	2.0455	0.26944	7.59167	3.15798e-14	5.90002e-13	ZNF710-AS1
ENSG00000126218	393.88	2.04519	0.258352	7.91629	2.44706e-15	5.07349e-14	F10
ENSG00000122786	26764	2.04501	0.133944	15.2677	1.2561e-52	1.71678e-50	CALD1
ENSG00000105509	76.5486	2.04429	0.414158	4.93601	7.97358e-07	6.27852e-06	HAS1
ENSG00000188004	6.8336	2.04406	0.865163	2.36263	0.0181457	0.0489399	SNHG28
ENSG00000143367	1435.28	2.04362	0.133973	15.2539	1.55107e-52	2.10816e-50	TUFT1
ENSG00000226125	2.23647	2.04332	1.5967	1.27971	0.200648	0.335972	LINC01907
ENSG00000225434	3.0651	2.04195	1.31059	1.55804	0.119224	0.225463	LINC01504
ENSG00000101210	2596.03	2.04194	0.299154	6.82572	8.74862e-12	1.27858e-10	EEF1A2
ENSG00000198853	1186.54	2.04102	0.154632	13.1992	8.86238e-40	6.97164e-38	RUSC2
ENSG00000214944	116.799	2.03892	0.378695	5.38406	7.28227e-08	6.61078e-07	ARHGEF28
ENSG00000221598	6.49998	2.03891	1.12034	1.8199	0.0687739	0.145638	MIR1249
ENSG00000006062	437.002	2.03768	0.185072	11.0102	3.41168e-28	1.65938e-26	MAP3K14
ENSG00000259129	83.5935	2.03761	0.359149	5.67344	1.39958e-08	1.40619e-07	LINC00648
ENSG00000119915	12.2641	2.03059	0.697154	2.91268	0.00358338	0.0122749	ELOVL3
ENSG00000172638	3026.98	2.02709	0.129317	15.6754	2.22901e-55	3.32517e-53	EFEMP2
ENSG00000187398	29.6606	2.02581	0.448786	4.51399	6.36193e-06	4.2619e-05	LUZP2
ENSG00000026025	31428.9	2.02567	0.432988	4.67835	2.89187e-06	2.06388e-05	VIM
ENSG00000141371	5.31653	2.0251	1.01642	1.99238	0.0463289	0.105968	C17orf64
ENSG00000250144	8.42371	2.02485	0.730096	2.7734	0.00554746	0.0178789	EEF1A1P35
ENSG00000095303	156.068	2.02214	0.621928	3.25141	0.00114836	0.00453945	PTGS1
ENSG00000231453	5.17722	2.02163	1.27675	1.58342	0.113326	0.21662	LINC01305
ENSG00000176723	26.8628	2.01992	0.6207	3.25426	0.0011369	0.00449995	ZNF843
ENSG00000261115	842.894	2.0198	0.266886	7.56802	3.78965e-14	6.99199e-13	TMEM178B
ENSG00000174792	3.29615	2.01968	1.45745	1.38577	0.165818	0.291176	ODAPH
ENSG00000167874	1041.39	2.01912	0.413411	4.88405	1.03929e-06	8.0067e-06	TMEM88
ENSG00000255277	24.7084	2.01893	0.497541	4.05782	4.95334e-05	0.000274419	ABCC6P2
ENSG00000173846	548.252	2.01614	0.280608	7.18489	6.72623e-13	1.09724e-11	PLK3
ENSG00000134198	1202.08	2.0158	0.290507	6.93888	3.95226e-12	5.95761e-11	TSPAN2
ENSG00000112599	46.8418	2.01501	0.513633	3.92306	8.74313e-05	0.000458621	GUCA1B
ENSG00000207200	2.20765	2.01455	1.43369	1.40515	0.159978	0.283162	RNU6-45P
ENSG00000110876	10.2489	2.01424	0.822411	2.44919	0.0143176	0.040133	SELPLG
ENSG00000187479	83.1673	2.0141	0.341663	5.89499	3.74696e-09	4.04543e-08	C11orf96
ENSG00000106536	198.374	2.0139	0.335231	6.00752	1.88388e-09	2.10452e-08	POU6F2
ENSG00000066032	596.906	2.01287	0.452938	4.44403	8.82908e-06	5.72441e-05	CTNNA2
ENSG00000204653	7.6883	2.01134	1.09452	1.83764	0.066115	0.140922	ASPDH
ENSG00000254402	6.53741	2.01059	1.14748	1.75219	0.0797417	0.163967	LRRC24
ENSG00000184545	775.348	2.00987	0.329611	6.09772	1.07592e-09	1.24307e-08	DUSP8
ENSG00000174348	26.2804	2.00949	0.71696	2.80279	0.00506626	0.016546	PODN
ENSG00000135744	7.98295	2.00942	0.871791	2.30493	0.0211703	0.0557216	AGT
ENSG00000012171	742.115	2.00907	0.363905	5.52086	3.37353e-08	3.21017e-07	SEMA3B
ENSG00000162734	11837.5	2.0081	0.343694	5.8427	5.13607e-09	5.41378e-08	PEA15
ENSG00000117707	57.1	2.00725	0.447101	4.48948	7.13969e-06	4.74395e-05	PROX1
ENSG00000214357	1629.87	2.00639	0.160788	12.4785	9.78041e-36	6.75926e-34	NEURL1B
ENSG00000148798	1726.1	2.00552	0.194857	10.2923	7.63433e-25	3.13379e-23	INA
ENSG00000274049	3.099	2.00506	1.49216	1.34373	0.179035	0.308391	INO80B-WBP1
ENSG00000232023	3.12085	2.00482	1.21156	1.65474	0.0979773	0.193542	LINC01807
ENSG00000167972	1892.35	2.00464	0.479872	4.17746	2.94788e-05	0.000171755	ABCA3
ENSG00000073598	4.40841	2.0036	1.0369	1.9323	0.0533219	0.11856	FNDC8
ENSG00000133019	352.604	2.003	0.412982	4.8501	1.23401e-06	9.39036e-06	CHRM3
ENSG00000075223	240.888	2.0019	0.32798	6.10372	1.03627e-09	1.19983e-08	SEMA3C
ENSG00000254852	23.4049	2.00066	0.573263	3.48996	0.000483091	0.00212859	NPIPA2
ENSG00000251994	27.8922	1.99977	0.435998	4.58665	4.5042e-06	3.1006e-05	RNU2-27P
ENSG00000120693	275.881	1.99794	0.228678	8.73692	2.39546e-18	6.30162e-17	SMAD9
ENSG00000171867	2089.56	1.99738	0.249033	8.02052	1.05297e-15	2.24986e-14	PRNP
ENSG00000214517	4741.94	1.99685	0.112729	17.7138	3.28048e-70	8.4481e-68	PPME1
ENSG00000145687	2187.29	1.99672	0.211916	9.42223	4.41594e-21	1.42716e-19	SSBP2
ENSG00000187550	307.776	1.99421	0.388022	5.13943	2.75569e-07	2.3041e-06	SBK2
ENSG00000113916	604.214	1.99332	0.533815	3.7341	0.00018839	0.000914475	BCL6
ENSG00000071246	1037.61	1.99317	0.356754	5.58695	2.31092e-08	2.2453e-07	VASH1
ENSG00000237515	1715.69	1.99188	0.15293	13.0248	8.84352e-39	6.71915e-37	SHISA9
ENSG00000100218	11.7047	1.99161	0.691288	2.88101	0.00396407	0.0134193	RSPH14
ENSG00000100678	5.10778	1.98896	1.05062	1.89314	0.0583399	0.127508	SLC8A3
ENSG00000234424	3.15907	1.98533	1.33589	1.48615	0.137239	0.251578	LOC100419824
ENSG00000039139	170.107	1.9848	0.32573	6.0934	1.10535e-09	1.27498e-08	DNAH5
ENSG00000130956	1989.3	1.98479	0.146241	13.572	5.87042e-42	5.0393e-40	HABP4
ENSG00000232164	2.18897	1.98451	1.50628	1.31749	0.187675	0.319696	LINC01873
ENSG00000258555	2.88292	1.9845	1.35996	1.45923	0.144503	0.261909	SPECC1L-ADORA2A
ENSG00000115963	1665.4	1.9835	0.272538	7.27787	3.3913e-13	5.69054e-12	RND3
ENSG00000115041	102.151	1.98199	0.298279	6.64475	3.03739e-11	4.17235e-10	KCNIP3
ENSG00000185088	3162.27	1.98106	0.289804	6.83588	8.15038e-12	1.19402e-10	RPS27L
ENSG00000169047	3953.14	1.97952	0.362798	5.45627	4.86246e-08	4.5232e-07	IRS1
ENSG00000116329	83.7104	1.9784	0.365134	5.41828	6.01742e-08	5.52613e-07	OPRD1
ENSG00000164850	34.913	1.9768	0.452012	4.37333	1.22366e-05	7.72561e-05	GPER1
ENSG00000145198	47.088	1.97391	0.352665	5.59712	2.17947e-08	2.12434e-07	VWA5B2
ENSG00000174791	342.113	1.97312	0.19504	10.1165	4.66937e-24	1.79899e-22	RIN1
ENSG00000134775	755.97	1.97273	0.514122	3.83709	0.0001245	0.000631406	FHOD3
ENSG00000106829	2632.61	1.97107	0.18397	10.7141	8.73878e-27	3.95184e-25	TLE4
ENSG00000249395	147.228	1.96994	0.244915	8.04336	8.74088e-16	1.87914e-14	CASC9
ENSG00000125740	595.619	1.9696	0.191158	10.3035	6.79477e-25	2.79855e-23	FOSB
ENSG00000173482	2569.98	1.96845	0.201909	9.74918	1.85969e-22	6.56528e-21	PTPRM
ENSG00000243056	124.255	1.96786	0.374748	5.25116	1.51148e-07	1.31036e-06	EIF4EBP3
ENSG00000162981	168.542	1.96538	0.273661	7.18179	6.88066e-13	1.12149e-11	LRATD1
ENSG00000102837	2.22452	1.96487	1.43433	1.36989	0.170722	0.298005	OLFM4
ENSG00000174225	4.48405	1.96438	0.999523	1.96532	0.0493777	0.1116	ARL13A
ENSG00000101384	2177.53	1.96327	0.396644	4.94971	7.43249e-07	5.87326e-06	JAG1
ENSG00000181908	6.88833	1.96257	0.952179	2.06113	0.0392902	0.0927386	LINC02724
ENSG00000162598	8.70856	1.96078	0.794611	2.4676	0.0136023	0.0384896	C1orf87
ENSG00000105808	78.853	1.95577	0.29018	6.73984	1.58561e-11	2.2606e-10	RASA4
ENSG00000077092	139.687	1.95526	0.286493	6.82481	8.80416e-12	1.28363e-10	RARB
ENSG00000116032	337.878	1.95509	0.563659	3.46856	0.000523251	0.0022831	GRIN3B
ENSG00000237208	2.24379	1.9549	1.41115	1.38532	0.165954	0.291337	LOC101928495
ENSG00000236577	2.20619	1.95402	1.50795	1.29581	0.19504	0.329397	SNRPGP14
ENSG00000171368	141.717	1.95392	0.570727	3.42356	0.000618067	0.00264123	TPPP
ENSG00000186212	97.294	1.95327	0.332315	5.87776	4.15849e-09	4.44657e-08	SOWAHB
ENSG00000231473	13.4432	1.95256	0.589088	3.31454	0.000917936	0.00373666	RB1-DT
ENSG00000072682	1277.06	1.95185	0.340208	5.73723	9.62387e-09	9.82262e-08	P4HA2
ENSG00000144677	2627.8	1.9505	0.189587	10.2882	7.96816e-25	3.26234e-23	CTDSPL
ENSG00000085788	1805.74	1.9491	0.192014	10.1508	3.28605e-24	1.28835e-22	DDHD2
ENSG00000057149	23.4048	1.94772	0.463748	4.19996	2.66966e-05	0.000157419	SERPINB3
ENSG00000163431	182.36	1.9471	0.649894	2.99603	0.00273518	0.00968956	LMOD1
ENSG00000231817	22.2502	1.94697	0.491831	3.95862	7.53851e-05	0.000401545	LINC01198
ENSG00000178723	2.22942	1.94696	1.37455	1.41644	0.156646	0.278494	GLULP4
ENSG00000160963	8668.16	1.94625	0.154564	12.5919	2.33905e-36	1.65869e-34	COL26A1
ENSG00000131398	177.824	1.94536	0.702853	2.76781	0.0056435	0.0181382	KCNC3
ENSG00000184730	5.10073	1.94473	0.977296	1.9899	0.0466014	0.106393	APOBR
ENSG00000154640	2707.27	1.94378	0.265867	7.31109	2.64978e-13	4.48629e-12	BTG3
ENSG00000100003	220.274	1.94221	0.235576	8.24449	1.65871e-16	3.81394e-15	SEC14L2
ENSG00000188778	7.99259	1.94192	1.24766	1.55645	0.119602	0.226003	ADRB3
ENSG00000176020	2.21763	1.93945	1.40857	1.3769	0.168543	0.294803	AMIGO3
ENSG00000125965	3.58323	1.93922	1.11598	1.73769	0.0822657	0.168322	GDF5
ENSG00000134627	28.9624	1.93859	0.536026	3.61659	0.000298504	0.00138457	PIWIL4
ENSG00000168615	2683.98	1.9372	0.143689	13.4819	1.99773e-41	1.65116e-39	ADAM9
ENSG00000177606	2616.28	1.93523	0.185561	10.4291	1.82671e-25	7.74531e-24	JUN
ENSG00000170545	1416.5	1.93282	0.199678	9.67967	3.6789e-22	1.27657e-20	SMAGP
ENSG00000232977	2.24611	1.93073	1.5326	1.25977	0.207751	0.344887	LINC00327
ENSG00000131018	520.023	1.93057	0.255051	7.56935	3.75108e-14	6.92605e-13	SYNE1
ENSG00000186318	2364.08	1.93007	0.109363	17.6483	1.04894e-69	2.6456e-67	BACE1
ENSG00000111145	2128.69	1.92725	0.229812	8.38622	5.02044e-17	1.20299e-15	ELK3
ENSG00000206538	429.977	1.92631	0.248225	7.76032	8.47186e-15	1.67554e-13	VGLL3
ENSG00000188026	1045.63	1.92563	0.138611	13.8923	7.05137e-44	6.50988e-42	RILPL1
ENSG00000146221	6.96105	1.92552	0.900419	2.13847	0.0324783	0.07926	TCTE1
ENSG00000021300	1466.43	1.92472	0.201211	9.56563	1.11515e-21	3.72198e-20	PLEKHB1
ENSG00000072182	17.4256	1.92422	0.661983	2.90676	0.00365197	0.0124784	ASIC4
ENSG00000269190	2113.11	1.92185	0.160239	11.9936	3.8368e-33	2.38848e-31	FBXO17
ENSG00000116729	2382.13	1.92112	0.361276	5.31759	1.0515e-07	9.30045e-07	WLS
ENSG00000172000	3.58737	1.92107	1.26108	1.52335	0.127671	0.237581	ZNF556
ENSG00000136114	12.2953	1.91936	0.631075	3.04142	0.00235468	0.0085205	THSD1
ENSG00000158887	329.14	1.91827	0.365697	5.24552	1.55845e-07	1.34821e-06	MPZ
ENSG00000163359	593.296	1.91705	0.472587	4.0565	4.98137e-05	0.000275598	COL6A3
ENSG00000115297	17.5557	1.91668	0.601579	3.18608	0.00144217	0.00555194	TLX2
ENSG00000105472	620.261	1.91483	0.18171	10.5378	5.78258e-26	2.49949e-24	CLEC11A
ENSG00000164692	10034.4	1.91438	0.183017	10.4601	1.31665e-25	5.62163e-24	COL1A2
ENSG00000148541	72.1365	1.91375	0.295129	6.48447	8.90439e-11	1.15937e-09	FAM13C
ENSG00000175395	102.665	1.91322	0.258584	7.39882	1.374e-13	2.37393e-12	ZNF25
ENSG00000068781	12.1383	1.91268	0.670316	2.8534	0.00432538	0.0144682	STON1-GTF2A1L
ENSG00000198355	6033.18	1.91221	0.157961	12.1056	9.8621e-34	6.29964e-32	PIM3
ENSG00000005513	655.442	1.91109	0.14249	13.4121	5.13505e-41	4.18763e-39	SOX8
ENSG00000138829	7251.28	1.91104	0.255858	7.46913	8.07264e-14	1.4353e-12	FBN2
ENSG00000234965	30.5221	1.91079	0.445594	4.28818	1.80147e-05	0.000110017	SHISA8
ENSG00000248449	4.67097	1.91065	1.41564	1.34968	0.177119	0.306278	PCDHGB8P
ENSG00000173530	1361.43	1.91042	0.136025	14.0446	8.31093e-45	8.03664e-43	TNFRSF10D
ENSG00000257636	4.29757	1.90907	1.07444	1.7768	0.0756019	0.157319	G2E3-AS1
ENSG00000256751	5.33746	1.90425	1.14304	1.66595	0.0957224	0.190039	PLBD1-AS1
ENSG00000250538	3.66093	1.90243	1.36524	1.39348	0.163476	0.288029	NPY2R-AS1
ENSG00000087076	1033.12	1.90045	0.242505	7.83676	4.62333e-15	9.36339e-14	HSD17B14
ENSG00000120913	1760.85	1.89988	0.186243	10.2011	1.96031e-24	7.83642e-23	PDLIM2
ENSG00000070404	1029.37	1.89975	0.17593	10.7983	3.50697e-27	1.62189e-25	FSTL3
ENSG00000082497	421.759	1.89832	0.373909	5.07696	3.83519e-07	3.14542e-06	SERTAD4
ENSG00000188501	434.685	1.89726	0.245044	7.74252	9.74686e-15	1.9184e-13	LCTL
ENSG00000140044	2380.11	1.89719	0.321815	5.8953	3.74012e-09	4.03983e-08	JDP2
ENSG00000275993	254.414	1.89564	0.196735	9.63554	5.65961e-22	1.93654e-20	LOC102724428
ENSG00000238184	34.0713	1.89313	0.538608	3.51486	0.000439986	0.00196177	CD81-AS1
ENSG00000168484	2.22831	1.89116	1.81362	1.04275	0.297063	0.449452	SFTPC
ENSG00000205853	13.3125	1.89111	0.625865	3.0216	0.0025144	0.00902895	RFPL3S
ENSG00000083857	7786.32	1.89047	0.272389	6.94033	3.91175e-12	5.90382e-11	FAT1
ENSG00000279727	2.9281	1.88908	1.25725	1.50256	0.132954	0.245393	LINC02033
ENSG00000197261	133.593	1.88891	0.54098	3.49165	0.000480039	0.00211645	C6orf141
ENSG00000103154	315.329	1.88741	0.554577	3.40333	0.000665697	0.00282699	NECAB2
ENSG00000271447	9.22801	1.88533	0.745823	2.52786	0.0114761	0.0332696	MMP28
ENSG00000186352	166.131	1.88394	0.594455	3.1692	0.00152862	0.00584484	ANKRD37
ENSG00000146674	1531.09	1.88263	0.209833	8.97203	2.91086e-19	8.22335e-18	IGFBP3
ENSG00000249328	4.28071	1.88238	1.14799	1.63972	0.101063	0.198372	LOC101927040
ENSG00000179772	12.2857	1.88232	0.676981	2.78046	0.00542811	0.0175608	FOXS1
ENSG00000138835	1751.72	1.882	0.129956	14.4818	1.57882e-47	1.70158e-45	RGS3
ENSG00000108370	1219.28	1.88103	0.147763	12.73	4.0279e-37	2.94157e-35	RGS9
ENSG00000147655	7.59176	1.8804	0.881981	2.13202	0.0330052	0.0802742	RSPO2
ENSG00000118407	343.131	1.88037	0.64702	2.9062	0.00365852	0.0124973	FILIP1
ENSG00000213613	2.98197	1.87911	1.34358	1.39858	0.161938	0.285865	RPL11P3
ENSG00000119899	1351.12	1.87761	0.138138	13.5923	4.44953e-42	3.86021e-40	SLC17A5
ENSG00000144847	115.828	1.87756	0.297869	6.30332	2.91344e-10	3.57458e-09	IGSF11
ENSG00000122884	5413.25	1.87652	0.228385	8.21647	2.09585e-16	4.76533e-15	P4HA1
ENSG00000123191	1094.05	1.87576	0.225205	8.32911	8.14525e-17	1.91425e-15	ATP7B
ENSG00000127863	520.284	1.87573	0.203761	9.20556	3.39889e-20	1.03169e-18	TNFRSF19
ENSG00000104951	29.1272	1.87553	0.462327	4.05672	4.97664e-05	0.000275444	IL4I1
ENSG00000236824	364.209	1.87386	0.397658	4.71225	2.44995e-06	1.77437e-05	BCYRN1
ENSG00000140557	754.517	1.8738	0.382049	4.9046	9.36188e-07	7.28957e-06	ST8SIA2
ENSG00000175866	1446.98	1.87241	0.137982	13.57	6.03565e-42	5.16301e-40	BAIAP2
ENSG00000283378	54.1317	1.87191	0.841674	2.22403	0.0261463	0.0663006	CNTNAP3C
ENSG00000151702	30.4016	1.87098	0.468764	3.99129	6.57137e-05	0.000355604	FLI1
ENSG00000240303	76.336	1.87041	0.754817	2.47796	0.0132135	0.0375239	ACAD11
ENSG00000135902	42.9054	1.8691	0.573605	3.25852	0.00111996	0.00444441	CHRND
ENSG00000105549	2.70186	1.86731	1.3599	1.37312	0.169715	0.296471	THEG
ENSG00000068078	7254.78	1.86685	0.203553	9.17134	4.67193e-20	1.39901e-18	FGFR3
ENSG00000111981	54.5853	1.86655	0.34773	5.36782	7.96932e-08	7.19179e-07	ULBP1
ENSG00000187616	2.30583	1.86613	1.6673	1.11925	0.263032	0.411634	MYMK
ENSG00000231889	301.6	1.86505	0.204074	9.13906	6.2997e-20	1.86363e-18	TRAF3IP2-AS1
ENSG00000130962	737.549	1.86421	0.343369	5.42918	5.66143e-08	5.22274e-07	PRRG1
ENSG00000179292	69.1304	1.86278	0.465774	3.99932	6.35258e-05	0.000344679	TMEM151A
ENSG00000187553	40.966	1.86275	0.696464	2.67458	0.00748232	0.023081	CYP26C1
ENSG00000136048	321.189	1.86266	0.212924	8.74798	2.17201e-18	5.71995e-17	DRAM1
ENSG00000180914	419.703	1.86217	0.35822	5.19838	2.01031e-07	1.71307e-06	OXTR
ENSG00000141576	1119.65	1.86125	0.451956	4.11822	3.81812e-05	0.000216981	RNF157
ENSG00000215032	41.9615	1.86066	0.349564	5.3228	1.02181e-07	9.0509e-07	GNL3LP1
ENSG00000135625	19.5044	1.86015	0.583647	3.18712	0.00143696	0.00553624	EGR4
ENSG00000184613	3611.83	1.85926	0.304933	6.09726	1.079e-09	1.24576e-08	NELL2
ENSG00000159388	2442.27	1.85855	0.378766	4.90685	9.25505e-07	7.20869e-06	BTG2
ENSG00000121281	355.362	1.85835	0.561656	3.3087	0.000937316	0.00380668	ADCY7
ENSG00000246640	7.01829	1.85792	1.13379	1.63869	0.101279	0.198578	PICART1
ENSG00000115266	160.671	1.85323	0.523712	3.53864	0.000402187	0.00181073	APC2
ENSG00000115457	26475.6	1.85291	0.307264	6.03036	1.63597e-09	1.84122e-08	IGFBP2
ENSG00000159339	6.32649	1.85132	0.909493	2.03555	0.0417956	0.0974486	PADI4
ENSG00000250682	99.1371	1.85028	0.471745	3.9222	8.7745e-05	0.000460069	LINC00491
ENSG00000243710	31.3109	1.84953	0.453824	4.07545	4.59263e-05	0.000256644	CFAP57
ENSG00000110237	1987.41	1.8493	0.272809	6.77873	1.21238e-11	1.73964e-10	ARHGEF17
ENSG00000127241	79.6153	1.84818	0.465498	3.97033	7.17724e-05	0.00038438	MASP1
ENSG00000245651	10.1206	1.84789	0.7632	2.42124	0.0154676	0.0428167	LOC283387
ENSG00000182557	2.7633	1.84626	1.33233	1.38574	0.165827	0.291176	SPNS3
ENSG00000106003	2366.25	1.84533	0.190021	9.7112	2.70134e-22	9.44118e-21	LFNG
ENSG00000173762	136.619	1.84529	0.235597	7.83238	4.78739e-15	9.67962e-14	CD7
ENSG00000236272	3.39959	1.84426	1.12263	1.6428	0.100424	0.197322	SCUBE1-AS2
ENSG00000157856	27.5917	1.84351	0.793629	2.32289	0.0201852	0.0535029	DRC1
ENSG00000118804	77.6923	1.84305	0.458375	4.02084	5.79916e-05	0.000317042	STBD1
ENSG00000111245	14.5922	1.84264	1.30807	1.40867	0.158933	0.281699	MYL2
ENSG00000158104	92.8486	1.84127	0.320895	5.73791	9.58493e-09	9.79104e-08	HPD
ENSG00000146281	1456.75	1.84086	0.228959	8.0401	8.97622e-16	1.92804e-14	PM20D2
ENSG00000132026	62.5028	1.84011	0.618258	2.97628	0.00291772	0.0102424	RTBDN
ENSG00000105711	210.027	1.84004	0.195036	9.43432	3.93534e-21	1.27466e-19	SCN1B
ENSG00000259520	11.9689	1.8398	0.712649	2.58163	0.00983345	0.0291713	SLC28A2-AS1
ENSG00000182670	7295.18	1.83912	0.151583	12.1328	7.07645e-34	4.54397e-32	TTC3
ENSG00000125657	205.94	1.8366	0.222753	8.245	1.65158e-16	3.80111e-15	TNFSF9
ENSG00000120251	5.12491	1.83614	1.44932	1.2669	0.205192	0.341987	GRIA2
ENSG00000205632	6.4826	1.836	1.02388	1.79317	0.0729457	0.152688	LINC01310
ENSG00000125869	18.543	1.83593	0.5318	3.45229	0.000555857	0.00240861	LAMP5
ENSG00000166006	2.57364	1.83548	2.26117	0.81174	0.416941	0.571555	KCNC2
ENSG00000184163	134.385	1.83544	0.241727	7.59305	3.12458e-14	5.84425e-13	C1QTNF12
ENSG00000230424	26.0213	1.83516	0.650099	2.82289	0.00475927	0.0157303	EMC1-AS1
ENSG00000136327	3.40054	1.83371	1.19339	1.53655	0.124403	0.232649	NKX2-8
ENSG00000159200	759.495	1.83343	0.175917	10.4221	1.96469e-25	8.31596e-24	RCAN1
ENSG00000257335	15.7806	1.83112	0.640241	2.86005	0.00423581	0.0141938	MGAM
ENSG00000076685	3363.35	1.83066	0.276091	6.63062	3.34269e-11	4.56355e-10	NT5C2
ENSG00000059728	281.28	1.82827	0.308136	5.93333	2.96854e-09	3.24945e-08	MXD1
ENSG00000180592	1295.81	1.82795	0.170938	10.6936	1.09019e-26	4.90285e-25	SKIDA1
ENSG00000223979	2.10343	1.82775	1.77068	1.03223	0.301964	0.454423	SMCR2
ENSG00000113212	38.0291	1.82738	0.388989	4.69775	2.63042e-06	1.89343e-05	PCDHB7
ENSG00000198576	197.679	1.8273	0.241323	7.57201	3.67492e-14	6.79568e-13	ARC	Endoderm Development
ENSG00000187135	19.8373	1.82568	0.651312	2.80309	0.00506162	0.0165353	VSTM2B
ENSG00000167123	1063.98	1.82474	0.139766	13.0556	5.90138e-39	4.51179e-37	CERCAM
ENSG00000140848	890.644	1.82384	0.142308	12.8162	1.33097e-37	9.86732e-36	CPNE2
ENSG00000101144	1629.29	1.82359	0.256956	7.09692	1.2757e-12	2.02006e-11	BMP7
ENSG00000134438	29.7541	1.82302	0.579754	3.14446	0.00166391	0.00629857	RAX
ENSG00000229876	2.05792	1.82042	1.48724	1.22403	0.220943	0.361611	CASC20
ENSG00000162909	5853.25	1.81901	0.142451	12.7694	2.43115e-37	1.78613e-35	CAPN2
ENSG00000169181	12.8487	1.81774	0.663002	2.74168	0.00611264	0.0194291	GSG1L
ENSG00000006747	19.154	1.81766	0.633953	2.86718	0.00414153	0.0139332	SCIN
ENSG00000213398	417.535	1.81726	0.285152	6.37297	1.85403e-10	2.32729e-09	LCAT
ENSG00000268182	7.27577	1.81696	0.833401	2.18018	0.029244	0.0726291	SMIM17
ENSG00000167654	1412.76	1.81519	0.510309	3.55704	0.000375054	0.00170046	ATCAY
ENSG00000268812	12.1896	1.81494	0.69769	2.60136	0.00928544	0.027761	LIF-AS2
ENSG00000135903	41.8111	1.81483	0.47023	3.85945	0.000113641	0.000581153	PAX3
ENSG00000246228	4.78155	1.81265	0.927953	1.95339	0.0507735	0.114013	CASC8
ENSG00000135596	4936.64	1.81252	0.134733	13.4527	2.97013e-41	2.4384e-39	MICAL1
ENSG00000177989	32.0319	1.81237	0.642218	2.82205	0.00477177	0.0157652	ODF3B
ENSG00000084710	804.567	1.81233	0.237882	7.61863	2.56387e-14	4.83616e-13	EFR3B
ENSG00000099834	9.85175	1.80991	0.944291	1.91668	0.0552785	0.12209	CDHR5
ENSG00000166111	16.0318	1.80914	0.644062	2.80896	0.00497021	0.0163392	SVOP
ENSG00000232149	2.03959	1.80862	1.56081	1.15877	0.246549	0.391981	FERP1
ENSG00000057294	2897.3	1.80734	0.165359	10.9298	8.30089e-28	3.9587e-26	PKP2
ENSG00000234928	13.7288	1.80716	0.696706	2.59387	0.00949026	0.0283111	LINC01659
ENSG00000175548	377.785	1.80695	0.177337	10.1894	2.212e-24	8.79945e-23	ALG10B
ENSG00000092345	97.3341	1.80626	0.594345	3.03908	0.00237305	0.00857558	DAZL
ENSG00000167535	1424.01	1.80593	0.219674	8.22096	2.01876e-16	4.60289e-15	CACNB3
ENSG00000042980	63.2895	1.80568	0.645258	2.79839	0.00513582	0.0167396	ADAM28
ENSG00000178809	28.8881	1.80558	0.641538	2.81446	0.00488594	0.0160924	TRIM73
ENSG00000171223	1121.5	1.80426	0.160446	11.2452	2.44459e-29	1.25381e-27	JUNB
ENSG00000171132	85.1418	1.80175	0.322403	5.58851	2.2903e-08	2.22615e-07	PRKCE
ENSG00000132481	172.363	1.80156	0.257536	6.99537	2.64556e-12	4.03766e-11	TRIM47
ENSG00000172927	60.7668	1.80028	0.452545	3.97812	6.9462e-05	0.000373246	MYEOV
ENSG00000185585	1575.94	1.79957	0.205512	8.75653	2.01352e-18	5.33125e-17	OLFML2A
ENSG00000110711	2175.49	1.79779	0.187853	9.57017	1.06731e-21	3.57204e-20	AIP
ENSG00000137094	3147.91	1.7975	0.143078	12.5631	3.36955e-36	2.37568e-34	DNAJB5
ENSG00000260230	102.517	1.79722	0.306523	5.86327	4.53842e-09	4.82516e-08	FRRS1L
ENSG00000242173	280.158	1.79695	0.173255	10.3717	3.3342e-25	1.39916e-23	ARHGDIG
ENSG00000265874	2.02126	1.79603	1.86698	0.961995	0.336052	0.490192	MIR4489
ENSG00000147036	13.5547	1.79598	0.595189	3.0175	0.00254871	0.00913214	LANCL3
ENSG00000107249	60.1761	1.79185	0.356282	5.02931	4.92239e-07	3.99556e-06	GLIS3
ENSG00000170734	394.64	1.79153	0.220055	8.14127	3.91166e-16	8.6527e-15	POLH
ENSG00000262223	6.16824	1.79035	1.15477	1.55039	0.121047	0.227941	LOC100130370
ENSG00000138964	49.4047	1.78959	0.390271	4.58549	4.52914e-06	3.11514e-05	PARVG
ENSG00000188505	212.024	1.78879	0.438051	4.08353	4.43576e-05	0.000249007	NCCRP1
ENSG00000214456	97.3452	1.78874	0.469667	3.80854	0.000139792	0.000702263	PLIN5
ENSG00000214946	46.108	1.78835	0.691324	2.58684	0.00968594	0.028807	TBC1D26
ENSG00000069424	657.509	1.78639	0.484573	3.68652	0.000227344	0.0010835	KCNAB2
ENSG00000206129	75.7867	1.78558	0.310505	5.75056	8.89497e-09	9.12434e-08	LOC642484
ENSG00000100253	14.3635	1.78439	0.639664	2.78957	0.0052778	0.0171453	MIOX
ENSG00000184811	4.81193	1.78407	1.43258	1.24535	0.213002	0.351507	TRARG1
ENSG00000164185	3.43858	1.7837	1.15503	1.5443	0.122517	0.229933	ZNF474
ENSG00000188582	221.766	1.78264	0.204136	8.7326	2.48891e-18	6.54041e-17	PAQR9
ENSG00000138079	6.57254	1.7784	0.9096	1.95514	0.0505662	0.113694	SLC3A1
ENSG00000259207	25.9198	1.77798	0.53032	3.35265	0.000800406	0.00331948	ITGB3
ENSG00000159212	272.969	1.77725	0.617286	2.87913	0.00398771	0.0134862	CLIC6
ENSG00000130522	10778	1.77609	0.314091	5.65472	1.561e-08	1.55307e-07	JUND
ENSG00000139287	6.10276	1.77531	1.18151	1.50258	0.132948	0.245393	TPH2
ENSG00000112414	396.645	1.77529	0.329079	5.39473	6.86257e-08	6.25299e-07	ADGRG6
ENSG00000005243	31.4015	1.77316	0.442116	4.01062	6.05589e-05	0.000330045	COPZ2
ENSG00000106100	379.532	1.77143	0.339978	5.21042	1.88412e-07	1.61115e-06	NOD1
ENSG00000049769	857.911	1.76973	0.189222	9.35267	8.5463e-21	2.69787e-19	PPP1R3F
ENSG00000169903	4.79379	1.76924	1.65897	1.06647	0.286211	0.437663	TM4SF4
ENSG00000072163	437.252	1.76908	0.172219	10.2723	9.39674e-25	3.83152e-23	LIMS2
ENSG00000151388	1477.06	1.76894	0.302699	5.8439	5.09938e-09	5.37975e-08	ADAMTS12
ENSG00000047634	201.423	1.76866	0.228611	7.73656	1.02142e-14	2.00553e-13	SCML1
ENSG00000164733	5872.03	1.76854	0.162381	10.8913	1.26843e-27	6.00236e-26	CTSB
ENSG00000103145	3683.26	1.76753	0.238362	7.41532	1.21332e-13	2.11123e-12	HCFC1R1
ENSG00000160360	2539.02	1.76716	0.125647	14.0645	6.27878e-45	6.11993e-43	GPSM1
ENSG00000105605	2788.6	1.76693	0.389571	4.53558	5.74462e-06	3.87601e-05	CACNG7
ENSG00000089041	22.7105	1.76693	0.495878	3.56323	0.000366315	0.00166516	P2RX7
ENSG00000134202	124.57	1.76676	0.252442	6.9987	2.58343e-12	3.94776e-11	GSTM3
ENSG00000052850	2.78206	1.7656	1.37457	1.28447	0.198976	0.33392	ALX4
ENSG00000245067	2.08133	1.76455	1.67195	1.05539	0.291248	0.44312	IGFBP7-AS1
ENSG00000067057	9330.71	1.76417	0.327533	5.38624	7.19468e-08	6.53855e-07	PFKP
ENSG00000242574	57.6818	1.7631	0.380157	4.63782	3.52103e-06	2.4725e-05	HLA-DMB
ENSG00000165462	105.434	1.76293	0.380243	4.63632	3.54672e-06	2.4884e-05	PHOX2A
ENSG00000119681	571.182	1.76259	0.249828	7.05522	1.72331e-12	2.68028e-11	LTBP2
ENSG00000260001	193.191	1.76192	0.292398	6.02577	1.68307e-09	1.89229e-08	TGFBR3L
ENSG00000247151	16.3369	1.76119	0.617664	2.85137	0.00435318	0.0145391	CSTF3-DT
ENSG00000251381	11.6145	1.76051	0.758626	2.32065	0.0203056	0.0537636	LINC00958
ENSG00000120129	1202.06	1.76005	0.238498	7.37973	1.58611e-13	2.72693e-12	DUSP1	Endoderm Formation
ENSG00000136205	2523.87	1.75911	0.274988	6.39704	1.58413e-10	1.99772e-09	TNS3
ENSG00000279141	6.92293	1.75788	0.895523	1.96297	0.0496502	0.112088	LINC01451
ENSG00000166922	751.403	1.75667	0.24774	7.09079	1.33346e-12	2.1088e-11	SCG5
ENSG00000232284	13.2307	1.75402	0.704455	2.4899	0.012778	0.0364309	GNG12-AS1
ENSG00000197479	38.6473	1.75341	0.372997	4.70086	2.59068e-06	1.86689e-05	PCDHB11
ENSG00000166317	16.7582	1.75282	0.565387	3.10021	0.0019338	0.0071727	SYNPO2L
ENSG00000198156	10.6423	1.75242	0.642419	2.72785	0.00637494	0.0201555	NPIPB6
ENSG00000237101	5.71645	1.74969	1.27121	1.3764	0.168697	0.294987	LOC101927164
ENSG00000257698	302.813	1.74943	0.224038	7.80866	5.78009e-15	1.16005e-13	GIHCG
ENSG00000118160	775.385	1.7487	0.340941	5.12904	2.9123e-07	2.42675e-06	SLC8A2
ENSG00000111186	241.666	1.74763	0.203483	8.58855	8.80739e-18	2.24368e-16	WNT5B
ENSG00000108515	1447.09	1.74614	0.14444	12.0891	1.20659e-33	7.68727e-32	ENO3
ENSG00000108557	1135.12	1.74606	0.185633	9.40601	5.15352e-21	1.6546e-19	RAI1
ENSG00000179855	173.288	1.74603	0.354554	4.92458	8.45431e-07	6.63775e-06	GIPC3
ENSG00000244588	16.6435	1.74532	0.888038	1.96536	0.0493724	0.1116	RAD21L1
ENSG00000249087	129.261	1.74165	0.270088	6.44843	1.13013e-10	1.45595e-09	ZNF436-AS1
ENSG00000047648	86.505	1.74059	0.353272	4.92705	8.34811e-07	6.55866e-06	ARHGAP6
ENSG00000197381	1341.35	1.74058	0.23329	7.46101	8.58648e-14	1.52113e-12	ADARB1
ENSG00000249738	3.73048	1.74004	1.59579	1.09039	0.275541	0.425494	LOC285626
ENSG00000180644	8.00439	1.73781	0.843941	2.05916	0.039479	0.093131	PRF1
ENSG00000135205	32.1948	1.7368	0.458648	3.78678	0.000152611	0.000757788	CCDC146
ENSG00000205336	383.64	1.73553	0.331757	5.23133	1.68296e-07	1.44774e-06	ADGRG1
ENSG00000171540	2.78491	1.73449	1.35687	1.27831	0.201142	0.336589	OTP
ENSG00000129757	2723.37	1.73325	0.263862	6.56878	5.0729e-11	6.82289e-10	CDKN1C
ENSG00000136040	257.48	1.73287	0.375921	4.60967	4.0331e-06	2.80391e-05	PLXNC1
ENSG00000182197	3829.47	1.73276	0.164115	10.5582	4.65452e-26	2.01902e-24	EXT1	Endoderm Development
ENSG00000239002	2.92037	1.7316	1.7677	0.979581	0.327293	0.481001	SCARNA10
ENSG00000158427	90.94	1.73018	0.289814	5.96996	2.37307e-09	2.61401e-08	TMSB15B
ENSG00000267665	5.78436	1.72951	0.995357	1.73757	0.0822857	0.168335	LOC400622
ENSG00000177508	479.005	1.7284	0.204051	8.47046	2.44426e-17	6.01597e-16	IRX3
ENSG00000026103	83.7715	1.72796	0.254828	6.78087	1.19455e-11	1.71606e-10	FAS
ENSG00000224520	13.9216	1.72659	0.731715	2.35965	0.0182923	0.0492919	KRT8P45
ENSG00000207697	15.605	1.726	0.674949	2.55723	0.0105508	0.0309096	MIR573
ENSG00000010404	3456.57	1.72577	0.236588	7.2944	2.99988e-13	5.06501e-12	IDS
ENSG00000231749	11.159	1.72559	0.900299	1.91669	0.0552774	0.12209	ABCA9-AS1
ENSG00000208772	24.5579	1.72484	0.512224	3.36736	0.000758907	0.00316351	SNORD94
ENSG00000215595	5.84786	1.72476	0.925939	1.86271	0.0625032	0.134525	C20orf202
ENSG00000163291	2728.3	1.72439	0.135978	12.6814	7.50091e-37	5.41327e-35	PAQR3
ENSG00000176845	1057.3	1.72325	0.147012	11.7218	9.85778e-32	5.80725e-30	METRNL
ENSG00000101096	215.643	1.72229	0.275905	6.24234	4.3108e-10	5.19526e-09	NFATC2
ENSG00000011083	3.64124	1.72102	1.40264	1.22699	0.219827	0.360195	SLC6A7
ENSG00000134574	2243.32	1.72082	0.147072	11.7005	1.26657e-31	7.41307e-30	DDB2
ENSG00000174010	1258.96	1.71941	0.355478	4.8369	1.31881e-06	1.00077e-05	KLHL15
ENSG00000203685	25.1706	1.71926	0.458894	3.74653	0.0001793	0.000874168	STUM
ENSG00000261308	584.306	1.71614	0.447983	3.83081	0.00012772	0.00064626	FIGNL2
ENSG00000169439	6781.33	1.71581	0.156604	10.9564	6.191e-28	2.97569e-26	SDC2
ENSG00000178033	143.346	1.71544	0.397517	4.31538	1.59328e-05	9.82349e-05	CALHM5
ENSG00000134588	4.36091	1.71543	1.14111	1.5033	0.132761	0.245077	USP26
ENSG00000204710	26.5396	1.71335	0.573928	2.9853	0.00283303	0.00999713	SPDYC
ENSG00000105559	1047.63	1.71176	0.258027	6.63404	3.26632e-11	4.46677e-10	PLEKHA4
ENSG00000186007	225.377	1.71126	0.36177	4.73024	2.24259e-06	1.63289e-05	LEMD1
ENSG00000166147	795.352	1.71048	0.319898	5.34696	8.9446e-08	8.0128e-07	FBN1
ENSG00000243232	198.445	1.70963	0.376938	4.53557	5.7447e-06	3.87601e-05	PCDHAC2
ENSG00000134107	1498.68	1.70959	0.240205	7.11721	1.1013e-12	1.75755e-11	BHLHE40
ENSG00000178015	10.9128	1.70907	0.641392	2.66462	0.00770747	0.023674	GPR150
ENSG00000172346	243.169	1.70459	0.20052	8.50085	1.88204e-17	4.66507e-16	CSDC2
ENSG00000105967	3.94382	1.70369	1.23667	1.37765	0.168311	0.294545	TFEC
ENSG00000231527	6.11376	1.7033	0.930738	1.83006	0.0672415	0.142946	FAM27C
ENSG00000186198	14.1937	1.70321	0.681603	2.49884	0.0124602	0.0356913	SLC51B
ENSG00000129951	6101.73	1.70057	0.195486	8.69921	3.34206e-18	8.71678e-17	PLPPR3
ENSG00000104324	245.011	1.70056	0.188512	9.021	1.86378e-19	5.3268e-18	CPQ
ENSG00000073861	2.1104	1.70009	1.70343	0.998041	0.318259	0.471978	TBX21
ENSG00000087903	350.035	1.69978	0.320731	5.29972	1.15979e-07	1.02139e-06	RFX2
ENSG00000005884	2497	1.69944	0.221832	7.66095	1.84563e-14	3.53312e-13	ITGA3
ENSG00000213859	1065.73	1.69934	0.143853	11.813	3.34298e-32	2.00456e-30	KCTD11
ENSG00000226086	3.97271	1.69838	1.1564	1.46868	0.141921	0.258379	EIF3LP3
ENSG00000175646	2.54559	1.69802	1.23858	1.37094	0.170394	0.297551	PRM1
ENSG00000217442	8.65523	1.69669	0.869281	1.95183	0.050958	0.114341	SYCE3
ENSG00000168140	1264.84	1.69524	0.140766	12.043	2.11263e-33	1.32867e-31	VASN
ENSG00000135604	19.358	1.69503	0.563202	3.00962	0.00261572	0.00933718	STX11
ENSG00000272311	3.71705	1.69466	1.1288	1.5013	0.133278	0.245851	IFNL4P1
ENSG00000122861	1045.85	1.69312	0.215798	7.84584	4.30054e-15	8.76043e-14	PLAU
ENSG00000153233	8.11188	1.69197	0.765004	2.21172	0.0269861	0.0681055	PTPRR
ENSG00000170345	1139.7	1.69082	0.233617	7.2376	4.5671e-13	7.59063e-12	FOS
ENSG00000167664	31.9845	1.68934	0.468211	3.60807	0.000308481	0.0014253	TMIGD2
ENSG00000187498	18084.4	1.68907	0.14492	11.6551	2.16004e-31	1.24635e-29	COL4A1
ENSG00000087253	454.376	1.68887	0.153995	10.967	5.50451e-28	2.65617e-26	LPCAT2
ENSG00000164920	17.2623	1.68856	0.643484	2.62408	0.00868824	0.0261926	OSR2
ENSG00000123570	50.5966	1.68653	0.319718	5.27507	1.32708e-07	1.16037e-06	RAB9B
ENSG00000141431	21.0587	1.68576	0.627819	2.68511	0.00725051	0.0224707	ASXL3
ENSG00000231609	36.4871	1.68495	0.415994	4.05042	5.11265e-05	0.00028235	EHBP1-AS1
ENSG00000170421	63261.5	1.68456	0.324187	5.19627	2.0333e-07	1.73146e-06	KRT8
ENSG00000105246	40.5344	1.68406	0.40223	4.1868	2.82914e-05	0.000165705	EBI3
ENSG00000229869	3.0207	1.68215	1.31207	1.28205	0.199823	0.335002	LARP4B-DT
ENSG00000165269	7.2533	1.6821	0.95202	1.76688	0.0772488	0.15997	AQP7
ENSG00000179528	21.9234	1.68153	0.527648	3.18685	0.00143833	0.00553916	LBX2
ENSG00000145246	175.205	1.68147	0.252192	6.66743	2.60327e-11	3.62487e-10	ATP10D
ENSG00000188763	399.922	1.68015	0.167896	10.007	1.41929e-23	5.35847e-22	FZD9
ENSG00000256436	11.4279	1.68001	0.653394	2.57121	0.0101344	0.0299443	TAS2R31
ENSG00000213904	91.5515	1.6797	0.318141	5.27975	1.29364e-07	1.13234e-06	LIPE-AS1
ENSG00000259663	6.59784	1.67877	1.05826	1.58635	0.112661	0.215567	ISL1-DT
ENSG00000006659	3.69838	1.6772	1.19295	1.40593	0.159745	0.282872	LGALS14
ENSG00000003096	854.123	1.67672	0.39107	4.28751	1.80689e-05	0.000110321	KLHL13
ENSG00000143382	490.595	1.67603	0.360973	4.6431	3.4322e-06	2.41637e-05	ADAMTSL4
ENSG00000163794	21.182	1.67459	0.755776	2.21573	0.0267101	0.0675345	UCN
ENSG00000231551	40.8961	1.67345	0.366506	4.56596	4.97205e-06	3.39117e-05	PDE4DIPP6
ENSG00000132854	32.796	1.67343	0.473828	3.53172	0.000412862	0.00185231	KANK4
ENSG00000206344	8.87837	1.67272	0.703991	2.37605	0.0174989	0.0475626	HCG27
ENSG00000167157	316.321	1.67266	0.258331	6.47486	9.49e-11	1.23169e-09	PRRX2
ENSG00000159433	453.753	1.6726	0.519648	3.21872	0.00128764	0.00502587	STARD9
ENSG00000223855	40.8821	1.67122	0.619124	2.69934	0.00694776	0.0216762	PDGFA-DT
ENSG00000142606	48.1969	1.67091	0.398911	4.18868	2.80585e-05	0.000164431	MMEL1
ENSG00000176531	459.701	1.67002	0.174544	9.56793	1.09066e-21	3.64522e-20	PHLDB3
ENSG00000178075	95.9924	1.66925	0.399639	4.17691	2.955e-05	0.000172088	GRAMD1C
ENSG00000162814	79.9252	1.66843	0.292425	5.70551	1.15995e-08	1.17605e-07	SPATA17
ENSG00000167754	101.479	1.6677	0.293614	5.6799	1.34774e-08	1.35577e-07	KLK5
ENSG00000196361	49.612	1.66769	0.603335	2.76412	0.00570767	0.018318	ELAVL3
ENSG00000250510	335.115	1.66586	0.309512	5.38221	7.35769e-08	6.66935e-07	GPR162
ENSG00000110076	349.525	1.66584	0.529951	3.14339	0.00167005	0.00631789	NRXN2
ENSG00000108797	1029.15	1.66546	0.421257	3.95355	7.70014e-05	0.000408997	CNTNAP1
ENSG00000167733	459.87	1.66381	0.330474	5.03463	4.78761e-07	3.89132e-06	HSD11B1L
ENSG00000197859	125.471	1.66139	0.459606	3.6148	0.000300576	0.00139273	ADAMTSL2
ENSG00000265148	24.4235	1.6592	0.562077	2.95191	0.00315812	0.0109796	TSPOAP1-AS1
ENSG00000163171	2381.32	1.65894	0.27149	6.11052	9.93099e-10	1.15267e-08	CDC42EP3
ENSG00000241644	55.1964	1.65785	0.656356	2.52584	0.0115421	0.0334134	INMT
ENSG00000234719	17.4924	1.65473	0.609422	2.71525	0.00662256	0.0208146	NPIPB2
ENSG00000162520	10.9845	1.65326	0.69178	2.38986	0.0168548	0.0461091	SYNC
ENSG00000185332	10.9546	1.64858	0.908369	1.81488	0.0695421	0.146769	TMEM105
ENSG00000181444	94.2143	1.64791	0.290688	5.669	1.43635e-08	1.43841e-07	ZNF467
ENSG00000178934	5.81655	1.64767	1.09536	1.50423	0.132521	0.244781	LGALS7
ENSG00000242265	16260.4	1.64763	0.145642	11.3129	1.13285e-29	5.98602e-28	PEG10
ENSG00000234377	5.31338	1.6461	1.128	1.45931	0.144479	0.261886	OBI1-AS1
ENSG00000231646	4.85273	1.64582	1.02964	1.59844	0.109944	0.211428	FSIP2-AS1
ENSG00000197879	8159.51	1.64553	0.178632	9.21184	3.2059e-20	9.77958e-19	MYO1C
ENSG00000163975	600.417	1.64362	0.221451	7.42205	1.15325e-13	2.00956e-12	MELTF
ENSG00000263874	99.031	1.64326	0.271238	6.05837	1.37507e-09	1.56543e-08	LINC00672
ENSG00000138395	5.61672	1.6432	0.863901	1.90207	0.0571621	0.125401	CDK15
ENSG00000164049	22.2326	1.6423	0.464252	3.53751	0.000403912	0.00181711	FBXW12
ENSG00000111859	1383.52	1.64225	0.259427	6.33029	2.44702e-10	3.03736e-09	NEDD9
ENSG00000007312	150.623	1.64118	0.218103	7.52477	5.28129e-14	9.59218e-13	CD79B
ENSG00000107859	15.3187	1.64003	0.662133	2.47689	0.0132534	0.0376079	PITX3
ENSG00000249550	373.962	1.63741	0.262567	6.23617	4.48424e-10	5.38571e-09	LINC01234
ENSG00000105227	822.227	1.63661	0.412606	3.96651	7.29322e-05	0.000389923	PRX
ENSG00000142798	7721.68	1.63643	0.403492	4.05567	4.99908e-05	0.000276515	HSPG2
ENSG00000230510	30.5609	1.63628	0.439557	3.72257	0.000197204	0.000953602	PPP5D1P
ENSG00000176046	21.035	1.63604	0.514771	3.17819	0.00148199	0.00568735	NUPR1
ENSG00000168772	355.631	1.63587	0.349622	4.67896	2.88337e-06	2.05841e-05	CXXC4
ENSG00000213304	11.0288	1.63323	0.846563	1.92924	0.0537008	0.119251	RPL18AP13
ENSG00000110887	3.02578	1.63225	1.17162	1.39316	0.163572	0.288127	DAO
ENSG00000157240	367.294	1.63206	0.190113	8.58472	9.10598e-18	2.31097e-16	FZD1
ENSG00000197712	998.808	1.63177	0.129868	12.5648	3.29634e-36	2.33078e-34	FAM114A1
ENSG00000161544	173.299	1.63145	0.212889	7.66338	1.81102e-14	3.47503e-13	CYGB
ENSG00000254560	78.0936	1.63109	0.275599	5.91834	3.25199e-09	3.53757e-08	BBOX1-AS1
ENSG00000233680	8.28984	1.62954	0.729066	2.23511	0.0254103	0.0647834	HNRNPA1P27
ENSG00000142627	8277.33	1.6271	0.389742	4.1748	2.98249e-05	0.000173359	EPHA2
ENSG00000116785	18.7995	1.62707	0.523412	3.10858	0.00187988	0.00699593	CFHR3
ENSG00000011422	634.58	1.62666	0.142484	11.4165	3.45956e-30	1.86839e-28	PLAUR
ENSG00000223478	79.3178	1.62435	0.253058	6.4189	1.37262e-10	1.74629e-09	ZDHHC12-DT
ENSG00000170561	762.655	1.62304	0.48188	3.36813	0.000756791	0.00315631	IRX2
ENSG00000187583	72.7125	1.62264	0.330281	4.9129	8.97404e-07	7.01438e-06	PLEKHN1
ENSG00000170537	558.107	1.62179	0.204598	7.92673	2.24987e-15	4.66861e-14	TMC7
ENSG00000139874	161.68	1.62169	0.222444	7.29036	3.09137e-13	5.21588e-12	SSTR1
ENSG00000133794	598.477	1.62111	0.149245	10.8621	1.74766e-27	8.23824e-26	ARNTL
ENSG00000226476	18.5877	1.62093	0.635796	2.54944	0.0107895	0.0315389	LINC01748
ENSG00000125355	99.1734	1.62069	0.353418	4.58574	4.52377e-06	3.11232e-05	TMEM255A
ENSG00000228126	7.74806	1.6189	0.958229	1.68947	0.0911294	0.182774	FALEC
ENSG00000223561	2.33235	1.61879	1.40995	1.14812	0.25092	0.397408	LINC03007
ENSG00000283632	97.203	1.61741	0.590355	2.73973	0.00614902	0.0195276	EXOC3L2
ENSG00000137561	14.5202	1.61688	0.63497	2.54639	0.0108845	0.0317577	TTPA
ENSG00000121075	3.11036	1.61578	1.44258	1.12006	0.262688	0.411306	TBX4
ENSG00000054392	153.023	1.61368	0.242383	6.65755	2.78421e-11	3.85488e-10	HHAT
ENSG00000199053	4.9362	1.61348	0.908454	1.77607	0.0757218	0.157502	MIR324
ENSG00000233452	25.7082	1.61323	0.507723	3.17738	0.00148612	0.00570141	STXBP5-AS1
ENSG00000114480	1331.99	1.61303	0.168206	9.58961	8.84193e-22	2.98369e-20	GBE1
ENSG00000160991	2511.32	1.61232	0.140572	11.4696	1.87435e-30	1.03279e-28	ORAI2
ENSG00000136573	2.29174	1.61146	1.77135	0.909736	0.362962	0.517414	BLK
ENSG00000264343	24.0919	1.61123	0.493873	3.26245	0.00110455	0.00439323	NOTCH2NLA
ENSG00000168477	353.515	1.60988	0.667896	2.41037	0.0159363	0.0439354	TNXB
ENSG00000143013	5049.86	1.60846	0.204377	7.87004	3.54515e-15	7.27009e-14	LMO4
ENSG00000215218	42.0799	1.60795	0.385111	4.17528	2.97614e-05	0.000173072	UBE2QL1
ENSG00000123066	3682.26	1.60702	0.272305	5.90153	3.60137e-09	3.89511e-08	MED13L
ENSG00000131188	721.47	1.60659	0.181341	8.85949	8.0383e-19	2.18995e-17	PRR7
ENSG00000267313	196.44	1.60497	0.433714	3.70052	0.000215155	0.0010315	KC6
ENSG00000148655	17.7507	1.60488	0.516616	3.10652	0.00189303	0.00703524	LRMDA
ENSG00000234722	3.82333	1.6032	1.06951	1.499	0.133874	0.246721	LINC01287
ENSG00000156675	1240.29	1.60148	0.498258	3.21415	0.0013083	0.00510001	RAB11FIP1
ENSG00000231636	3.08025	1.60132	1.17432	1.36362	0.172688	0.300548	AGBL5-AS1
ENSG00000273604	652.888	1.60125	0.139582	11.4717	1.8299e-30	1.01057e-28	EPOP
ENSG00000223714	6.61633	1.59977	0.808993	1.97748	0.0479869	0.109088	LINC02601
ENSG00000101230	35.9149	1.59799	0.392202	4.07441	4.61312e-05	0.000257558	ISM1
ENSG00000143429	22.3384	1.5978	0.554927	2.87931	0.0039855	0.0134825	LSP1P5
ENSG00000112406	607.413	1.59656	0.179576	8.89072	6.07136e-19	1.67837e-17	HECA
ENSG00000276926	3.77911	1.59632	1.13087	1.41159	0.15807	0.280536	MIR6797
ENSG00000100345	43070.1	1.59576	0.210128	7.59421	3.09688e-14	5.79687e-13	MYH9
ENSG00000102053	247.501	1.59572	0.204362	7.8083	5.79623e-15	1.16233e-13	ZC3H12B
ENSG00000104059	737.142	1.59538	0.205552	7.76147	8.39533e-15	1.66174e-13	FAM189A1
ENSG00000104903	46.271	1.59509	0.464907	3.43099	0.000601374	0.0025798	LYL1
ENSG00000105270	3718.37	1.59428	0.39379	4.04856	5.15336e-05	0.00028447	CLIP3
ENSG00000117394	22433.8	1.59413	0.387943	4.10918	3.97068e-05	0.000225023	SLC2A1
ENSG00000178752	156.16	1.59391	0.206173	7.73093	1.06761e-14	2.09121e-13	ERFE
ENSG00000113140	37949.3	1.59383	0.232445	6.85681	7.04147e-12	1.03965e-10	SPARC
ENSG00000184371	242.136	1.59372	0.24619	6.47357	9.57167e-11	1.24163e-09	CSF1
ENSG00000135318	122.755	1.59345	0.289015	5.51336	3.52043e-08	3.34215e-07	NT5E
ENSG00000173442	1086.48	1.59239	0.346827	4.59132	4.40461e-06	3.0406e-05	EHBP1L1
ENSG00000163116	4.2192	1.59236	1.02748	1.54977	0.121198	0.228158	STPG2
ENSG00000244280	66.5888	1.59055	0.902312	1.76274	0.0779436	0.161106	ECEL1P2
ENSG00000180336	255.087	1.58872	0.598768	2.65331	0.00797056	0.024348	MEIOC
ENSG00000131386	3.0782	1.58762	1.30368	1.2178	0.223298	0.364397	GALNT15
ENSG00000215644	22.8156	1.58239	0.5784	2.7358	0.00622286	0.019723	GCGR
ENSG00000213145	17.5941	1.5808	0.559268	2.82655	0.00470529	0.0155792	CRIP1
ENSG00000153162	112.9	1.57974	0.268248	5.8891	3.88307e-09	4.17947e-08	BMP6
ENSG00000168297	861.004	1.57869	0.139953	11.2802	1.64452e-29	8.57852e-28	PXK
ENSG00000145349	2559.04	1.57797	0.171544	9.19863	3.6253e-20	1.09362e-18	CAMK2D
ENSG00000154736	373.39	1.57473	0.296242	5.3157	1.0625e-07	9.38753e-07	ADAMTS5
ENSG00000177425	11837.7	1.57441	0.139584	11.2793	1.66083e-29	8.64513e-28	PAWR
ENSG00000184986	104.148	1.57363	0.306884	5.12776	2.93213e-07	2.44161e-06	TMEM121
ENSG00000100300	888.012	1.5713	0.199811	7.8639	3.72347e-15	7.62298e-14	TSPO
ENSG00000116014	78.6747	1.57086	0.529182	2.96848	0.00299281	0.0104733	KISS1R
ENSG00000237187	49.4476	1.57062	0.400029	3.92627	8.62732e-05	0.000453032	NR2F1-AS1
ENSG00000159289	6.44518	1.56914	0.899715	1.74404	0.0811528	0.166365	GOLGA6A
ENSG00000261455	187.309	1.56822	0.376696	4.16309	3.13971e-05	0.000181677	LINC01003
ENSG00000100234	2099.72	1.56812	0.358996	4.36808	1.25345e-05	7.8954e-05	TIMP3
ENSG00000162104	777.942	1.56809	0.25418	6.16921	6.86303e-10	8.06843e-09	ADCY9
ENSG00000050820	8833.57	1.56359	0.128328	12.1844	3.76621e-34	2.45054e-32	BCAR1
ENSG00000170074	17.9407	1.56348	0.977074	1.60017	0.109561	0.210806	FAM153A
ENSG00000129946	1481.07	1.56279	0.122863	12.7198	4.5903e-37	3.33239e-35	SHC2
ENSG00000172803	89.3258	1.56225	0.240699	6.49047	8.5569e-11	1.11829e-09	SNX32
ENSG00000230453	285.987	1.56162	0.206192	7.57363	3.62948e-14	6.72183e-13	ANKRD18B
ENSG00000120324	172.28	1.56073	0.206914	7.5429	4.59648e-14	8.41713e-13	PCDHB10
ENSG00000087245	9635.55	1.56039	0.260502	5.98994	2.09924e-09	2.32811e-08	MMP2	Endodermal Cell Differentiation
ENSG00000228436	13.7652	1.56012	0.664027	2.34948	0.0187999	0.0504159	LOC105378663
ENSG00000182985	3497.44	1.55987	0.206434	7.55626	4.14838e-14	7.63658e-13	CADM1
ENSG00000102547	395.739	1.55965	0.249222	6.25809	3.89722e-10	4.72241e-09	CAB39L
ENSG00000261150	632.751	1.55828	0.404926	3.8483	0.000118939	0.000605838	EPPK1
ENSG00000172716	48.4602	1.55724	0.376017	4.14141	3.45177e-05	0.000197908	SLFN11
ENSG00000163576	38.8546	1.55461	0.567457	2.73961	0.00615112	0.0195286	EFHB
ENSG00000250021	11.7049	1.55338	0.661348	2.34881	0.0188333	0.0504842	ARPIN-AP3S2
ENSG00000079156	506.308	1.55302	0.161411	9.62154	6.48545e-22	2.2037e-20	OSBPL6
ENSG00000160789	4726.54	1.55231	0.279866	5.54663	2.91222e-08	2.79512e-07	LMNA
ENSG00000203523	4.55817	1.55081	1.15601	1.34152	0.179751	0.309321	TAS2R2P
ENSG00000112186	2469.37	1.54909	0.314975	4.91813	8.73747e-07	6.84258e-06	CAP2
ENSG00000213609	26.0572	1.5485	0.65576	2.36138	0.0182072	0.0490896	RPL7AP50
ENSG00000125726	35.5144	1.5484	0.51157	3.02676	0.00247189	0.00889597	CD70
ENSG00000267128	23.553	1.54808	0.778777	1.98784	0.0468297	0.106796	RNF157-AS1
ENSG00000151208	5790.01	1.54736	0.331493	4.66786	3.04355e-06	2.16015e-05	DLG5
ENSG00000158859	325.84	1.54692	0.344496	4.49039	7.10928e-06	4.72503e-05	ADAMTS4
ENSG00000138448	8704.78	1.54569	0.198964	7.76873	7.92753e-15	1.57552e-13	ITGAV	Endodermal Cell Differentiation
ENSG00000110786	489.882	1.54255	0.520117	2.96578	0.00301917	0.0105445	PTPN5
ENSG00000188677	1431.98	1.54152	0.143116	10.7712	4.70998e-27	2.16191e-25	PARVB
ENSG00000135424	3734.29	1.54106	0.290935	5.29694	1.1776e-07	1.0367e-06	ITGA7	Endodermal Cell Differentiation
ENSG00000187608	704.549	1.541	0.187538	8.21699	2.0867e-16	4.75337e-15	ISG15
ENSG00000131650	566.165	1.53969	0.140616	10.9496	6.67307e-28	3.20111e-26	KREMEN2
ENSG00000168952	591.18	1.53882	0.438526	3.50907	0.000449684	0.0019981	STXBP6
ENSG00000226137	1045.41	1.53832	0.269265	5.71301	1.10997e-08	1.12771e-07	BAIAP2-DT
ENSG00000162706	440.221	1.53753	0.241493	6.36678	1.93044e-10	2.41948e-09	CADM3
ENSG00000128595	17261.5	1.53561	0.109076	14.0784	5.15513e-45	5.06507e-43	CALU
ENSG00000258818	9.68232	1.53341	0.798604	1.92011	0.0548441	0.121317	RNASE4
ENSG00000130005	1966.48	1.5331	0.141408	10.8417	2.18428e-27	1.01787e-25	GAMT
ENSG00000115221	10.855	1.53309	0.69533	2.20483	0.027466	0.0690319	ITGB6
ENSG00000205274	3.11346	1.53212	1.37058	1.11786	0.263627	0.412328	TRBV20OR9-2
ENSG00000109610	425.107	1.53194	0.350834	4.36657	1.26214e-05	7.94604e-05	SOD3
ENSG00000160255	71.3893	1.53175	0.2809	5.45302	4.95217e-08	4.59791e-07	ITGB2	Endodermal Cell Differentiation
ENSG00000157680	37.2951	1.5313	0.462335	3.31209	0.000926004	0.00376574	DGKI
ENSG00000205476	2512.62	1.53115	0.314484	4.86879	1.12283e-06	8.6113e-06	CCDC85C
ENSG00000026508	1116.05	1.53097	0.274257	5.58224	2.3744e-08	2.3024e-07	CD44
ENSG00000138193	552.064	1.53037	0.18201	8.40816	4.16485e-17	1.00486e-15	PLCE1
ENSG00000246876	2.1161	1.52895	1.75882	0.869303	0.384681	0.540075	LINC02466
ENSG00000166126	140.417	1.52841	0.24718	6.18341	6.27313e-10	7.41411e-09	AMN
ENSG00000221890	745.743	1.52614	0.344496	4.43007	9.42007e-06	6.07758e-05	NPTXR
ENSG00000151834	45.1829	1.5258	0.768257	1.98606	0.0470271	0.107194	GABRA2
ENSG00000198768	406.75	1.52527	0.222255	6.86271	6.75645e-12	9.98771e-11	APCDD1L
ENSG00000103260	1003.77	1.52453	0.159464	9.56034	1.17376e-21	3.90693e-20	METRN
ENSG00000241472	240.281	1.52441	0.216299	7.04771	1.81886e-12	2.81992e-11	PTPRG-AS1
ENSG00000164849	25.863	1.5244	0.674259	2.26085	0.0237687	0.0613334	GPR146
ENSG00000087086	106069	1.52401	0.292166	5.21624	1.82594e-07	1.56304e-06	FTL
ENSG00000092295	57.7342	1.52183	0.372429	4.08622	4.38457e-05	0.000246594	TGM1
ENSG00000091482	11.9773	1.52152	0.76997	1.97608	0.0481453	0.109417	SMPX
ENSG00000163823	3.61156	1.52131	1.11055	1.36987	0.170727	0.298005	CCR1
ENSG00000160471	128.514	1.52107	0.61271	2.48253	0.0130452	0.0370908	COX6B2
ENSG00000113296	1056.65	1.52106	0.437151	3.47949	0.000502372	0.00220221	THBS4
ENSG00000119138	57.215	1.52099	0.38191	3.98259	6.81679e-05	0.000367179	KLF9
ENSG00000172159	67.9069	1.52063	0.452022	3.36407	0.000768023	0.00319715	FRMD3
ENSG00000203799	75.9601	1.52052	0.457837	3.32109	0.000896656	0.00366269	CCDC162P
ENSG00000137726	2240.81	1.51914	0.207514	7.32066	2.46749e-13	4.18634e-12	FXYD6
ENSG00000153250	7178.51	1.5156	0.151035	10.0348	1.07173e-23	4.06509e-22	RBMS1
ENSG00000013563	654.194	1.51442	0.223674	6.77063	1.28219e-11	1.83765e-10	DNASE1L1
ENSG00000204866	2.8356	1.51324	1.24306	1.21735	0.223471	0.364603	IGFL2
ENSG00000184194	594.802	1.51295	0.239517	6.3167	2.67207e-10	3.29663e-09	GPR173
ENSG00000185404	82.4498	1.5128	0.291782	5.1847	2.16358e-07	1.83092e-06	SP140L
ENSG00000162068	15.516	1.5123	0.726489	2.08166	0.0373736	0.0890047	NTN3
ENSG00000146833	537.849	1.5118	0.459468	3.29032	0.00100072	0.00402939	TRIM4
ENSG00000188157	25285.9	1.51087	0.316842	4.76853	1.85575e-06	1.3737e-05	AGRN
ENSG00000185565	390.163	1.51016	0.23074	6.54487	5.95481e-11	7.94353e-10	LSAMP
ENSG00000137103	890.157	1.50969	0.266785	5.65884	1.52404e-08	1.51938e-07	TMEM8B
ENSG00000260394	2.41126	1.50959	1.53422	0.983948	0.325141	0.478767	STUB1-DT
ENSG00000129245	4596.27	1.50869	0.117037	12.8908	5.07393e-38	3.79614e-36	FXR2
ENSG00000188487	8.32661	1.50836	0.830479	1.81625	0.0693323	0.146465	INSC
ENSG00000119632	747.982	1.50741	0.211665	7.12166	1.06635e-12	1.70399e-11	IFI27L2
ENSG00000213625	2854.28	1.50737	0.149978	10.0506	9.13005e-24	3.47923e-22	LEPROT
ENSG00000144560	2006.66	1.50623	0.201962	7.45797	8.78683e-14	1.55213e-12	VGLL4
ENSG00000226510	64.9254	1.50621	0.786609	1.91481	0.0555164	0.122538	UPK1A-AS1
ENSG00000125813	2.47167	1.50333	1.796	0.837043	0.402568	0.557628	PAX1
ENSG00000231999	12.0157	1.50285	0.608652	2.46915	0.0135434	0.0383508	LRRC8C-DT
ENSG00000215808	270.796	1.50235	0.258189	5.81881	5.92666e-09	6.20967e-08	LINC01139
ENSG00000099617	579.549	1.50225	0.169794	8.84753	8.94814e-19	2.43511e-17	EFNA2
ENSG00000179165	3.68084	1.50165	1.39244	1.07843	0.280841	0.431608	PXT1
ENSG00000170827	3.35899	1.50074	1.12546	1.33344	0.182387	0.312911	CELP
ENSG00000100784	204.779	1.50056	0.225691	6.64874	2.95605e-11	4.06747e-10	RPS6KA5
ENSG00000103089	104.057	1.49987	0.261371	5.73848	9.55314e-09	9.76671e-08	FA2H
ENSG00000164237	977.548	1.49932	0.166728	8.99259	2.41475e-19	6.86143e-18	CMBL
ENSG00000138795	51.2507	1.49792	0.521991	2.86963	0.00410949	0.0138331	LEF1
ENSG00000176887	7002.35	1.49745	0.132221	11.3253	9.83082e-30	5.23989e-28	SOX11
ENSG00000247363	35.9972	1.49603	0.423176	3.53524	0.000407399	0.00183049	LOC100507250
ENSG00000104044	37.1331	1.49554	0.42513	3.51784	0.000435071	0.0019434	OCA2
ENSG00000114796	1330.04	1.49516	0.242245	6.17211	6.73832e-10	7.93325e-09	KLHL24
ENSG00000138347	2.88784	1.49415	1.18539	1.26047	0.207499	0.344634	MYPN
ENSG00000153060	10.3473	1.49353	0.630585	2.36849	0.0178608	0.0483476	TEKT5
ENSG00000186951	447.218	1.49344	0.424644	3.51692	0.000436586	0.00194849	PPARA
ENSG00000247828	335.106	1.49297	0.276627	5.39707	6.77386e-08	6.17906e-07	TMEM161B-DT
ENSG00000171462	50.1482	1.49181	0.42943	3.47393	0.000512895	0.00224231	DLK2
ENSG00000185100	817.298	1.49075	0.31502	4.73224	2.22055e-06	1.61805e-05	ADSS1
ENSG00000262902	2.41566	1.49028	1.81163	0.822619	0.410725	0.56617	MTCO1P40
ENSG00000259399	18.599	1.48859	0.573116	2.59737	0.00939414	0.0280517	TGIF2-RAB5IF
ENSG00000242445	9.01211	1.48807	0.775417	1.91905	0.0549778	0.121546	RPL7AP11
ENSG00000133246	12.5115	1.48694	0.595831	2.49557	0.0125754	0.0359454	PRAM1
ENSG00000179008	83.5397	1.48675	0.257918	5.76445	8.19249e-09	8.43558e-08	C14orf39
ENSG00000007129	6.27935	1.48576	0.837025	1.77505	0.0758893	0.157756	CEACAM21
ENSG00000164463	378.444	1.48489	0.33365	4.45045	8.56919e-06	5.56975e-05	CREBRF
ENSG00000087116	360.402	1.48481	0.518482	2.86377	0.00418629	0.0140529	ADAMTS2
ENSG00000020181	546.44	1.48358	0.209542	7.08012	1.44033e-12	2.26609e-11	ADGRA2
ENSG00000101955	381.314	1.48306	0.230101	6.44525	1.15412e-10	1.48452e-09	SRPX
ENSG00000231735	2.16575	1.48172	1.51989	0.974881	0.329619	0.483751	RPS2P18
ENSG00000274386	41.4525	1.48042	0.354582	4.17512	2.97827e-05	0.000173155	TMEM269
ENSG00000120149	308.12	1.47912	0.64164	2.30522	0.0211544	0.0556857	MSX2
ENSG00000187556	9.01925	1.47799	0.766713	1.9277	0.0538928	0.119591	NANOS3
ENSG00000147650	1121.01	1.47648	0.162571	9.08206	1.06535e-19	3.10654e-18	LRP12
ENSG00000198743	2365.07	1.47564	0.166064	8.88598	6.33616e-19	1.74566e-17	SLC5A3
ENSG00000158055	106.915	1.47534	0.630274	2.3408	0.0192426	0.0514084	GRHL3
ENSG00000151135	1446.33	1.47509	0.169769	8.68881	3.66251e-18	9.52213e-17	TMEM263
ENSG00000154917	597.902	1.4749	0.439283	3.35752	0.000786446	0.0032694	RAB6B
ENSG00000162745	259.934	1.47453	0.357199	4.12803	3.65888e-05	0.000208707	OLFML2B
ENSG00000251667	5.5429	1.47394	0.90136	1.63524	0.101999	0.199584	BRCC3P1
ENSG00000104892	289.215	1.47351	0.289774	5.08504	3.67558e-07	3.02568e-06	KLC3
ENSG00000120156	2150.82	1.47344	0.302804	4.866	1.13881e-06	8.72288e-06	TEK
ENSG00000183230	236.47	1.47271	0.305049	4.82779	1.38054e-06	1.04567e-05	CTNNA3
ENSG00000105655	11574.2	1.4725	0.146725	10.0358	1.0611e-23	4.03103e-22	ISYNA1
ENSG00000206989	2.92829	1.47042	1.23134	1.19416	0.232414	0.375468	SNORD63
ENSG00000106617	1109.59	1.46815	0.197772	7.42344	1.14118e-13	1.98996e-12	PRKAG2
ENSG00000120549	913.81	1.46761	0.277304	5.29243	1.20703e-07	1.0607e-06	KIAA1217
ENSG00000108239	516.891	1.46729	0.144339	10.1656	2.82452e-24	1.11275e-22	TBC1D12
ENSG00000154874	18.1667	1.46661	0.915038	1.60279	0.108981	0.209889	CCDC144B
ENSG00000107821	100.085	1.4653	0.254342	5.76113	8.35507e-09	8.59575e-08	KAZALD1
ENSG00000145491	2.92037	1.46507	1.3015	1.12567	0.260303	0.408435	ROPN1L
ENSG00000167074	934.353	1.46464	0.493221	2.96955	0.00298235	0.0104442	TEF
ENSG00000047644	3600.49	1.46457	0.125912	11.6317	2.8434e-31	1.62913e-29	WWC3
ENSG00000204385	159.477	1.46404	0.365209	4.00876	6.10377e-05	0.000332507	SLC44A4
ENSG00000166819	7.57868	1.4637	0.76998	1.90096	0.0573072	0.125674	PLIN1
ENSG00000119630	267.922	1.46367	0.212504	6.88772	5.66933e-12	8.44702e-11	PGF
ENSG00000248973	2.94102	1.46303	1.164	1.25689	0.208792	0.346195	LOC107986400
ENSG00000067798	60.3644	1.4618	0.532625	2.74452	0.00605996	0.0192892	NAV3
ENSG00000111837	27.7926	1.46129	0.42251	3.4586	0.000542991	0.00235913	MAK
ENSG00000184774	4.79431	1.46031	1.14787	1.27219	0.203305	0.339397	MGAT4EP
ENSG00000261087	64.5459	1.45939	0.440845	3.31045	0.000931474	0.00378484	ZNNT1
ENSG00000103449	2861.65	1.45889	0.341355	4.27382	1.92156e-05	0.000116624	SALL1
ENSG00000185532	1182.02	1.45804	0.24669	5.91039	3.41301e-09	3.69957e-08	PRKG1
ENSG00000169933	120.643	1.45803	0.482958	3.01895	0.00253653	0.00909484	FRMPD4
ENSG00000241570	30.6077	1.45749	0.474627	3.07082	0.00213475	0.00782186	PAQR9-AS1
ENSG00000064201	19.3145	1.4566	0.846565	1.7206	0.0853228	0.173456	TSPAN32
ENSG00000085117	235.308	1.45646	0.266561	5.4639	4.65778e-08	4.34768e-07	CD82
ENSG00000101000	574.63	1.45473	0.240701	6.04374	1.50585e-09	1.70479e-08	PROCR
ENSG00000189366	54.4672	1.45335	0.309681	4.69306	2.69155e-06	1.93502e-05	ALG1L
ENSG00000107957	2859.03	1.45332	0.27166	5.3498	8.80519e-08	7.89949e-07	SH3PXD2A
ENSG00000228495	4.64835	1.45311	0.936882	1.55101	0.1209	0.227787	LINC01013
ENSG00000143126	2288.03	1.45123	0.437419	3.31771	0.000907597	0.00369966	CELSR2
ENSG00000182521	2.16015	1.45077	1.44114	1.00668	0.314088	0.467277	TBPL2
ENSG00000132639	58.4424	1.44989	0.892972	1.62367	0.104446	0.203186	SNAP25
ENSG00000070526	3.63695	1.44955	1.3708	1.05745	0.290305	0.442208	ST6GALNAC1
ENSG00000187595	309.656	1.4492	0.2552	5.67869	1.35732e-08	1.36485e-07	ZNF385C
ENSG00000121743	53.3388	1.44682	0.528454	2.73784	0.0061845	0.0196193	GJA3
ENSG00000065357	604.222	1.44664	0.27452	5.2697	1.36646e-07	1.19352e-06	DGKA
ENSG00000174564	145.421	1.44654	0.271496	5.32802	9.92869e-08	8.82009e-07	IL20RB
ENSG00000258102	18.0737	1.44622	0.516925	2.79774	0.00514619	0.0167667	MAP1LC3B2
ENSG00000273597	3.87403	1.4451	1.03108	1.40154	0.161054	0.284674	LOC100420114
ENSG00000280351	37.3039	1.44454	0.467654	3.08891	0.00200895	0.00741983	LOC100129503
ENSG00000108819	1750.28	1.44318	0.130932	11.0224	2.98043e-28	1.45251e-26	PPP1R9B
ENSG00000111057	33599.6	1.44313	0.319899	4.51122	6.44563e-06	4.31089e-05	KRT18
ENSG00000177112	2.63019	1.44298	1.35321	1.06634	0.286269	0.437723	IRAG1-AS1
ENSG00000185149	17.7124	1.44226	0.538237	2.6796	0.00737093	0.0228006	NPY2R
ENSG00000118557	99.7054	1.4403	0.36675	3.92721	8.59361e-05	0.000451455	PMFBP1
ENSG00000106648	2.22943	1.43972	1.48632	0.968643	0.332723	0.48673	GALNTL5
ENSG00000239282	185.828	1.43924	0.22302	6.45341	1.09364e-10	1.41088e-09	CASTOR1
ENSG00000172264	110.932	1.43914	0.386378	3.72469	0.000195555	0.000946816	MACROD2
ENSG00000169064	65.0417	1.43898	0.500981	2.87231	0.00407479	0.0137276	ZBBX
ENSG00000142046	183.166	1.43896	0.193885	7.42174	1.15591e-13	2.01276e-12	TMEM91
ENSG00000181104	2603.73	1.43885	0.140987	10.2056	1.87223e-24	7.49658e-23	F2R
ENSG00000234409	6.23875	1.43824	1.05628	1.3616	0.173324	0.301313	CCDC188
ENSG00000170412	2102.62	1.43773	0.165391	8.69294	3.53171e-18	9.19184e-17	GPRC5C
ENSG00000030419	261.635	1.4371	0.303395	4.73674	2.17181e-06	1.58797e-05	IKZF2
ENSG00000173546	465.34	1.43706	0.534003	2.69111	0.00712151	0.0221129	CSPG4
ENSG00000177374	42.1725	1.43689	0.432364	3.32334	0.000889476	0.00363897	HIC1
ENSG00000129226	6.04744	1.43634	0.826493	1.73787	0.0822339	0.168271	CD68
ENSG00000179428	7.22614	1.43624	0.790283	1.81738	0.069159	0.146175	IL6-AS1
ENSG00000140836	191.594	1.43607	0.374591	3.8337	0.000126231	0.000639519	ZFHX3
ENSG00000236581	5.17716	1.4358	0.962079	1.4924	0.135595	0.249274	STARD13-AS
ENSG00000168743	101.137	1.43472	0.318735	4.5013	6.75404e-06	4.50484e-05	NPNT
ENSG00000201785	8.11657	1.43395	1.18717	1.20788	0.227095	0.368965	SNORD117
ENSG00000187634	696.415	1.43277	0.335163	4.27485	1.91268e-05	0.00011618	SAMD11
ENSG00000185633	26.6051	1.43172	0.556716	2.57172	0.0101193	0.0299069	NDUFA4L2
ENSG00000254772	33.039	1.43154	0.593176	2.41335	0.0158068	0.0436618	EEF1G
ENSG00000108244	10.191	1.43148	0.700244	2.04426	0.0409282	0.0958557	KRT23
ENSG00000129170	2.44473	1.43126	1.84383	0.776241	0.437607	0.59064	CSRP3
ENSG00000171234	3.42869	1.43015	1.08964	1.31251	0.189349	0.321769	UGT2B7
ENSG00000123131	8908.31	1.42998	0.162457	8.80221	1.34143e-18	3.60243e-17	PRDX4
ENSG00000242247	1810.49	1.42878	0.160742	8.88869	6.18352e-19	1.70552e-17	ARFGAP3
ENSG00000234608	1383.91	1.42836	0.15519	9.20397	3.44973e-20	1.04452e-18	MAPKAPK5-AS1
ENSG00000102265	3192.9	1.42833	0.283332	5.04119	4.62657e-07	3.77296e-06	TIMP1
ENSG00000169184	1641.55	1.42831	0.12396	11.5224	1.0176e-30	5.68392e-29	MN1
ENSG00000007047	4385.97	1.4281	0.150263	9.50404	2.01899e-21	6.65694e-20	MARK4
ENSG00000230736	7.9274	1.42802	0.972163	1.46891	0.141856	0.258319	LOC339666
ENSG00000121764	11.6205	1.42778	0.807572	1.768	0.0770616	0.159637	HCRTR1
ENSG00000184047	1205.42	1.42744	0.140721	10.1438	3.53005e-24	1.3774e-22	DIABLO
ENSG00000120910	361.69	1.42687	0.212005	6.73037	1.69234e-11	2.40576e-10	PPP3CC
ENSG00000148400	5530.34	1.42657	0.214502	6.65058	2.91936e-11	4.02605e-10	NOTCH1	Endoderm Development
ENSG00000178401	80.934	1.42627	0.431456	3.30571	0.00094735	0.00384297	DNAJC22
ENSG00000197702	2855.52	1.42444	0.319035	4.46486	8.01228e-06	5.2454e-05	PARVA
ENSG00000152465	1437.25	1.42346	0.136897	10.398	2.53145e-25	1.06964e-23	NMT2
ENSG00000156298	400.501	1.42319	0.199527	7.13283	9.83247e-13	1.57635e-11	TSPAN7
ENSG00000183496	1285.41	1.42178	0.193745	7.33842	2.16126e-13	3.68982e-12	MEX3B
ENSG00000250033	8.0835	1.42121	0.846745	1.67844	0.0932621	0.186182	SLC7A11-AS1
ENSG00000182175	3385.12	1.42105	0.202183	7.02854	2.08702e-12	3.22138e-11	RGMA
ENSG00000207507	3.62163	1.41971	1.25741	1.12907	0.258867	0.406747	RNU6-9
ENSG00000125966	1859.08	1.41911	0.94001	1.50968	0.131125	0.242694	MMP24
ENSG00000075975	1721.21	1.41872	0.144739	9.80193	1.10454e-22	3.95644e-21	MKRN2
ENSG00000176244	387.271	1.41857	0.403267	3.5177	0.000435306	0.0019441	ACBD7
ENSG00000101438	7.3368	1.4177	0.736147	1.92583	0.0541253	0.119965	SLC32A1
ENSG00000198691	29.5031	1.41748	0.521034	2.72051	0.00651821	0.0205315	ABCA4
ENSG00000128596	1154.95	1.4172	0.494471	2.8661	0.00415559	0.0139652	CCDC136
ENSG00000154721	282.462	1.41703	0.284518	4.98047	6.34308e-07	5.07301e-06	JAM2
ENSG00000183644	7.43619	1.41702	0.838958	1.68902	0.0912151	0.182916	HOATZ
ENSG00000122584	2.20189	1.41678	1.30956	1.08188	0.279307	0.429777	NXPH1
ENSG00000240051	4.36748	1.41673	0.964712	1.46855	0.141955	0.258422	RPL23AP10
ENSG00000170577	103.944	1.41654	0.428372	3.30681	0.00094364	0.00382918	SIX2
ENSG00000170509	5.62894	1.41623	0.894939	1.58249	0.113538	0.21694	HSD17B13
ENSG00000130147	5770.23	1.41499	0.225662	6.2704	3.60114e-10	4.37622e-09	SH3BP4
ENSG00000254860	67.1369	1.41434	0.404134	3.49968	0.00046582	0.0020623	TMEM9B-AS1
ENSG00000129221	38.6547	1.41267	0.759784	1.85931	0.062983	0.135367	AIPL1
ENSG00000227692	2.67064	1.41231	1.28172	1.10188	0.270512	0.420249	MED28P3
ENSG00000261798	7.00712	1.41229	0.89318	1.58119	0.113834	0.217405	LOC101929536
ENSG00000123240	1822.56	1.41144	0.224479	6.28763	3.22358e-10	3.93538e-09	OPTN
ENSG00000166278	29.1913	1.41053	0.429092	3.28725	0.00101172	0.00406434	C2
ENSG00000116679	22024.3	1.41032	0.15403	9.1562	5.3759e-20	1.60588e-18	IVNS1ABP
ENSG00000164683	235.597	1.40988	0.192002	7.34305	2.08788e-13	3.57203e-12	HEY1
ENSG00000163909	135.904	1.40956	0.415874	3.38939	0.000700473	0.00295161	HEYL
ENSG00000163630	18.2563	1.40903	0.725464	1.94225	0.0521074	0.116463	SYNPR
ENSG00000221968	1876.78	1.40898	0.163512	8.61699	6.87357e-18	1.7627e-16	FADS3
ENSG00000230246	3.92386	1.40896	1.68229	0.837523	0.402299	0.557347	SPATA31C1
ENSG00000275572	2.21729	1.40893	1.48424	0.949262	0.342487	0.496413	GRIFIN
ENSG00000188211	34.999	1.4072	0.458389	3.06989	0.00214139	0.00784502	NCR3LG1
ENSG00000113555	25.7837	1.40698	0.448042	3.14029	0.00168782	0.00637035	PCDH12
ENSG00000087074	2376.13	1.40696	0.23384	6.01677	1.77934e-09	1.99137e-08	PPP1R15A
ENSG00000233837	3.45605	1.40585	1.08652	1.2939	0.1957	0.330034	EIF3LP2
ENSG00000267270	89.3885	1.40582	0.242015	5.80881	6.2917e-09	6.56683e-08	PARD6G-AS1
ENSG00000279561	21.1622	1.40483	0.534374	2.62892	0.00856556	0.0258903	LOC100132249
ENSG00000198523	2.92545	1.40391	1.74467	0.804687	0.421001	0.575503	PLN
ENSG00000053918	255.359	1.40342	0.482441	2.90899	0.00362595	0.0124051	KCNQ1
ENSG00000265480	2.13547	1.40305	1.88088	0.745954	0.455695	0.607241	KRT18P55
ENSG00000137673	10.5245	1.40263	0.635353	2.20765	0.027269	0.0686601	MMP7
ENSG00000171017	35.2117	1.40212	0.499995	2.80426	0.0050432	0.0164996	LRRC8E
ENSG00000189077	959.469	1.40199	0.220882	6.34725	2.19202e-10	2.73332e-09	TMEM120A
ENSG00000280744	2.17702	1.40197	1.33612	1.04928	0.294048	0.446057	LINC01173
ENSG00000129467	16.4921	1.40182	0.744382	1.8832	0.0596728	0.129792	ADCY4
ENSG00000256574	6.5438	1.39936	0.855377	1.63595	0.10185	0.199356	OR13A1
ENSG00000066185	21.5899	1.39922	0.607894	2.30175	0.0213495	0.0561027	ZMYND12
ENSG00000132000	62.6418	1.39887	0.323228	4.3278	1.50608e-05	9.32106e-05	PODNL1
ENSG00000188177	479.393	1.39781	0.429018	3.25815	0.0011214	0.00444939	ZC3H6
ENSG00000089163	89.9904	1.39743	0.268176	5.21087	1.87957e-07	1.60782e-06	SIRT4
ENSG00000205871	13.1262	1.39629	0.875586	1.5947	0.11078	0.212685	RPS3AP47
ENSG00000060982	19190.2	1.39616	0.157807	8.84728	8.96807e-19	2.43782e-17	BCAT1
ENSG00000115165	7.58601	1.39566	0.995608	1.40182	0.16097	0.284567	CYTIP
ENSG00000091513	20.6607	1.39495	0.511384	2.7278	0.0063758	0.0201556	TF
ENSG00000173157	250.998	1.39482	0.526393	2.64977	0.00805477	0.0245711	ADAMTS20
ENSG00000005448	3000.47	1.39454	0.293992	4.74345	2.10113e-06	1.54043e-05	WDR54
ENSG00000128917	4.6136	1.39429	1.11565	1.24975	0.211389	0.3496	DLL4
ENSG00000084112	2153.51	1.39367	0.187268	7.44212	9.9083e-14	1.74519e-12	SSH1
ENSG00000172375	270.051	1.39349	0.290063	4.8041	1.55448e-06	1.16693e-05	C2CD2L
ENSG00000151689	160.661	1.39283	0.268582	5.18585	2.1503e-07	1.82032e-06	INPP1
ENSG00000134115	3.12201	1.39254	1.31777	1.05673	0.290633	0.442574	CNTN6
ENSG00000143079	1954.94	1.39187	0.154202	9.02624	1.77678e-19	5.09004e-18	CTTNBP2NL
ENSG00000270011	45.0219	1.3914	0.510593	2.72506	0.00642891	0.0202946	ZNF177
ENSG00000224910	2.45851	1.39085	1.69763	0.819292	0.41262	0.5678	LINC01766
ENSG00000128268	1312.52	1.39081	0.262957	5.28913	1.22903e-07	1.07848e-06	MGAT3
ENSG00000136404	43.6848	1.39064	0.353337	3.93575	8.29383e-05	0.000437303	TM6SF1
ENSG00000178467	1065.54	1.38944	0.156766	8.86311	7.78113e-19	2.12225e-17	P4HTM
ENSG00000058091	1563.95	1.38931	0.178405	7.78742	6.83897e-15	1.36584e-13	CDK14
ENSG00000154146	241.584	1.38897	0.371341	3.74041	0.000183723	0.000893594	NRGN
ENSG00000123689	22.2609	1.38844	0.561048	2.47472	0.0133341	0.0378181	G0S2
ENSG00000167613	5.62826	1.38823	1.10542	1.25584	0.209173	0.346709	LAIR1
ENSG00000102780	397.746	1.38821	0.272579	5.09287	3.52687e-07	2.90619e-06	DGKH
ENSG00000016082	35.2937	1.38816	0.573139	2.42203	0.0154342	0.0427436	ISL1
ENSG00000154229	797.28	1.38751	0.31632	4.38641	1.15239e-05	7.30964e-05	PRKCA
ENSG00000179104	536.999	1.38672	0.201413	6.88497	5.78006e-12	8.60153e-11	TMTC2
ENSG00000100814	7562.21	1.38644	0.166072	8.3484	6.91934e-17	1.63874e-15	CCNB1IP1
ENSG00000179344	386.027	1.38518	0.153843	9.00382	2.17988e-19	6.20848e-18	HLA-DQB1
ENSG00000197405	36.0246	1.3848	0.407075	3.40184	0.000669334	0.00283997	C5AR1
ENSG00000107819	190.246	1.38424	0.234605	5.90029	3.62866e-09	3.9229e-08	SFXN3
ENSG00000175600	237.123	1.3833	0.186734	7.40789	1.28326e-13	2.22659e-12	SUGCT
ENSG00000005844	6.87418	1.38288	1.21891	1.13453	0.256573	0.404033	ITGAL
ENSG00000172123	517.053	1.38256	0.191045	7.23681	4.59351e-13	7.62934e-12	SLFN12
ENSG00000203930	144.389	1.38252	0.269638	5.12732	2.93897e-07	2.44564e-06	LINC00632
ENSG00000248919	3.19782	1.38219	1.223	1.13016	0.25841	0.40622	ATP5MF-PTCD1
ENSG00000184702	1278.44	1.38117	0.191854	7.19904	6.06361e-13	9.94278e-12	SEPTIN5
ENSG00000132692	132.097	1.3799	0.382588	3.60676	0.000310045	0.00143199	BCAN
ENSG00000198835	84.9604	1.37988	0.264513	5.21669	1.82146e-07	1.55975e-06	GJC2
ENSG00000106333	1427.16	1.37963	0.312469	4.41525	1.00891e-05	6.46492e-05	PCOLCE
ENSG00000136193	10783.8	1.37951	0.228975	6.02473	1.69396e-09	1.90366e-08	SCRN1
ENSG00000090006	7044.52	1.37888	0.298383	4.62118	3.81556e-06	2.66403e-05	LTBP4
ENSG00000147606	9.29052	1.37887	0.794406	1.73572	0.0826131	0.168892	SLC26A7
ENSG00000204475	9.82252	1.37862	0.650692	2.1187	0.0341162	0.0825654	NCR3
ENSG00000183793	52.547	1.37834	0.345211	3.99275	6.53121e-05	0.000353665	NPIPA5
ENSG00000163637	348.04	1.37813	0.19446	7.08694	1.37105e-12	2.16126e-11	PRICKLE2
ENSG00000256577	3.71956	1.37794	1.12604	1.2237	0.221065	0.361737	SLC6A12-AS1
ENSG00000086696	4.41954	1.37741	1.01953	1.35103	0.176686	0.305637	HSD17B2
ENSG00000187079	6800.93	1.37648	0.169192	8.13561	4.09871e-16	9.04193e-15	TEAD1
ENSG00000169218	18.3849	1.37621	0.626802	2.1956	0.0281205	0.0703875	RSPO1
ENSG00000105143	813.849	1.37579	0.16692	8.24221	1.69052e-16	3.88343e-15	SLC1A6
ENSG00000117586	69.1843	1.37567	0.290946	4.72827	2.26439e-06	1.64729e-05	TNFSF4
ENSG00000241014	68.9005	1.37545	0.306728	4.48427	7.31653e-06	4.85092e-05	GPR199P
ENSG00000227533	77.7473	1.37539	0.437764	3.14185	0.00167884	0.00634232	SLC2A1-DT
ENSG00000236432	72.0617	1.37291	0.301829	4.54863	5.39962e-06	3.66135e-05	MFF-DT
ENSG00000253030	2.1877	1.37226	1.56631	0.876108	0.380971	0.536306	MIR2116
ENSG00000184916	860.493	1.37197	0.273229	5.02132	5.13181e-07	4.15727e-06	JAG2
ENSG00000218336	6209.92	1.37005	0.358433	3.82233	0.000132198	0.000666573	TENM3
ENSG00000143369	342.815	1.36933	0.398586	3.43548	0.000591499	0.00254413	ECM1
ENSG00000262585	4.19579	1.36845	1.02843	1.33062	0.183314	0.314147	LINC01979
ENSG00000248932	135.903	1.36799	0.322604	4.24046	2.23058e-05	0.000133949	COPB2-DT
ENSG00000175318	88.5368	1.3667	0.294601	4.63914	3.4986e-06	2.45887e-05	GRAMD2A
ENSG00000178878	44.0995	1.36667	0.419633	3.25681	0.00112671	0.00446615	APOLD1
ENSG00000188641	86.0743	1.36653	0.312803	4.36866	1.25009e-05	7.87824e-05	DPYD
ENSG00000180155	1235.91	1.36599	0.254637	5.36444	8.12002e-08	7.3116e-07	LYNX1
ENSG00000248712	120.999	1.36565	0.292321	4.67175	2.98648e-06	2.12272e-05	CCDC153
ENSG00000100027	459.149	1.36469	0.40353	3.38188	0.000719924	0.00302425	YPEL1
ENSG00000241697	1113.69	1.36454	0.414015	3.29587	0.00098116	0.00396565	TMEFF1
ENSG00000268350	16.848	1.36403	0.694876	1.96298	0.0496485	0.112088	FAM156A
ENSG00000185245	23.5431	1.36368	0.630781	2.16188	0.0306272	0.0755262	GP1BA
ENSG00000205076	4.96546	1.36367	0.915931	1.48883	0.136531	0.25058	LGALS7
ENSG00000272138	6.73957	1.3628	1.14457	1.19067	0.233784	0.377277	LINC01607
ENSG00000150457	2162.82	1.36278	0.184178	7.39923	1.36974e-13	2.36825e-12	LATS2
ENSG00000163083	17.145	1.36243	0.682822	1.99529	0.0460114	0.10537	INHBB
ENSG00000105321	2260.28	1.36163	0.126243	10.7857	4.01955e-27	1.84846e-25	CCDC9
ENSG00000063438	85.8339	1.36128	0.246733	5.51721	3.44421e-08	3.27234e-07	AHRR
ENSG00000134594	116.754	1.36087	0.297037	4.5815	4.61661e-06	3.16995e-05	RAB33A
ENSG00000242419	213.717	1.36086	0.252142	5.39718	6.76962e-08	6.1775e-07	PCDHGC4
ENSG00000258653	2.6937	1.3605	1.19932	1.13439	0.256631	0.404099	PTGR2
ENSG00000182165	256.713	1.36041	0.167427	8.12542	4.45803e-16	9.81689e-15	TP53TG1
ENSG00000267530	98.2125	1.35959	0.297734	4.56646	4.96036e-06	3.38638e-05	LINC01836
ENSG00000120341	4.20198	1.35898	1.01823	1.33464	0.181993	0.312454	SEC16B
ENSG00000163239	12.2626	1.35771	0.734105	1.84947	0.0643893	0.137924	TDRD10
ENSG00000011028	6747.72	1.35743	0.140558	9.65746	4.57063e-22	1.57051e-20	MRC2
ENSG00000178623	19.8888	1.35743	0.582973	2.32847	0.0198872	0.052876	GPR35
ENSG00000101335	13227.7	1.35723	0.327105	4.14921	3.33618e-05	0.000191866	MYL9
ENSG00000116183	62.3382	1.3555	0.41651	3.25443	0.00113619	0.00449788	PAPPA2
ENSG00000175264	138.842	1.35549	0.234033	5.79186	6.9611e-09	7.2193e-08	CHST1
ENSG00000231013	5.17113	1.35495	1.07289	1.2629	0.206625	0.343709	SCTR-AS1
ENSG00000105991	9.90966	1.35401	0.692085	1.95642	0.0504159	0.113481	HOXA1
ENSG00000139926	1415.4	1.35366	0.16064	8.42666	3.55661e-17	8.66659e-16	FRMD6
ENSG00000166455	93.5951	1.35324	0.27169	4.98081	6.33171e-07	5.06558e-06	C16orf46
ENSG00000248098	392.998	1.35295	0.421171	3.21235	0.00131656	0.00512729	BCKDHA
ENSG00000154175	31.7971	1.35178	0.390159	3.4647	0.000530818	0.00231117	ABI3BP
ENSG00000164638	1102.37	1.35037	0.165375	8.16546	3.20212e-16	7.11562e-15	SLC29A4
ENSG00000134571	5.59402	1.35001	1.08158	1.24817	0.211967	0.350249	MYBPC3
ENSG00000153303	9.23529	1.34945	1.0997	1.2271	0.219785	0.36015	FRMD1
ENSG00000115461	2212.04	1.3491	0.164325	8.20994	2.213e-16	5.00378e-15	IGFBP5
ENSG00000268686	12.4126	1.34895	0.633684	2.12873	0.0332762	0.080846	LOC101928295
ENSG00000271270	67.2795	1.34861	0.348556	3.86915	0.000109216	0.000561017	TMCC1-DT
ENSG00000174456	716.999	1.34849	0.187134	7.20599	5.76227e-13	9.47405e-12	C12orf76
ENSG00000189283	64.5848	1.34753	0.52037	2.58955	0.00961005	0.0286126	FHIT
ENSG00000120658	23.7944	1.34667	0.577274	2.3328	0.0196585	0.0523507	ENOX1
ENSG00000264357	4.43821	1.34531	1.14406	1.17591	0.239631	0.384355	MIR4648
ENSG00000243279	518.262	1.34176	0.150696	8.90378	5.39745e-19	1.49715e-17	PRAF2
ENSG00000243742	4.68494	1.34086	0.994198	1.34869	0.177437	0.306681	RPLP0P2
ENSG00000120899	370.169	1.34049	0.340686	3.93468	8.33082e-05	0.00043878	PTK2B
ENSG00000150656	6.40225	1.34003	0.809452	1.65548	0.0978266	0.193338	CNDP1
ENSG00000197410	69.0761	1.33976	0.453894	2.95169	0.00316035	0.0109858	DCHS2
ENSG00000175182	1130.92	1.33964	0.14314	9.35895	8.05342e-21	2.54886e-19	FAM131A
ENSG00000181856	336.478	1.33956	0.283073	4.73221	2.22089e-06	1.61805e-05	SLC2A4
ENSG00000223459	126.182	1.33866	1.24501	1.07522	0.282277	0.433189	TCAF1P1
ENSG00000152953	120.239	1.33812	0.322203	4.15304	3.28083e-05	0.000189082	STK32B
ENSG00000106367	3542.3	1.33779	0.13789	9.70186	2.9606e-22	1.03032e-20	AP1S1
ENSG00000166483	10091	1.33624	0.118353	11.2902	1.4664e-29	7.68211e-28	WEE1
ENSG00000112175	23.5798	1.33605	0.48519	2.75365	0.00589339	0.0188276	BMP5
ENSG00000163947	334.459	1.33561	0.207904	6.42416	1.32597e-10	1.69134e-09	ARHGEF3
ENSG00000063660	6059.07	1.33444	0.238963	5.58431	2.34635e-08	2.27792e-07	GPC1
ENSG00000277531	100.579	1.33395	0.366647	3.63824	0.000274504	0.00128482	PNMA8C
ENSG00000173262	715.005	1.33392	0.22177	6.01487	1.80028e-09	2.01297e-08	SLC2A14
ENSG00000128040	16.0512	1.33388	0.589617	2.26229	0.0236796	0.0611678	SPINK2
ENSG00000134070	47.568	1.33386	0.368152	3.62313	0.000291063	0.00135326	IRAK2
ENSG00000243701	138.757	1.33383	0.225012	5.9278	3.07022e-09	3.35027e-08	DUBR
ENSG00000104881	1608.96	1.33274	0.117664	11.3266	9.6848e-30	5.17333e-28	PPP1R13L
ENSG00000185291	71.216	1.33209	0.337616	3.94558	7.96087e-05	0.000421108	IL3RA
ENSG00000142619	208.375	1.33159	0.621653	2.14202	0.0321922	0.0787266	PADI3
ENSG00000187688	94.7031	1.33156	0.26348	5.05373	4.33255e-07	3.54383e-06	TRPV2
ENSG00000182718	15553.3	1.33129	0.283866	4.68986	2.73389e-06	1.96028e-05	ANXA2
ENSG00000141854	46.8448	1.32927	0.392654	3.38534	0.000710899	0.00299091	MISP3
ENSG00000196639	16.1563	1.32857	0.641978	2.06949	0.0385002	0.0912258	HRH1
ENSG00000130035	224.718	1.32711	0.231825	5.72461	1.03672e-08	1.05637e-07	GALNT8
ENSG00000139209	171.335	1.32685	0.516756	2.56765	0.0102391	0.0302025	SLC38A4
ENSG00000239620	4.72321	1.32388	1.06248	1.24603	0.212753	0.351191	PRR20G
ENSG00000007038	3.9786	1.32382	1.19876	1.10433	0.269449	0.419077	PRSS21
ENSG00000249375	5.19033	1.32286	1.08679	1.21722	0.223521	0.364646	CASC11
ENSG00000151655	7.13139	1.322	0.926037	1.42759	0.153409	0.274053	ITIH2
ENSG00000168487	782.403	1.32135	0.167263	7.89985	2.79248e-15	5.75552e-14	BMP1
ENSG00000128617	180.699	1.32001	0.306203	4.3109	1.62592e-05	0.00010007	OPN1SW
ENSG00000143816	191.198	1.31989	0.280197	4.71058	2.47009e-06	1.78789e-05	WNT9A
ENSG00000135406	48.4396	1.31866	0.581897	2.26614	0.0234431	0.0606851	PRPH
ENSG00000198382	653.442	1.31702	0.137868	9.55275	1.26303e-21	4.19267e-20	UVRAG
ENSG00000131669	1723.42	1.31664	0.194067	6.78444	1.1654e-11	1.67715e-10	NINJ1
ENSG00000185838	979.986	1.31656	0.201296	6.54043	6.13434e-11	8.16966e-10	GNB1L
ENSG00000137478	648.207	1.31652	0.230641	5.70809	1.14249e-08	1.15931e-07	FCHSD2
ENSG00000219626	115.427	1.3151	0.329137	3.99559	6.45344e-05	0.000349919	FAM228B
ENSG00000159173	211.45	1.31257	0.24031	5.46199	4.70815e-08	4.38966e-07	TNNI1
ENSG00000183077	1672.03	1.31216	0.172847	7.59146	3.16326e-14	5.90306e-13	AFMID
ENSG00000239557	6.05079	1.31211	0.912322	1.43821	0.150375	0.269736	PPP2R5CP
ENSG00000133519	163.857	1.31152	0.205254	6.38974	1.66163e-10	2.09222e-09	ZDHHC8P1
ENSG00000182329	5.72533	1.31093	0.883122	1.48442	0.137696	0.252283	KIAA2012
ENSG00000091947	1421.19	1.31064	0.210063	6.23925	4.3966e-10	5.29085e-09	TMEM101
ENSG00000130755	23.7591	1.3102	0.484382	2.70488	0.00683287	0.021374	GMFG
ENSG00000240668	23.8986	1.31012	0.511304	2.5623	0.0103981	0.0305609	KRT8P36
ENSG00000214274	116.579	1.31009	0.262298	4.99467	5.89362e-07	4.73522e-06	ANG
ENSG00000165071	2.79559	1.30736	1.78265	0.733383	0.463325	0.614158	TMEM71
ENSG00000134245	119.436	1.30666	0.497351	2.62723	0.00860834	0.0260036	WNT2B
ENSG00000198570	13.4707	1.30547	0.87068	1.49937	0.133778	0.246564	RD3
ENSG00000180279	21.123	1.3054	0.555293	2.35084	0.0187313	0.050292	LINC01869
ENSG00000164867	347.714	1.30539	0.208185	6.27034	3.60258e-10	4.37622e-09	NOS3
ENSG00000083290	1323.89	1.30517	0.232607	5.61105	2.01102e-08	1.96798e-07	ULK2
ENSG00000080166	3.29599	1.30462	1.12754	1.15705	0.247254	0.392873	DCT
ENSG00000125954	5.46967	1.30434	0.981481	1.32895	0.183864	0.314781	CHURC1-FNTB
ENSG00000118473	31.3782	1.30428	0.380916	3.42407	0.000616912	0.00263759	SGIP1
ENSG00000214140	32.336	1.30412	0.42844	3.04388	0.00233547	0.00846585	PRCD
ENSG00000168209	3488.39	1.30322	0.568004	2.29438	0.0217687	0.0570449	DDIT4
ENSG00000153157	36.1894	1.30261	0.416631	3.12653	0.00176881	0.00663811	SYCP2L
ENSG00000204856	1206.71	1.30178	0.172217	7.55893	4.06406e-14	7.49264e-13	FAM216A
ENSG00000137501	151.37	1.30146	0.410135	3.17324	0.00150746	0.00577375	SYTL2
ENSG00000146090	65.8366	1.30099	0.380764	3.4168	0.000633613	0.00270011	RASGEF1C
ENSG00000115935	1238.65	1.30015	0.160113	8.12021	4.65382e-16	1.02296e-14	WIPF1
ENSG00000198517	1256.85	1.29992	0.194262	6.69156	2.20799e-11	3.10095e-10	MAFK
ENSG00000160460	225.154	1.29961	0.454521	2.8593	0.00424576	0.0142155	SPTBN4
ENSG00000179262	5477.59	1.29883	0.14683	8.84581	9.08637e-19	2.4645e-17	RAD23A
ENSG00000131435	755.218	1.29872	0.165202	7.86141	3.79826e-15	7.76312e-14	PDLIM4
ENSG00000151623	45.5403	1.29827	0.583926	2.22335	0.0261925	0.0664041	NR3C2
ENSG00000275591	320.379	1.29806	0.496435	2.61477	0.00892879	0.0268513	XKR5
ENSG00000225151	458.31	1.29786	0.313356	4.14181	3.44571e-05	0.000197654	GOLGA2P7
ENSG00000245060	227.355	1.29665	0.245581	5.27992	1.29243e-07	1.13169e-06	LINC00847
ENSG00000107518	619.976	1.29614	0.266042	4.87193	1.10513e-06	8.48356e-06	ATRNL1
ENSG00000257279	10.4552	1.29606	0.748484	1.73159	0.0833472	0.170201	LOC100506551
ENSG00000270765	7.74068	1.29457	0.992998	1.3037	0.192336	0.325764	GAS2L2
ENSG00000106415	1960.84	1.29428	0.14273	9.06805	1.21169e-19	3.52067e-18	GLCCI1
ENSG00000060566	7.02642	1.29399	1.24786	1.03697	0.299751	0.452261	CREB3L3
ENSG00000231203	14.1974	1.29383	0.622222	2.07937	0.0375831	0.0894253	KRT8P10
ENSG00000207003	2.72691	1.29373	1.33421	0.969661	0.332215	0.486365	RNU6-611P
ENSG00000100364	4775.85	1.29205	0.10487	12.3205	7.02694e-35	4.67158e-33	KIAA0930
ENSG00000114841	73.9493	1.2918	0.620513	2.08182	0.0373586	0.0889949	DNAH1
ENSG00000233098	2083.89	1.29156	0.208466	6.19554	5.80864e-10	6.87511e-09	LOC339260
ENSG00000169252	54.6568	1.29147	0.343665	3.75795	0.000171311	0.000839398	ADRB2
ENSG00000176945	6.2255	1.29105	0.837251	1.54202	0.12307	0.23065	MUC20
ENSG00000116017	9082.25	1.29063	0.118008	10.9368	7.68722e-28	3.6732e-26	ARID3A
[truncated: 17,291 more rows]

## Sheet: Table S2C
Table S2C: iNF2-/-(-Dox) endoderm vs iNF2-/-(+Dox) endoderm
ensembl_id	baseMean	log2FoldChange	lfcSE	stat	pvalue	padj	hgnc_symbol
ENSG00000163081	19.532	7.65388	1.24496	6.14789	7.85198e-10	6.05258e-09	CCDC140
ENSG00000154188	1555.55	7.44215	0.708569	10.5031	8.36158e-26	1.67117e-24	ANGPT1
ENSG00000007350	672.679	7.24532	0.30779	23.5398	1.59571e-122	2.46901e-120	TKTL1
ENSG00000182968	235.876	7.20715	0.498564	14.4558	2.30365e-47	9.26378e-46	SOX1
ENSG00000171956	492.864	7.19237	0.346796	20.7395	1.5262e-95	1.62082e-93	FOXB1
ENSG00000248801	22.6281	6.89124	1.23291	5.58943	2.27816e-08	1.49935e-07	C8orf34-AS1
ENSG00000133115	42.1112	6.88714	1.05763	6.51189	7.42094e-11	6.24803e-10	STOML3
ENSG00000266524	437.815	6.80727	0.345353	19.711	1.73361e-86	1.54007e-84	GDF10
ENSG00000140067	7.89767	6.34574	1.32619	4.78494	1.71039e-06	8.94193e-06	FAM181A
ENSG00000204335	1922.88	6.22536	0.147688	42.1522	0	0	SP5
ENSG00000229520	80.0351	6.22322	0.62447	9.9656	2.15568e-23	3.88921e-22	LINC00404
ENSG00000232046	6.55059	6.07391	1.36857	4.43813	9.07439e-06	4.2556e-05	LINC01798
ENSG00000184486	117.078	6.03276	0.500795	12.0464	2.02691e-33	5.38146e-32	POU3F2
ENSG00000125084	549.041	6.03145	0.242648	24.8567	2.18656e-136	4.25724e-134	WNT1
ENSG00000234899	11.7504	5.93687	1.27954	4.63985	3.48655e-06	1.74581e-05	SOX9-AS1
ENSG00000224243	32.8204	5.93002	0.886683	6.68788	2.26433e-11	1.98068e-10	SOX1-OT
ENSG00000135903	1941.05	5.88272	0.143248	41.0665	0	0	PAX3
ENSG00000222033	70.39	5.81137	0.590522	9.84108	7.49056e-23	1.31784e-21	LINC01124
ENSG00000174145	59.6459	5.79196	0.634201	9.13268	6.68262e-20	1.02181e-18	NWD2
ENSG00000105996	69.1545	5.78712	0.588435	9.83476	7.97565e-23	1.40213e-21	HOXA2
ENSG00000076770	1134.62	5.75739	0.158961	36.219	3.06361e-287	2.38594e-284	MBNL3
ENSG00000170044	5.03955	5.70129	1.43277	3.97922	6.91418e-05	0.000282615	ZPLD1
ENSG00000111783	64.098	5.6731	0.593237	9.56296	1.1444e-21	1.9044e-20	RFX4
ENSG00000237732	107.581	5.64091	0.452907	12.4549	1.31539e-35	3.75246e-34	CT75
ENSG00000154162	4.79309	5.62536	1.45961	3.85403	0.000116191	0.000458562	CDH12
ENSG00000061492	59.9463	5.57297	0.603971	9.22721	2.77762e-20	4.32163e-19	WNT8A
ENSG00000164651	609.46	5.55722	0.196526	28.2773	6.5754e-176	1.76583e-173	SP8
ENSG00000170373	831.587	5.54622	0.193475	28.6664	1.00257e-180	2.75578e-178	CST1
ENSG00000154342	470.661	5.52196	0.220975	24.9891	8.04016e-138	1.6194e-135	WNT3A
ENSG00000164483	49.1963	5.50856	0.640766	8.59683	8.19492e-18	1.11707e-16	SAMD3
ENSG00000236384	4.10043	5.39466	1.45338	3.7118	0.000205793	0.000776009	LINC00479
ENSG00000204455	4.085	5.3909	1.5009	3.59179	0.000328415	0.00119166	TRIM51BP
ENSG00000253405	4.04486	5.38833	1.52051	3.54377	0.000394455	0.00140961	EVX1-AS
ENSG00000237457	4.00065	5.3664	1.46706	3.65793	0.000254263	0.000941458	LINC01351
ENSG00000138653	7.952	5.36101	1.32672	4.04079	5.32704e-05	0.000221619	NDST4
ENSG00000260372	7.80153	5.33103	1.32206	4.03235	5.52211e-05	0.00022904	AQP4-AS1
ENSG00000116132	80.4168	5.21325	0.468157	11.1357	8.41129e-29	1.877e-27	PRRX1
ENSG00000174963	26.8368	5.21034	0.82069	6.34873	2.17106e-10	1.75336e-09	ZIC4
ENSG00000271474	6.89199	5.15479	1.37469	3.74979	0.00017698	0.000675757	UNC5C-AS1
ENSG00000119614	49.508	5.09204	0.567163	8.97808	2.75539e-19	4.04378e-18	VSX2
ENSG00000147613	6.5913	5.07985	1.35056	3.76129	0.000169036	0.000647225	PSKH2
ENSG00000234383	6.4462	5.05467	1.36742	3.69651	0.000218587	0.000819623	CTBP2P8
ENSG00000249425	3.15947	5.03135	1.58052	3.18335	0.00145584	0.00462651	LINC02477
ENSG00000254377	11.8142	5.02308	1.13647	4.41991	9.8743e-06	4.60485e-05	MIR124-2HG
ENSG00000177468	6.30714	5.02062	1.37764	3.64436	0.000268055	0.000988766	OLIG3
ENSG00000172320	3.14496	5.01337	1.58082	3.17137	0.00151722	0.0048033	OR5A1
ENSG00000144857	4344.05	5.01145	0.0960409	52.1804	0	0	BOC
ENSG00000143869	86.5776	4.98902	0.446926	11.163	6.18804e-29	1.39284e-27	GDF7
ENSG00000254717	3.00358	4.95921	1.57766	3.14339	0.00167004	0.00522077	GLYATL1P2
ENSG00000226331	3.01401	4.94889	1.54382	3.20561	0.00134778	0.00431305	RPL23AP28
ENSG00000239474	21.7125	4.89554	0.808239	6.05705	1.38644e-09	1.04157e-08	KLHL41
ENSG00000175745	306.669	4.88268	0.245117	19.9198	2.73888e-88	2.54945e-86	NR2F1
ENSG00000255346	2.84269	4.86583	1.56527	3.10862	0.00187965	0.00580363	NOX5
ENSG00000112175	493.353	4.83369	0.181626	26.6134	4.74612e-156	1.09791e-153	BMP5
ENSG00000182463	72.4794	4.82874	0.436856	11.0534	2.11121e-28	4.59706e-27	TSHZ2
ENSG00000234232	2.73577	4.82167	1.58166	3.04849	0.00229993	0.0069687	PDE4DIPP7
ENSG00000186971	15.2787	4.80049	0.941287	5.09992	3.39796e-07	1.95013e-06	KRTAP13-4
ENSG00000135355	20.2915	4.7965	0.815318	5.88299	4.02927e-09	2.89661e-08	GJA10
ENSG00000144481	110.478	4.78291	0.355824	13.4418	3.44023e-41	1.16152e-39	TRPM8
ENSG00000197921	2.62148	4.75586	1.61769	2.93991	0.00328306	0.00958337	HES5
ENSG00000106511	2.58939	4.74174	1.60014	2.96333	0.00304329	0.00894721	MEOX2
ENSG00000259974	43.4813	4.72908	0.57835	8.17686	2.91334e-16	3.62832e-15	LINC00261
ENSG00000162998	2050.31	4.71609	0.122082	38.6306	0	0	FRZB
ENSG00000185823	9.50218	4.70652	1.16571	4.03748	5.40289e-05	0.000224494	NPAP1
ENSG00000134242	2.54756	4.70548	1.61386	2.91566	0.00354931	0.0102835	PTPN22
ENSG00000158055	2071.75	4.67655	0.108768	42.9958	0	0	GRHL3
ENSG00000014257	5.01521	4.67605	1.40594	3.32593	0.000881239	0.00294175	ACP3
ENSG00000162761	410.87	4.65872	0.199463	23.3563	1.18849e-120	1.76865e-118	LMX1A
ENSG00000275969	2.45108	4.6437	1.66834	2.78342	0.00537889	0.0149361	SPATA31A3
ENSG00000078018	3668.7	4.59972	0.127945	35.9507	4.92966e-283	3.4902e-280	MAP2
ENSG00000100767	396.592	4.57213	0.202273	22.6038	3.97521e-113	5.39981e-111	PAPLN
ENSG00000102271	1652.46	4.55638	0.146583	31.084	3.95985e-212	1.40179e-209	KLHL4
ENSG00000005102	34.3058	4.54775	0.588163	7.73212	1.05769e-14	1.18864e-13	MEOX1
ENSG00000172238	4.56392	4.54159	1.43722	3.15997	0.00157784	0.00496961	ATOH1
ENSG00000168505	345.989	4.52443	0.231734	19.5242	6.83652e-85	5.93786e-83	GBX2
ENSG00000134343	37.2943	4.4918	0.568958	7.89479	2.90802e-15	3.40566e-14	ANO3
ENSG00000124479	4.31845	4.44421	1.49527	2.97218	0.00295691	0.00872399	NDP
ENSG00000188770	55.6689	4.43205	0.449346	9.86334	6.00186e-23	1.06233e-21	OPTC
ENSG00000276644	843.701	4.42357	0.153474	28.8228	1.10978e-182	3.2011e-180	DACH1
ENSG00000164458	4.22202	4.41741	1.42986	3.0894	0.0020056	0.00615835	TBXT
ENSG00000142700	35.1854	4.40865	0.580238	7.59799	3.00765e-14	3.2745e-13	DMRTA2
ENSG00000136352	4.24052	4.40806	1.59443	2.76467	0.00569805	0.0157007	NKX2-1
ENSG00000140937	2105.41	4.39721	0.0976644	45.0237	0	0	CDH11
ENSG00000150594	172.681	4.3781	0.275089	15.9152	4.9676e-57	2.51219e-55	ADRA2A
ENSG00000117834	37.8954	4.36027	0.540468	8.06758	7.17048e-16	8.68487e-15	SLC5A9
ENSG00000169884	294.65	4.3547	0.20578	21.1619	2.14271e-99	2.40684e-97	WNT10B
ENSG00000171815	3.98909	4.3362	1.47772	2.93438	0.00334211	0.00973631	PCDHB1
ENSG00000232650	3.96873	4.33206	1.46124	2.96465	0.00303024	0.00891596	LINC01780
ENSG00000145721	4568.4	4.32585	0.088877	48.6724	0	0	LIX1
ENSG00000115353	3.9841	4.32235	1.45216	2.9765	0.00291557	0.00861397	TACR1
ENSG00000075891	254.588	4.31802	0.222382	19.4172	5.52496e-84	4.72839e-82	PAX2
ENSG00000258584	3.9342	4.30746	1.44875	2.97323	0.00294683	0.00870082	FAM181A-AS1
ENSG00000228789	25.5428	4.30283	0.645961	6.66112	2.71747e-11	2.35665e-10	HCG22
ENSG00000170369	7.20791	4.29032	1.20736	3.55347	0.000380178	0.00136318	CST2
ENSG00000043355	7346.48	4.28341	0.0878363	48.7658	0	0	ZIC2
ENSG00000258376	3.84206	4.28271	1.45858	2.93623	0.00332231	0.00968707	PAPLN-AS1
ENSG00000080166	46.8056	4.28134	0.474873	9.01576	1.95512e-19	2.89477e-18	DCT
ENSG00000228271	10.7961	4.2757	0.981923	4.35441	1.33425e-05	6.11484e-05	LINC02048
ENSG00000158022	3.79856	4.26356	1.67148	2.55076	0.0107487	0.0276455	TRIM63
ENSG00000115474	56.7362	4.26059	0.453511	9.39468	5.73902e-21	9.20292e-20	KCNJ13
ENSG00000106038	67.1106	4.25348	0.4044	10.518	7.13715e-26	1.4289e-24	EVX1
ENSG00000167210	3.77338	4.24619	1.46836	2.8918	0.00383044	0.011012	LOXHD1
ENSG00000105894	3757.53	4.2268	0.103314	40.9122	0	0	PTN
ENSG00000187773	48.4785	4.22217	0.468895	9.00451	2.16632e-19	3.2034e-18	DIPK1C
ENSG00000227659	6.9237	4.21725	1.22556	3.44108	0.000579396	0.00200667	CLYBL-AS2
ENSG00000009709	33.9589	4.1993	0.586342	7.16185	7.95945e-13	7.73563e-12	PAX7
ENSG00000143995	80.7975	4.18404	0.363241	11.5187	1.06254e-30	2.53317e-29	MEIS1
ENSG00000154274	39.9595	4.1642	0.51735	8.04909	8.34109e-16	1.0061e-14	C4orf19
ENSG00000198851	3.53052	4.13932	1.51039	2.74056	0.00613348	0.0167675	CD3E
ENSG00000199036	3.47539	4.12176	1.48628	2.77321	0.00555069	0.0153366	MIR219A1
ENSG00000121871	25.301	4.08965	0.621116	6.58436	4.56841e-11	3.91405e-10	SLITRK3
ENSG00000251258	6.20609	4.06692	1.23195	3.30119	0.000962743	0.00317856	RFPL4B
ENSG00000075290	1157.7	4.05903	0.111456	36.4184	2.17608e-290	1.75317e-287	WNT8B
ENSG00000278588	3.23702	4.01853	1.50443	2.67113	0.00755969	0.0202041	H2BC10
ENSG00000113100	24.063	4.00291	0.633517	6.31855	2.64032e-10	2.11842e-09	CDH9
ENSG00000118322	3.18933	4.00155	1.562	2.56181	0.0104129	0.0269094	ATP10B
ENSG00000179071	3.10542	3.95656	1.50913	2.62175	0.00874788	0.0230267	CCDC89
ENSG00000091656	947.771	3.95182	0.12544	31.5036	7.75829e-218	2.92362e-215	ZFHX4
ENSG00000149090	3897.2	3.94987	0.0874186	45.1834	0	0	PAMR1
ENSG00000154133	3.10346	3.93629	1.56743	2.5113	0.0120289	0.0305481	ROBO4
ENSG00000232298	5.54384	3.89239	1.24634	3.12307	0.00178977	0.00555622	GRHL3-AS1
ENSG00000258910	2.98161	3.89068	1.52326	2.55419	0.0106436	0.0274356	LINC01956
ENSG00000118307	5.52128	3.88753	1.25219	3.10458	0.00190547	0.00587251	DNAI7
ENSG00000164035	2.95429	3.87981	1.52798	2.53917	0.0111117	0.0284569	EMCN
ENSG00000189051	2.93713	3.86875	1.53693	2.51719	0.0118296	0.0300944	RNF222
ENSG00000105991	108.416	3.84703	0.297748	12.9204	3.45388e-38	1.05901e-36	HOXA1
ENSG00000109851	10.5039	3.79525	0.917654	4.13582	3.53695e-05	0.000151963	DBX1
ENSG00000084674	26.0773	3.78352	0.58976	6.41536	1.4049e-10	1.15011e-09	APOB
ENSG00000177182	5.20418	3.77169	1.26925	2.97159	0.00296264	0.00873979	CLVS1
ENSG00000187122	413.496	3.75592	0.178673	21.0212	4.19455e-98	4.60101e-96	SLIT1
ENSG00000166558	2.72874	3.74287	1.56924	2.38515	0.0170724	0.0416169	SLC38A8
ENSG00000114654	315.768	3.7387	0.175718	21.2767	1.86617e-100	2.12689e-98	EFCC1
ENSG00000206120	5.00017	3.73855	1.30251	2.87027	0.00410125	0.0116913	EGFEM1P
ENSG00000165084	25.0287	3.72997	0.574526	6.49227	8.45532e-11	7.07051e-10	C8orf34
ENSG00000261186	2.69903	3.72941	1.55476	2.39871	0.016453	0.0402731	LINC01238
ENSG00000143512	69.3292	3.7046	0.350955	10.5558	4.77805e-26	9.6486e-25	HHIPL2
ENSG00000159450	29.4352	3.69681	0.526281	7.0244	2.14992e-12	2.01892e-11	TCHH
ENSG00000224825	2.60927	3.69372	1.57213	2.3495	0.0187987	0.0452236	RORB-AS1
ENSG00000232284	138.434	3.67789	0.249673	14.7308	4.08831e-49	1.72107e-47	GNG12-AS1
ENSG00000007372	436.944	3.67438	0.184817	19.8812	5.92039e-88	5.46735e-86	PAX6
ENSG00000143171	11.7825	3.62971	0.815022	4.45351	8.44758e-06	3.98404e-05	RXRG
ENSG00000178403	7.03693	3.62788	1.04532	3.47059	0.000519317	0.00181691	NEUROG2
ENSG00000164946	51.6388	3.62696	0.404823	8.95939	3.26492e-19	4.75868e-18	FREM1
ENSG00000125931	97.4259	3.60492	0.28675	12.5716	3.02351e-36	8.71041e-35	CITED1
ENSG00000124749	83.3079	3.59991	0.31207	11.5356	8.7314e-31	2.09877e-29	COL21A1
ENSG00000272549	9.13535	3.58882	0.921939	3.89269	9.91406e-05	0.000395344	LINC02538
ENSG00000203688	11.5289	3.58679	0.88099	4.07132	4.67483e-05	0.000196417	LINC02487
ENSG00000170374	15.9088	3.58084	0.702512	5.09719	3.44727e-07	1.97601e-06	SP7
ENSG00000110975	24.8869	3.57727	0.609666	5.86759	4.42168e-09	3.16605e-08	SYT10
ENSG00000164116	34.0577	3.57433	0.472729	7.56105	3.99832e-14	4.31088e-13	GUCY1A1
ENSG00000233854	11.0964	3.55259	0.85124	4.17342	3.00055e-05	0.000130355	POU6F2-AS2
ENSG00000273542	4.44437	3.55249	1.31576	2.69996	0.00693472	0.0187137	H4C12
ENSG00000198963	35.8501	3.54793	0.468002	7.58103	3.42826e-14	3.71167e-13	RORB
ENSG00000253661	24.3619	3.5433	0.576846	6.14254	8.12129e-10	6.24369e-09	ZFHX4-AS1
ENSG00000130701	10.9022	3.52185	0.857044	4.1093	3.96854e-05	0.000168891	RBBP8NL
ENSG00000168314	30.9031	3.52177	0.533475	6.60157	4.06839e-11	3.49078e-10	MOBP
ENSG00000128610	2931.79	3.51629	0.0904178	38.8894	0	0	FEZF1
ENSG00000185130	4.40364	3.51196	1.3324	2.6358	0.00839387	0.022205	H2BC13
ENSG00000156925	6941.79	3.49417	0.0941625	37.1078	2.09948e-301	1.75187e-298	ZIC3
ENSG00000134376	8.54513	3.483	0.935145	3.72456	0.00019566	0.000740188	CRB1
ENSG00000113532	23.5002	3.47824	0.566605	6.13874	8.31798e-10	6.3886e-09	ST8SIA4
ENSG00000178394	4.2284	3.46953	1.4355	2.41695	0.0156513	0.0384964	HTR1A
ENSG00000135333	3223.29	3.45734	0.0850612	40.6453	0	0	EPHA7
ENSG00000145309	12.604	3.45519	0.759728	4.54793	5.41752e-06	2.63643e-05	CABS1
ENSG00000162989	14.7977	3.45126	0.752192	4.58827	4.46925e-06	2.20155e-05	KCNJ3
ENSG00000071909	130.269	3.44811	0.250141	13.7846	3.15348e-43	1.14229e-41	MYO3B
ENSG00000251636	4.03067	3.38877	1.34211	2.52495	0.0115714	0.0295178	LINC01218
ENSG00000235760	6.08286	3.3873	1.07506	3.15081	0.00162819	0.00510551	MSH2-OT1
ENSG00000260802	26.0928	3.383	0.52205	6.48021	9.15941e-11	7.6211e-10	SERTM2
ENSG00000144057	387.677	3.38153	0.16226	20.8402	1.8711e-96	2.00534e-94	ST6GAL2
ENSG00000197705	37.6862	3.36246	0.440725	7.62937	2.35904e-14	2.58642e-13	KLHL14
ENSG00000100626	1026.81	3.35943	0.122974	27.3182	2.5762e-164	6.33584e-162	GALNT16
ENSG00000077943	45.5367	3.35885	0.403339	8.3276	8.24947e-17	1.06076e-15	ITGA8
ENSG00000138795	422.35	3.35851	0.160364	20.9431	2.17067e-97	2.35886e-95	LEF1
ENSG00000137872	374.197	3.35697	0.15834	21.2011	9.33575e-100	1.05372e-97	SEMA6D
ENSG00000188783	153.425	3.34484	0.224222	14.9176	2.53383e-50	1.10243e-48	PRELP
ENSG00000129514	38.9905	3.34172	0.451971	7.39367	1.42833e-13	1.46946e-12	FOXA1
ENSG00000108375	683.814	3.33967	0.140669	23.7414	1.34944e-124	2.17437e-122	RNF43
ENSG00000280780	71.3279	3.31473	0.316971	10.4575	1.35366e-25	2.67797e-24	JAKMIP2-AS1
ENSG00000163508	110.778	3.30612	0.306932	10.7715	4.69246e-27	9.71938e-26	EOMES
ENSG00000231304	5.70483	3.2997	1.08941	3.02889	0.00245451	0.0073901	SGO1-AS1
ENSG00000272989	5.67588	3.2875	1.09259	3.00891	0.0026219	0.00783703	LINC02012
ENSG00000233429	162.488	3.2868	0.233432	14.0803	5.01656e-45	1.89349e-43	HOTAIRM1
ENSG00000211799	5.69556	3.28298	1.09182	3.00688	0.00263945	0.0078799	TRAV19
ENSG00000225127	3.78799	3.27811	1.32135	2.48089	0.0131056	0.0329353	LINC00237
ENSG00000170807	11.1365	3.26411	1.00355	3.25256	0.0011437	0.00371338	LMOD2
ENSG00000122585	20.3985	3.2521	0.60667	5.36057	8.29598e-08	5.13178e-07	NPY
ENSG00000196092	11.1107	3.25202	0.770197	4.22232	2.418e-05	0.000106593	PAX5
ENSG00000148123	49.7829	3.24642	0.3803	8.53646	1.38392e-17	1.8701e-16	PLPPR1
ENSG00000177511	44.3226	3.24557	0.391767	8.28444	1.1867e-16	1.51261e-15	ST8SIA3
ENSG00000228278	3.71645	3.23891	1.34558	2.40708	0.0160806	0.0394277	ORM2
ENSG00000158458	36.6299	3.22738	0.447254	7.21599	5.35414e-13	5.28493e-12	NRG2
ENSG00000258819	27.2399	3.21961	0.496353	6.48654	8.7831e-11	7.32625e-10	LINC02289
ENSG00000128655	40.0146	3.21868	0.423177	7.60599	2.82734e-14	3.08394e-13	PDE11A
ENSG00000235651	3.59175	3.21834	1.37285	2.34429	0.0190635	0.0457807	G3BP1P1
ENSG00000141433	17.9328	3.20937	0.655923	4.8929	9.9359e-07	5.3526e-06	ADCYAP1
ENSG00000254252	3.60429	3.20842	1.33816	2.39764	0.0165013	0.0403787	RPL7P20
ENSG00000197993	61.1341	3.20675	0.350375	9.15233	5.57182e-20	8.55885e-19	KEL
ENSG00000075884	19.7374	3.20369	0.581418	5.51014	3.5854e-08	2.3096e-07	ARHGAP15
ENSG00000147614	5.3833	3.19741	1.09794	2.9122	0.00358888	0.0103878	ATP6V0D2
ENSG00000116729	18958.2	3.19552	0.0811982	39.3546	0	0	WLS
ENSG00000125798	60.0389	3.18013	0.366128	8.68585	3.75936e-18	5.23131e-17	FOXA2
ENSG00000204612	24.7062	3.17412	0.548415	5.7878	7.13157e-09	4.97231e-08	FOXB2
ENSG00000154310	222.779	3.1666	0.19164	16.5237	2.4776e-61	1.35884e-59	TNIK
ENSG00000170381	124.674	3.16595	0.234261	13.5147	1.2815e-41	4.40956e-40	SEMA3E
ENSG00000116039	12.1583	3.15554	0.74156	4.25527	2.088e-05	9.31883e-05	ATP6V1B1
ENSG00000139800	909.901	3.1499	0.119253	26.4136	9.57438e-154	2.13044e-151	ZIC5
ENSG00000215866	252.345	3.14085	0.184668	17.0081	7.14986e-65	4.28332e-63	LINC01356
ENSG00000197893	13.6984	3.13217	0.774154	4.04592	5.21171e-05	0.000217285	NRAP
ENSG00000163132	457.142	3.12981	0.17424	17.9627	3.82038e-72	2.68854e-70	MSX1
ENSG00000162944	385.036	3.12908	0.154102	20.3052	1.15689e-91	1.16006e-89	RFTN2
ENSG00000211798	6.78331	3.12446	0.993981	3.14338	0.00167009	0.00522077	TRAV18
ENSG00000269113	360.032	3.12198	0.159633	19.5573	3.57735e-85	3.1187e-83	TRABD2B
ENSG00000146242	8031.15	3.119	0.0771266	40.44	0	0	TPBG
ENSG00000188257	13.6614	3.1133	0.687601	4.52777	5.96102e-06	2.87339e-05	PLA2G2A
ENSG00000106018	26.729	3.09561	0.505841	6.11973	9.37358e-10	7.16169e-09	VIPR2
ENSG00000260266	99.2182	3.09558	0.270685	11.4361	2.76095e-30	6.49616e-29	PPIAP46
ENSG00000137203	241.182	3.09499	0.225224	13.7418	5.70255e-43	2.04347e-41	TFAP2A
ENSG00000055955	6.76037	3.08862	1.00069	3.08649	0.00202537	0.00621415	ITIH4
ENSG00000184564	26.7289	3.08446	0.503559	6.12532	9.04998e-10	6.92577e-09	SLITRK6
ENSG00000205181	8.23965	3.07886	0.926753	3.3222	0.000893102	0.00297624	LINC00654
ENSG00000113196	6.63528	3.07237	0.972911	3.15791	0.00158903	0.00500351	HAND1
ENSG00000213424	9.87274	3.05897	0.801984	3.81425	0.000136598	0.000532445	KRT222
ENSG00000064309	4471.61	3.05237	0.101794	29.9857	1.50699e-197	4.89018e-195	CDON
ENSG00000094963	26.0487	3.03841	0.505107	6.01538	1.79471e-09	1.33582e-08	FMO2
ENSG00000260455	4.88664	3.03381	1.13343	2.67665	0.00743617	0.019915	NBAT1
ENSG00000241158	16.0957	3.02794	0.620414	4.88051	1.05812e-06	5.68321e-06	ADAMTS9-AS1
ENSG00000177283	2474.28	3.02179	0.0892919	33.8417	4.80159e-251	2.43879e-248	FZD8
ENSG00000160188	9.52727	3.00577	0.824139	3.64716	0.000265156	0.00097869	RSPH1
ENSG00000188816	6.34033	2.99404	0.97365	3.07507	0.00210456	0.00643431	HMX2
ENSG00000152977	22.2076	2.99208	0.573324	5.21882	1.80064e-07	1.07249e-06	ZIC1
ENSG00000030304	4.66051	2.98322	1.14072	2.6152	0.00891763	0.0234419	MUSK
ENSG00000102924	154.929	2.97692	0.214145	13.9014	6.20872e-44	2.27724e-42	CBLN1
ENSG00000138823	24.7387	2.9605	0.533921	5.54483	2.94242e-08	1.91655e-07	MTTP
ENSG00000174343	61.729	2.9569	0.315026	9.38621	6.21975e-21	9.9533e-20	CHRNA9
ENSG00000125869	125.095	2.95551	0.248493	11.8937	1.2759e-32	3.30489e-31	LAMP5
ENSG00000124491	29.2015	2.95489	0.470356	6.28224	3.33728e-10	2.65392e-09	F13A1
ENSG00000173404	127.422	2.95101	0.232275	12.7048	5.56356e-37	1.64749e-35	INSM1
ENSG00000173673	892.163	2.9495	0.109068	27.0428	4.64668e-161	1.11923e-158	HES3
ENSG00000181804	24.5329	2.94554	0.514401	5.72615	1.02733e-08	7.03678e-08	SLC9A9
ENSG00000173077	6.12455	2.94535	0.993494	2.96464	0.00303037	0.00891596	DELEC1
ENSG00000111218	196.278	2.93179	0.197344	14.8562	6.34079e-50	2.72328e-48	PRMT8
ENSG00000168646	1437.3	2.91811	0.0974533	29.9437	5.31645e-197	1.70156e-194	AXIN2
ENSG00000163565	264.73	2.91666	0.171565	17.0004	8.16262e-65	4.87753e-63	IFI16
ENSG00000242296	4.49223	2.91446	1.13873	2.5594	0.0104852	0.0270811	DEFB109A
ENSG00000224039	6.01342	2.90806	1.00204	2.90213	0.00370633	0.010692	CDYLP1
ENSG00000173714	32.806	2.90365	0.430012	6.75249	1.45327e-11	1.29104e-10	WFIKKN2
ENSG00000188316	29.8498	2.89912	0.476264	6.0872	1.149e-09	8.70748e-09	ENO4
ENSG00000183671	19.2849	2.8981	0.574572	5.04393	4.5607e-07	2.57258e-06	CMKLR2
ENSG00000188580	11.9166	2.89666	0.725799	3.99099	6.57967e-05	0.000269744	NKAIN2
ENSG00000138670	175.394	2.8965	0.201282	14.3903	5.95719e-47	2.36707e-45	RASGEF1B
ENSG00000229950	5.94303	2.89397	0.993648	2.91247	0.00358579	0.0103814	TFAP2A-AS1
ENSG00000137628	148.012	2.89098	0.218504	13.2308	5.82685e-40	1.89073e-38	DDX60
ENSG00000182168	63.0991	2.87983	0.33168	8.68255	3.86981e-18	5.3786e-17	UNC5C
ENSG00000107593	8.78508	2.86001	0.8487	3.36987	0.000752049	0.00254946	PKD2L1
ENSG00000257219	14.5243	2.85867	0.633137	4.5151	6.32874e-06	3.03998e-05	LNCOG
ENSG00000186867	46.4293	2.85745	0.391111	7.30598	2.75253e-13	2.77079e-12	QRFPR
ENSG00000118733	108.079	2.85612	0.2917	9.79128	1.22732e-22	2.13516e-21	OLFM3
ENSG00000109906	67.843	2.85364	0.324395	8.7968	1.40771e-18	2.00547e-17	ZBTB16
ENSG00000166960	7.12898	2.83724	0.902726	3.14297	0.00167246	0.00522676	CCDC178
ENSG00000154269	20.0139	2.83208	0.547025	5.17723	2.25202e-07	1.32501e-06	ENPP3
ENSG00000124575	19.9876	2.82718	0.598136	4.72665	2.2825e-06	1.17412e-05	H1-3
ENSG00000169126	297.186	2.8247	0.154261	18.3111	6.74622e-75	5.06812e-73	ODAD2
ENSG00000101440	4.23492	2.81839	1.21365	2.32225	0.0202197	0.0481808	ASIP
ENSG00000105889	25.3507	2.81787	0.501182	5.62245	1.88269e-08	1.25248e-07	STEAP1B
ENSG00000147655	47.7399	2.80885	0.36208	7.75756	8.65819e-15	9.80608e-14	RSPO2
ENSG00000276231	5.64077	2.8078	0.996005	2.81907	0.00481637	0.0134992	PIK3R6
ENSG00000174016	4.14941	2.79241	1.20557	2.31625	0.0205446	0.0488157	TENT5D
ENSG00000123405	40.2062	2.78316	0.384385	7.24055	4.46856e-13	4.43515e-12	NFE2
ENSG00000187323	36.0475	2.77516	0.416414	6.66442	2.65704e-11	2.31035e-10	DCC
ENSG00000171246	112.523	2.77231	0.294565	9.41155	4.88879e-21	7.86651e-20	NPTX1
ENSG00000114200	309.44	2.76912	0.164298	16.8543	9.76336e-64	5.68856e-62	BCHE
ENSG00000120149	1747.6	2.76255	0.115044	24.0131	2.03164e-127	3.36647e-125	MSX2
ENSG00000232712	6.73671	2.74708	0.920528	2.98424	0.00284282	0.00841927	KIZ-AS1
ENSG00000149294	399.085	2.74666	0.15759	17.4292	4.95647e-68	3.19898e-66	NCAM1
ENSG00000168229	6.80514	2.74523	0.96363	2.84885	0.0043878	0.0124159	PTGDR
ENSG00000185960	9.43652	2.73496	0.78895	3.46658	0.000527119	0.00184145	SHOX
ENSG00000232560	9.41369	2.73304	0.770234	3.54833	0.000387683	0.00138817	LINC01549
ENSG00000110799	302.27	2.72549	0.191539	14.2294	6.01599e-46	2.31943e-44	VWF
ENSG00000063015	89.8366	2.72376	0.262596	10.3724	3.31016e-25	6.47184e-24	SEZ6
ENSG00000139352	13.4132	2.72244	0.65623	4.1486	3.34513e-05	0.000144305	ASCL1
ENSG00000271614	70.3211	2.7071	0.288215	9.39264	5.85139e-21	9.37667e-20	ATP2B1-AS1
ENSG00000135547	40.9365	2.70575	0.395866	6.83503	8.19881e-12	7.40746e-11	HEY2
ENSG00000122012	13.171	2.70233	0.649676	4.1595	3.18941e-05	0.000137944	SV2C
ENSG00000186051	6.61781	2.70129	0.91992	2.93644	0.00332007	0.00968174	TAL2
ENSG00000148704	9.16361	2.69062	0.81258	3.3112	0.000928956	0.00307947	VAX1
ENSG00000134042	10.5301	2.68656	0.752214	3.57154	0.000354888	0.00127898	MRO
ENSG00000163623	22.2317	2.68128	0.546944	4.90229	9.47249e-07	5.10885e-06	NKX6-1
ENSG00000170370	196.751	2.67393	0.205019	13.0424	7.02302e-39	2.20545e-37	EMX2
ENSG00000164736	178.406	2.67132	0.227369	11.7488	7.16171e-32	1.81482e-30	SOX17
ENSG00000226856	9.04134	2.66863	0.783954	3.40407	0.000663893	0.00227159	THORLNC
ENSG00000130055	347.556	2.66785	0.14561	18.322	5.5273e-75	4.1658e-73	GDPD2
ENSG00000283503	10.362	2.66558	0.733989	3.63163	0.000281633	0.0010346	LINC01902
ENSG00000137573	579.553	2.66291	0.138625	19.2095	3.0804e-82	2.57037e-80	SULF1
ENSG00000249736	5.15413	2.65941	1.03504	2.56938	0.0101881	0.0263984	LINC02242
ENSG00000004848	6.41168	2.65837	0.982623	2.70538	0.00682261	0.0184431	ARX
ENSG00000281327	5.21256	2.65707	1.05885	2.5094	0.0120937	0.030696	LINC01338
ENSG00000130700	54.078	2.6569	0.350054	7.58998	3.19965e-14	3.47867e-13	GATA5
ENSG00000189419	7.76472	2.65448	0.867495	3.05993	0.00221386	0.00673324	SPATA41
ENSG00000141431	116.703	2.65406	0.237895	11.1564	6.6642e-29	1.49426e-27	ASXL3
ENSG00000204347	275.418	2.65346	0.391428	6.77892	1.21075e-11	1.08218e-10	BTBD17
ENSG00000144834	668.835	2.64994	0.122503	21.6317	9.04646e-104	1.06212e-101	TAGLN3
ENSG00000006116	7.72493	2.64955	0.85032	3.11594	0.00183358	0.00567941	CACNG3
ENSG00000102678	19.3065	2.64578	0.56989	4.64262	3.44015e-06	1.72406e-05	FGF9
ENSG00000091129	574.201	2.64513	0.133714	19.782	4.25844e-87	3.85637e-85	NRCAM
ENSG00000111046	5.07814	2.62769	1.04548	2.51337	0.0119583	0.0303953	MYF6
ENSG00000087510	644.026	2.61982	0.115422	22.6978	4.71412e-114	6.47886e-112	TFAP2C
ENSG00000198570	67.8214	2.6145	0.819598	3.18998	0.0014228	0.00453255	RD3
ENSG00000145949	12.4303	2.60719	0.682788	3.81844	0.000134296	0.000524346	MYLK4
ENSG00000102935	3975.53	2.6038	0.0791899	32.8804	4.18512e-237	1.91728e-234	ZNF423
ENSG00000112981	84.3494	2.59295	0.260797	9.94241	2.72166e-23	4.8897e-22	NME5
ENSG00000250420	43.2011	2.58766	0.355176	7.28559	3.20276e-13	3.21018e-12	AACSP1
ENSG00000137473	38.0219	2.58119	0.408863	6.31309	2.73514e-10	2.19149e-09	TTC29
ENSG00000136842	101.494	2.57361	0.238071	10.8103	3.07761e-27	6.44312e-26	TMOD1
ENSG00000169302	72.079	2.56596	0.298171	8.60565	7.58852e-18	1.03744e-16	STK32A
ENSG00000158815	225.62	2.5598	0.178207	14.3642	8.68294e-47	3.42105e-45	FGF17
ENSG00000260493	6.05987	2.55975	0.938464	2.72759	0.00637988	0.0173802	E2F5-DT
ENSG00000125675	268.693	2.55383	0.165271	15.4523	7.27491e-54	3.42107e-52	GRIA3
ENSG00000125780	15.704	2.54961	0.58953	4.32481	1.5266e-05	6.95066e-05	TGM3
ENSG00000214694	4.85992	2.54596	1.04842	2.42837	0.0151668	0.0374189	ARHGEF33
ENSG00000230148	9.50281	2.53169	0.75267	3.36361	0.000769297	0.00259926	HOXB-AS1
ENSG00000162543	45.3806	2.53159	0.352713	7.17747	7.10138e-13	6.94503e-12	UBXN10
ENSG00000246350	12.9531	2.51939	0.655094	3.84585	0.000120136	0.000472616	ZBED9-AS1
ENSG00000157240	1846.3	2.5151	0.103955	24.1941	2.56606e-129	4.37616e-127	FZD1
ENSG00000164627	49.6021	2.51285	0.332765	7.55143	4.30511e-14	4.62033e-13	KIF6
ENSG00000232977	11.8096	2.51138	0.682733	3.67842	0.00023468	0.000875138	LINC00327
ENSG00000267414	44.9944	2.50944	0.37659	6.66359	2.67224e-11	2.32184e-10	SETBP1-DT
ENSG00000276116	31.8548	2.50639	0.41284	6.07109	1.27045e-09	9.59678e-09	FUT8-AS1
ENSG00000064195	89.4767	2.50426	0.256725	9.75462	1.76266e-22	3.04382e-21	DLX3
ENSG00000165621	21.1788	2.50027	0.527812	4.73706	2.16844e-06	1.11815e-05	OXGR1
ENSG00000196593	18.72	2.49662	0.535649	4.66092	3.14794e-06	1.58921e-05	ANKRD20A19P
ENSG00000175785	389.221	2.4964	0.137078	18.2115	4.18124e-74	3.09147e-72	PRIMA1
ENSG00000100433	603.29	2.49588	0.139077	17.946	5.15642e-72	3.60702e-70	KCNK10
ENSG00000178343	101.563	2.47493	0.259291	9.54499	1.36124e-21	2.25241e-20	SHISA3
ENSG00000183801	53.1403	2.47439	0.317441	7.79481	6.4508e-15	7.3628e-14	OLFML1
ENSG00000244586	18.3325	2.46925	0.560864	4.40259	1.06968e-05	4.96396e-05	WNT5A-AS1
ENSG00000122176	13.7743	2.46597	0.625094	3.94497	7.98113e-05	0.000323566	FMOD
ENSG00000185681	8.00205	2.46508	0.828104	2.97678	0.00291294	0.00860731	MORN5
ENSG00000229921	28.4064	2.45348	0.439006	5.58872	2.2875e-08	1.50507e-07	KIF25-AS1
ENSG00000198881	9.0378	2.43881	0.787286	3.09774	0.00195003	0.00600111	ASB12
ENSG00000237159	5.57991	2.43766	1.02082	2.38793	0.0169436	0.0413441	CNTFR-AS1
ENSG00000156395	13.4983	2.43731	0.64021	3.80705	0.000140636	0.000546453	SORCS3
ENSG00000083067	114.471	2.42848	0.240788	10.0856	6.39994e-24	1.18579e-22	TRPM3
ENSG00000165300	727.485	2.41949	0.114702	21.0937	9.08139e-99	1.01037e-96	SLITRK5
ENSG00000140009	5.58179	2.41757	0.960995	2.5157	0.0118796	0.0302084	ESR2
ENSG00000225774	15.6803	2.41641	0.573614	4.2126	2.52445e-05	0.000110894	SIRPAP1
ENSG00000125398	322.622	2.41593	0.144894	16.6737	2.03495e-62	1.1512e-60	SOX9
ENSG00000132911	6.68995	2.41207	0.867687	2.77988	0.00543785	0.0150645	NMUR2
ENSG00000175262	10.0522	2.40977	0.715465	3.36812	0.000756829	0.00256343	C1orf127
ENSG00000221818	5.5597	2.40828	0.971879	2.47796	0.0132135	0.0331778	EBF2
ENSG00000171843	716.379	2.39804	0.108763	22.0484	9.90522e-108	1.21803e-105	MLLT3
ENSG00000158966	4197.51	2.39333	0.0798131	29.9867	1.46101e-197	4.80776e-195	CACHD1
ENSG00000230316	1259.49	2.39053	0.106693	22.4057	3.46038e-111	4.59366e-109	FEZF1-AS1
ENSG00000165556	15.4096	2.38958	0.581621	4.10848	3.98264e-05	0.000169429	CDX2
ENSG00000229847	205.325	2.38888	0.172563	13.8436	1.3914e-43	5.06367e-42	EMX2OS
ENSG00000186583	5.44733	2.38871	1.01205	2.36027	0.0182618	0.0441001	SPATC1
ENSG00000183287	555.166	2.37991	0.143195	16.6201	4.98456e-62	2.78611e-60	CCBE1
ENSG00000196482	98.2803	2.37937	0.249833	9.52386	1.66867e-21	2.74942e-20	ESRRG
ENSG00000198221	385.494	2.37499	0.146855	16.1723	7.90394e-59	4.12204e-57	AFDN-DT
ENSG00000100583	16.4002	2.36485	0.606235	3.90088	9.58452e-05	0.000383512	SAMD15
ENSG00000149256	708.273	2.3631	0.124513	18.9788	2.55561e-80	2.05894e-78	TENM4
ENSG00000277406	8.62269	2.36302	0.778082	3.03698	0.0023896	0.00721792	SEC22B4P
ENSG00000182798	52.4518	2.3502	0.327201	7.18273	6.83348e-13	6.68582e-12	MAGEB17
ENSG00000139679	183.999	2.34882	0.192584	12.1963	3.25275e-34	8.82663e-33	LPAR6
ENSG00000099957	53.6351	2.34564	0.328441	7.14174	9.21561e-13	8.92307e-12	P2RX6
ENSG00000255794	144.294	2.34007	0.203129	11.5201	1.04458e-30	2.49672e-29	RMST
ENSG00000234779	5.31143	2.33371	1.00022	2.33321	0.0196373	0.0469704	BNC2-AS1
ENSG00000021645	265.9	2.33315	0.153058	15.2435	1.81892e-52	8.28405e-51	NRXN3
ENSG00000204291	31.8459	2.33293	0.397736	5.86553	4.47709e-09	3.20082e-08	COL15A1
ENSG00000120457	10.607	2.3312	0.677931	3.43871	0.000584499	0.00202344	KCNJ5
ENSG00000158077	12.6901	2.3312	0.67275	3.46518	0.000529867	0.00184967	NLRP14
ENSG00000248441	19.2364	2.3263	0.578972	4.01799	5.86965e-05	0.000242465	LETR1
ENSG00000196358	38.0821	2.32379	0.385753	6.02404	1.70111e-09	1.26899e-08	NTNG2
ENSG00000169247	33.6975	2.32261	0.4262	5.44959	5.04872e-08	3.1929e-07	SH3TC2
ENSG00000136546	28.3388	2.32104	0.440056	5.27442	1.33179e-07	8.06321e-07	SCN7A
ENSG00000109819	56.925	2.31331	0.31157	7.4247	1.13039e-13	1.17328e-12	PPARGC1A
ENSG00000112539	20.9552	2.31211	0.490441	4.71435	2.42485e-06	1.24106e-05	C6orf118
ENSG00000233198	10.4502	2.31193	0.695547	3.3239	0.000887683	0.00296114	RNF224
ENSG00000203952	1489.32	2.31097	0.0929208	24.8703	1.56057e-136	3.06397e-134	CCDC160
ENSG00000158445	59.7501	2.30761	0.312149	7.39264	1.43941e-13	1.4789e-12	KCNB1
ENSG00000176165	27.2281	2.30707	0.44505	5.18384	2.17359e-07	1.28209e-06	FOXG1
ENSG00000166426	12750.5	2.30453	0.104492	22.0547	8.61888e-108	1.07113e-105	CRABP1
ENSG00000163638	686.477	2.30345	0.117439	19.614	1.17327e-85	1.03443e-83	ADAMTS9
ENSG00000086205	8.41908	2.30323	0.788146	2.92233	0.00347418	0.0100871	FOLH1
ENSG00000114251	296.302	2.30131	0.153396	15.0024	7.07697e-51	3.13156e-49	WNT5A
ENSG00000226913	8.30924	2.30056	0.796303	2.88905	0.00386411	0.011091	BSN-DT
ENSG00000198121	461.697	2.29637	0.13222	17.3678	1.44674e-67	9.31175e-66	LPAR1
ENSG00000061918	225.177	2.29433	0.180996	12.6762	8.01656e-37	2.34711e-35	GUCY1B1
ENSG00000120332	8.22822	2.28133	0.773387	2.9498	0.00317984	0.00930651	TNN
ENSG00000152822	24.6494	2.28046	0.468723	4.86526	1.14305e-06	6.10849e-06	GRM1
ENSG00000183935	56.8391	2.28012	0.332851	6.85026	7.37149e-12	6.68325e-11	HTR7P1
ENSG00000232044	7.19629	2.27667	0.825101	2.75926	0.00579326	0.0159277	SILC1
ENSG00000186377	28.7675	2.27478	0.41536	5.47666	4.3344e-08	2.76855e-07	CYP4X1
ENSG00000180660	6.12656	2.27324	0.957381	2.37444	0.0175757	0.0426934	MAB21L1
ENSG00000129159	33.9109	2.26813	0.427389	5.30695	1.11477e-07	6.81461e-07	KCNC1
ENSG00000175267	10.222	2.26589	0.738378	3.06874	0.00214966	0.0065576	VWA3A
ENSG00000180447	1464.04	2.26085	0.0959566	23.5612	9.63798e-123	1.50121e-120	GAS1
ENSG00000134258	6.12001	2.25883	0.959708	2.35366	0.0185896	0.0447946	VTCN1
ENSG00000141314	90.41	2.25619	0.264613	8.52637	1.51018e-17	2.03718e-16	RHBDL3
ENSG00000173918	28.3069	2.24976	0.421628	5.33588	9.50811e-08	5.85214e-07	C1QTNF1
ENSG00000128683	233.311	2.24825	0.165491	13.5853	4.8937e-42	1.70651e-40	GAD1
ENSG00000181965	6.01757	2.24712	0.919944	2.44267	0.0145789	0.0361862	NEUROG1
ENSG00000198732	826.25	2.24496	0.113123	19.8454	1.20866e-87	1.11177e-85	SMOC1
ENSG00000175556	51.4366	2.2434	0.312663	7.17511	7.22481e-13	7.05688e-12	LONRF3
ENSG00000007174	31.373	2.24331	0.402422	5.57454	2.48187e-08	1.62883e-07	DNAH9
ENSG00000170961	85.6313	2.2427	0.267046	8.39817	4.53498e-17	5.95924e-16	HAS2
ENSG00000169744	479.252	2.2362	0.120169	18.6088	2.72844e-77	2.14637e-75	LDB2
ENSG00000170959	24.0733	2.23594	0.454198	4.92285	8.52945e-07	4.62908e-06	DCDC1
ENSG00000109339	2121.11	2.23579	0.102029	21.9133	1.94201e-106	2.35094e-104	MAPK10
ENSG00000261371	22.0355	2.23552	0.488846	4.57305	4.80665e-06	2.35781e-05	PECAM1
ENSG00000185483	2916.33	2.23295	0.102469	21.7915	2.79337e-105	3.34689e-103	ROR1
ENSG00000183250	57.0675	2.22824	0.297188	7.49772	6.4936e-14	6.85259e-13	LINC01547
ENSG00000162849	107.236	2.22378	0.255673	8.69774	3.38564e-18	4.72815e-17	KIF26B
ENSG00000232871	13.0066	2.21856	0.6211	3.57198	0.000354291	0.00127702	SEC1P
ENSG00000034239	21.796	2.21677	0.492448	4.50154	6.74626e-06	3.22528e-05	EFCAB1
ENSG00000085117	964.996	2.21452	0.108087	20.4884	2.73427e-93	2.81425e-91	CD82
ENSG00000162407	945.586	2.21209	0.109596	20.184	1.35457e-90	1.33537e-88	PLPP3
ENSG00000141622	349.975	2.21045	0.15607	14.1632	1.5483e-45	5.94973e-44	RNF165
ENSG00000189350	75.0527	2.207	0.264031	8.35885	6.33326e-17	8.20502e-16	TOGARAM2
ENSG00000227115	7.85843	2.20197	0.777161	2.83335	0.00460624	0.0129647	LINC01630
ENSG00000000005	19.5577	2.19625	0.525508	4.1793	2.92409e-05	0.00012727	TNMD
ENSG00000246100	32.3306	2.19571	0.391263	5.61186	2.00163e-08	1.32519e-07	LINC00900
ENSG00000185737	42.4201	2.19364	0.357653	6.13343	8.60034e-10	6.58815e-09	NRG3
ENSG00000124701	7.78189	2.19104	0.848724	2.58157	0.00983525	0.0255721	APOBEC2
ENSG00000176842	101.837	2.18891	0.226104	9.68095	3.63313e-22	6.19594e-21	IRX5
ENSG00000258659	9.71262	2.18772	0.729392	2.99938	0.00270529	0.00805486	TRIM34
ENSG00000232645	22.5746	2.1876	0.47126	4.64202	3.45025e-06	1.72875e-05	LINC01431
ENSG00000008118	81.89	2.18608	0.267167	8.18247	2.78091e-16	3.46709e-15	CAMK1G
ENSG00000187479	366.64	2.18355	0.172194	12.6808	7.55624e-37	2.21789e-35	C11orf96
ENSG00000251485	12.6246	2.18195	0.649135	3.36131	0.000775723	0.00261832	NRBF2P6
ENSG00000154654	66.0814	2.18017	0.280423	7.77458	7.56993e-15	8.59815e-14	NCAM2
ENSG00000011590	7.75878	2.1797	0.815568	2.67261	0.00752626	0.0201286	ZBTB32
ENSG00000186470	84.526	2.1793	0.249243	8.74366	2.25674e-18	3.17821e-17	BTN3A2
ENSG00000166450	17287.7	2.17923	0.0680372	32.0301	4.16124e-225	1.67626e-222	PRTG
ENSG00000157653	10.6417	2.17811	0.685462	3.17758	0.00148508	0.00471175	C9orf43
ENSG00000186439	25.2746	2.17696	0.437031	4.98125	6.31745e-07	3.48526e-06	TRDN
ENSG00000107831	97.7884	2.17696	0.283322	7.68369	1.54573e-14	1.72137e-13	FGF8
ENSG00000095777	103.964	2.1743	0.240385	9.04509	1.49542e-19	2.23252e-18	MYO3A
ENSG00000144406	304.558	2.1648	0.148239	14.6034	2.6703e-48	1.09647e-46	UNC80
ENSG00000143195	831.213	2.16474	0.131208	16.4986	3.75624e-61	2.0457e-59	ILDR2
ENSG00000138650	402.806	2.16297	0.182276	11.8665	1.76785e-32	4.55895e-31	PCDH10
ENSG00000196169	49.881	2.1553	0.349131	6.17332	6.68707e-10	5.1837e-09	KIF19
ENSG00000138722	66.0974	2.1518	0.301834	7.12909	1.01037e-12	9.7506e-12	MMRN1
ENSG00000255690	658.16	2.15007	0.110519	19.4542	2.68541e-84	2.3152e-82	TRIL
ENSG00000164404	10.4733	2.14818	0.698648	3.07477	0.00210665	0.00643986	GDF9
ENSG00000181378	16.1318	2.14506	0.580745	3.69364	0.000221069	0.000827999	CFAP65
ENSG00000248925	6.76291	2.14258	0.880844	2.43241	0.0149986	0.0370744	PDCD6-DT
ENSG00000179242	593.954	2.13567	0.111755	19.1103	2.07249e-81	1.70499e-79	CDH4
ENSG00000188596	8.47341	2.13097	0.782074	2.72477	0.00643464	0.0175098	CFAP54
ENSG00000086288	7.54549	2.13074	0.787328	2.70629	0.00680387	0.0183988	NME8
ENSG00000164342	18.8585	2.12741	0.517951	4.10735	4.00218e-05	0.000170136	TLR3
ENSG00000121380	8.52354	2.12552	0.751985	2.82654	0.00470538	0.0132246	BCL2L14
ENSG00000136155	9.3782	2.12403	0.757517	2.80394	0.00504829	0.0140951	SCEL
ENSG00000246876	8.46863	2.12153	0.765138	2.77274	0.00555859	0.0153512	LINC02466
ENSG00000180881	27.1042	2.12127	0.468457	4.5282	5.9488e-06	2.86928e-05	CAPS2
ENSG00000232075	6.58139	2.12002	0.888371	2.38641	0.0170139	0.0414941	MRPL35P2
ENSG00000204740	10.335	2.11232	0.736207	2.8692	0.00411516	0.0117252	MALRD1
ENSG00000229754	8.37618	2.11224	0.758854	2.78346	0.00537825	0.0149361	CXCR2P1
ENSG00000081842	9.35405	2.11166	0.700073	3.01635	0.00255838	0.00767021	PCDHA6
ENSG00000125845	389.336	2.11155	0.13557	15.5753	1.07137e-54	5.13995e-53	BMP2
ENSG00000075223	1010.62	2.10007	0.121607	17.2694	8.00181e-67	5.0392e-65	SEMA3C
ENSG00000143603	245.115	2.09948	0.1695	12.3863	3.09964e-35	8.72529e-34	KCNN3
ENSG00000259705	18.5578	2.09662	0.528857	3.96443	7.35726e-05	0.000299521	FBN1-DT
ENSG00000107736	263.802	2.0897	0.157492	13.2686	3.52297e-40	1.15443e-38	CDH23
ENSG00000036448	21.0957	2.08914	0.700018	2.98441	0.00284127	0.00841709	MYOM2
ENSG00000187554	53.8317	2.08798	0.325691	6.41093	1.44638e-10	1.18324e-09	TLR5
ENSG00000274099	7.40915	2.08796	0.832992	2.50658	0.0121906	0.0308917	ABCB10P1
ENSG00000104899	336.492	2.08774	0.175474	11.8977	1.21596e-32	3.15314e-31	AMH
ENSG00000204624	294.076	2.08762	0.160646	12.9952	1.30344e-38	4.04969e-37	DISP3
ENSG00000157399	249.919	2.08662	0.164254	12.7036	5.64723e-37	1.67015e-35	ARSL
ENSG00000198842	38.7443	2.08638	0.352709	5.91528	3.31309e-09	2.40544e-08	STYXL2
ENSG00000184302	100.028	2.08182	0.27582	7.54775	4.42849e-14	4.73751e-13	SIX6
ENSG00000240522	7.26775	2.07671	0.852028	2.43737	0.0147944	0.036655	RPL7AP10
ENSG00000153446	85.6076	2.07434	0.257596	8.0527	8.09855e-16	9.78358e-15	C16orf89
ENSG00000157502	326.289	2.07228	0.149084	13.9001	6.32898e-44	2.31772e-42	PWWP3B
ENSG00000196090	41.356	2.0707	0.369369	5.60604	2.07011e-08	1.36859e-07	PTPRT
ENSG00000164112	16.4467	2.06574	0.540873	3.81928	0.000133842	0.000522751	SMIM43
ENSG00000126709	272.769	2.06542	0.184763	11.1788	5.18023e-29	1.16938e-27	IFI6
ENSG00000270392	6.39961	2.06168	0.883737	2.33292	0.0196526	0.0469924	PFN1P2
ENSG00000113946	18.2268	2.05077	0.526286	3.89669	9.75164e-05	0.000389599	CLDN16
ENSG00000168843	7.33566	2.05059	0.874259	2.34552	0.0190006	0.0456531	FSTL5
ENSG00000005020	299.122	2.04524	0.15487	13.2062	8.07909e-40	2.59642e-38	SKAP2
ENSG00000135409	19.8891	2.04463	0.505768	4.04262	5.28574e-05	0.000220136	AMHR2
ENSG00000183833	139.217	2.04273	0.244197	8.36509	6.00699e-17	7.80574e-16	CFAP91
ENSG00000253309	8.12919	2.04212	0.748201	2.72937	0.00634552	0.0172914	SERPINE3
ENSG00000234787	701.612	2.03012	0.139869	14.5145	9.80801e-48	3.97148e-46	LINC00458
ENSG00000074706	9.8631	2.02846	0.679701	2.98434	0.00284187	0.00841751	IPCEF1
ENSG00000138400	37.5825	2.02833	0.370558	5.47371	4.40705e-08	2.81252e-07	MDH1B
ENSG00000122756	3368.22	2.02015	0.0836212	24.1584	6.09944e-129	1.02523e-126	CNTFR
ENSG00000235997	11.5086	2.01564	0.689346	2.92399	0.00345574	0.010036	LINC01936
ENSG00000179774	9.7909	2.0154	0.68419	2.94568	0.00322247	0.0094171	ATOH7
ENSG00000205002	59.4932	2.01444	0.297223	6.77753	1.22245e-11	1.09221e-10	AARD
ENSG00000179431	3581.93	2.01259	0.116023	17.3465	2.09705e-67	1.34234e-65	FJX1
ENSG00000160179	29.0765	2.01195	0.416643	4.82895	1.37254e-06	7.2634e-06	ABCG1
ENSG00000137142	966.117	2.00539	0.113736	17.632	1.39907e-69	9.47476e-68	IGFBPL1
ENSG00000243069	21.2272	2.0006	0.476021	4.20275	2.63695e-05	0.000115525	ARHGEF26-AS1
ENSG00000229539	23.7545	1.99684	0.438187	4.55706	5.18757e-06	2.53138e-05	PANK2-AS1
ENSG00000229214	11.4154	1.99622	0.643494	3.10216	0.00192116	0.00591696	LINC00242
ENSG00000243795	14.9916	1.9897	0.570206	3.48945	0.000484017	0.00170361	LINC02044
ENSG00000237187	182.115	1.98789	0.173037	11.4882	1.51214e-30	3.58676e-29	NR2F1-AS1
ENSG00000197587	44.5131	1.98714	0.331162	6.00051	1.96694e-09	1.45798e-08	DMBX1
ENSG00000007171	284.81	1.98645	0.154586	12.8502	8.58289e-38	2.60768e-36	NOS2
ENSG00000164318	67.0424	1.98224	0.285651	6.93938	3.93819e-12	3.64547e-11	EGFLAM
ENSG00000161609	9.65505	1.98046	0.721532	2.7448	0.00605487	0.0165767	KASH5
ENSG00000167800	17.4471	1.97928	0.529628	3.73711	0.000186147	0.000707406	TBX10
ENSG00000134532	678.33	1.97804	0.123221	16.0527	5.47379e-58	2.81076e-56	SOX5
ENSG00000188937	12.167	1.97406	0.668184	2.95437	0.00313312	0.00918116	NYX
ENSG00000006283	101.073	1.97254	0.258416	7.63319	2.29014e-14	2.51399e-13	CACNA1G
ENSG00000152669	19.1628	1.97219	0.503441	3.91742	8.95016e-05	0.000359978	CCNO
ENSG00000278224	11.276	1.97107	0.726834	2.71186	0.00669065	0.0181367	PRICKLE4
ENSG00000116176	12.9898	1.9706	0.614524	3.2067	0.00134266	0.00430018	TPSG1
ENSG00000118513	54.4722	1.96549	0.305369	6.43645	1.22303e-10	1.00545e-09	MYB
ENSG00000246763	65.8714	1.96522	0.345703	5.68471	1.31033e-08	8.87119e-08	RGMB-AS1
ENSG00000077616	498.295	1.96095	0.121368	16.157	1.01397e-58	5.27628e-57	NAALAD2
ENSG00000184144	192.911	1.95778	0.192728	10.1583	3.04486e-24	5.69577e-23	CNTN2
ENSG00000181322	9.42593	1.95725	0.696911	2.80846	0.00497785	0.0139084	NME9
ENSG00000048540	21.5587	1.95605	0.483512	4.0455	5.22108e-05	0.000217598	LMO3
ENSG00000161040	73.792	1.94983	0.258836	7.53307	4.9561e-14	5.27537e-13	FBXL13
ENSG00000008226	97.3047	1.94837	0.23861	8.16552	3.20044e-16	3.96685e-15	DLEC1
ENSG00000265683	11.85	1.94472	0.67757	2.87014	0.00410291	0.0116946	SYPL1P2
ENSG00000133640	32.2966	1.94295	0.427745	4.54231	5.56409e-06	2.69988e-05	LRRIQ1
ENSG00000115526	2151.35	1.94209	0.0823712	23.5773	6.59203e-123	1.04065e-120	CHST10
ENSG00000135773	17.8451	1.93788	0.504076	3.84443	0.000120833	0.000475116	CAPN9
ENSG00000152582	89.4827	1.93575	0.251267	7.70395	1.3192e-14	1.47435e-13	SPEF2
ENSG00000165338	641.262	1.93369	0.124205	15.5686	1.19055e-54	5.70001e-53	HECTD2
ENSG00000154319	200.61	1.92949	0.18226	10.5865	3.44379e-26	6.97234e-25	FAM167A
ENSG00000160654	10.196	1.92848	0.689591	2.79655	0.00516509	0.0143955	CD3G
ENSG00000215912	21.902	1.92745	0.466201	4.13437	3.55934e-05	0.000152896	TTC34
ENSG00000113657	8840.13	1.92744	0.0788424	24.4468	5.44799e-132	9.49901e-130	DPYSL3
ENSG00000154529	58.1121	1.92438	0.295147	6.52008	7.027e-11	5.93775e-10	CNTNAP3B
ENSG00000260325	16.7598	1.92131	0.556611	3.4518	0.00055686	0.00193608	HSPB9
ENSG00000080709	147.4	1.92069	0.186699	10.2876	8.0123e-25	1.54328e-23	KCNN2
ENSG00000172987	13.5259	1.91949	0.612052	3.13616	0.00171178	0.00533967	HPSE2
ENSG00000113327	94.4666	1.91784	0.233202	8.22395	1.9691e-16	2.48145e-15	GABRG2
ENSG00000187068	94.9532	1.91618	0.229343	8.35508	6.53869e-17	8.45435e-16	C3orf70
ENSG00000212123	32.7598	1.91551	0.393323	4.87008	1.11556e-06	5.96974e-06	PRR22
ENSG00000113361	14905.4	1.91448	0.0742993	25.7671	2.07501e-146	4.40732e-144	CDH6
ENSG00000245105	72.7408	1.91148	0.271466	7.04132	1.90432e-12	1.80059e-11	A2M-AS1
ENSG00000108001	19.3174	1.91112	0.489048	3.90784	9.31237e-05	0.000373774	EBF3
ENSG00000011677	75.2924	1.90982	0.265362	7.19704	6.15317e-13	6.03791e-12	GABRA3
ENSG00000233509	7.58662	1.90919	0.784276	2.43433	0.0149194	0.0369019	ZNF197-AS1
ENSG00000135363	156.36	1.90598	0.219208	8.69488	3.47211e-18	4.84601e-17	LMO2
ENSG00000111834	7.41883	1.9025	0.823195	2.31112	0.0208263	0.0494095	RSPH4A
ENSG00000112319	30.8101	1.90244	0.42376	4.48942	7.14162e-06	3.40455e-05	EYA4
ENSG00000244342	141.072	1.90195	0.189421	10.0409	1.00757e-23	1.85215e-22	LINC00698
ENSG00000204287	70.7347	1.90194	0.277387	6.85664	7.04994e-12	6.40665e-11	HLA-DRA
ENSG00000184226	26.8549	1.89897	0.491522	3.86345	0.000111798	0.000442571	PCDH9
ENSG00000255121	44.6846	1.89739	0.346103	5.48216	4.20164e-08	2.6873e-07	CENATAC-DT
ENSG00000149735	14.1575	1.89642	0.591566	3.20576	0.00134704	0.00431127	GPHA2
ENSG00000172296	25.575	1.89549	0.446827	4.2421	2.21441e-05	9.83415e-05	SPTLC3
ENSG00000131771	34.0318	1.89272	0.375409	5.04176	4.61267e-07	2.5963e-06	PPP1R1B
ENSG00000173917	29.0276	1.89233	0.39271	4.81865	1.44532e-06	7.62267e-06	HOXB2
ENSG00000204950	12.4623	1.89134	0.687069	2.75277	0.00590938	0.0162183	LRRC10B
ENSG00000108984	484.13	1.89132	0.122279	15.4672	5.77356e-54	2.72512e-52	MAP2K6
ENSG00000160862	9.95257	1.88811	0.685477	2.75444	0.0058792	0.0161469	AZGP1
ENSG00000214562	66.0278	1.88754	0.275186	6.85915	6.92705e-12	6.30478e-11	NUTM2D
ENSG00000115423	34.5754	1.88311	0.367033	5.13063	2.88771e-07	1.67457e-06	DNAH6
ENSG00000142621	64.0379	1.88285	0.291569	6.45765	1.06342e-10	8.78876e-10	FHAD1
ENSG00000164761	68.9901	1.8822	0.289219	6.50786	7.62278e-11	6.40873e-10	TNFRSF11B
ENSG00000146233	44.5594	1.8785	0.329244	5.70548	1.16013e-08	7.9001e-08	CYP39A1
ENSG00000259070	12.2986	1.87823	0.634529	2.96004	0.00307603	0.00902983	LINC00639
ENSG00000162692	13.9774	1.87706	0.590913	3.17655	0.0014904	0.00472673	VCAM1
ENSG00000196220	351.611	1.86779	0.137105	13.6231	2.9207e-42	1.02154e-40	SRGAP3
ENSG00000145428	198.868	1.86681	0.163592	11.4114	3.66881e-30	8.5547e-29	RNF175
ENSG00000128594	751.804	1.86652	0.106844	17.4695	2.44422e-68	1.5863e-66	LRRC4
ENSG00000102904	26.0656	1.86371	0.454855	4.09737	4.17868e-05	0.000176996	TSNAXIP1
ENSG00000226200	48.0089	1.86091	0.340456	5.46594	4.60466e-08	2.9304e-07	SGMS1-AS1
ENSG00000225914	9.77053	1.86003	0.715217	2.60065	0.00930462	0.024355	TSBP1-AS1
ENSG00000226752	107.668	1.85716	0.246014	7.54899	4.38639e-14	4.69892e-13	CUTALP
ENSG00000189431	29.2245	1.85558	0.403262	4.60142	4.1961e-06	2.07619e-05	RASSF10
ENSG00000232860	20.0941	1.85295	0.539685	3.4334	0.000596067	0.00206013	SMG7-AS1
ENSG00000177692	44.5935	1.8527	0.326822	5.66883	1.43777e-08	9.69749e-08	DNAJC28
ENSG00000114279	311.223	1.85269	0.140017	13.2319	5.74187e-40	1.86583e-38	FGF12
ENSG00000157064	776.549	1.85039	0.119501	15.4843	4.42639e-54	2.09349e-52	NMNAT2
ENSG00000112139	56.8011	1.85006	0.301014	6.14608	7.94212e-10	6.11802e-09	MDGA1
ENSG00000166801	308.913	1.84809	0.164931	11.2052	3.84349e-29	8.70148e-28	FAM111A
ENSG00000229404	28.204	1.84729	0.440482	4.19379	2.74337e-05	0.000119918	LINC00858
ENSG00000168874	40.4459	1.84378	0.337469	5.46356	4.66693e-08	2.96783e-07	ATOH8
ENSG00000164604	23.5642	1.84196	0.464469	3.96573	7.31726e-05	0.0002981	GPR85
ENSG00000197768	18.5545	1.84117	0.488076	3.7723	0.000161748	0.000621254	STPG3
ENSG00000271013	10.4776	1.84019	0.697075	2.63988	0.00829357	0.0219844	LRRC37A9P
ENSG00000224940	23.4422	1.84018	0.448043	4.10716	4.00551e-05	0.000170185	PRRT4
ENSG00000144218	92.5084	1.83616	0.245308	7.48514	7.14714e-14	7.5185e-13	AFF3
ENSG00000171847	19.2664	1.83428	0.4765	3.84949	0.000118365	0.000466196	FAM90A1
ENSG00000271824	17.9014	1.83422	0.620534	2.95587	0.00311785	0.00914032	SMIM32
ENSG00000188906	10.4362	1.83422	0.659516	2.78116	0.0054165	0.0150245	LRRK2
ENSG00000158270	1467.04	1.83336	0.100979	18.156	1.152e-73	8.43737e-72	COLEC12
ENSG00000106069	106.762	1.83166	0.217886	8.4065	4.22413e-17	5.56641e-16	CHN2
ENSG00000046889	688.979	1.83067	0.115951	15.7884	3.74134e-56	1.85985e-54	PREX2
ENSG00000148948	27.8728	1.82778	0.446943	4.08951	4.32289e-05	0.00018264	LRRC4C
ENSG00000171823	1485.53	1.82649	0.100652	18.1467	1.36436e-73	9.93051e-72	FBXL14
ENSG00000224805	7.90227	1.82014	0.765057	2.3791	0.0173551	0.0422205	LINC00853
ENSG00000104313	78.0761	1.82011	0.247306	7.35976	1.84248e-13	1.8749e-12	EYA1
ENSG00000081985	84.2078	1.81958	0.273033	6.66432	2.65886e-11	2.31107e-10	IL12RB2
ENSG00000165309	17.5703	1.81696	0.570312	3.18591	0.00144301	0.00459077	ARMC3
ENSG00000270177	10.4042	1.81589	0.65789	2.76017	0.00577716	0.015889	PPP2CA-DT
ENSG00000197467	289.423	1.81368	0.182753	9.92421	3.26683e-23	5.84427e-22	COL13A1
ENSG00000237436	27.0189	1.81279	0.41387	4.3801	1.18623e-05	5.47079e-05	CAMTA1-DT
ENSG00000139292	12.7508	1.81232	0.606421	2.98855	0.00280308	0.00831422	LGR5
ENSG00000052850	9.56632	1.81078	0.699944	2.58704	0.00968044	0.0252088	ALX4
ENSG00000104321	10.316	1.81053	0.667428	2.71269	0.00667388	0.0180976	TRPA1
ENSG00000138639	97.4443	1.8102	0.240056	7.54074	4.67323e-14	4.98792e-13	ARHGAP24
ENSG00000123201	15.8363	1.80849	0.569681	3.17457	0.00150057	0.00475538	GUCY1B2
ENSG00000267374	24.618	1.80781	0.423218	4.27157	1.94101e-05	8.70271e-05	MIR924HG
ENSG00000226476	62.5817	1.80762	0.279652	6.46383	1.02085e-10	8.45556e-10	LINC01748
ENSG00000270964	34.0665	1.80674	0.361152	5.00271	5.65306e-07	3.14546e-06	MAP2K5-DT
ENSG00000170962	60.7873	1.80395	0.302219	5.96903	2.38667e-09	1.7574e-08	PDGFD
ENSG00000175356	35.7103	1.80386	0.372868	4.83779	1.31288e-06	6.96822e-06	SCUBE2
ENSG00000231738	26.027	1.80106	0.446775	4.03125	5.54815e-05	0.000230039	TSPAN19
ENSG00000164434	266.913	1.79923	0.148442	12.1208	8.19819e-34	2.20164e-32	FABP7
ENSG00000172575	147.902	1.79622	0.193901	9.2636	1.97659e-20	3.10357e-19	RASGRP1
ENSG00000227214	22.8461	1.79436	0.451355	3.97549	7.02357e-05	0.000286736	HCG15
ENSG00000204334	98.628	1.79425	0.249186	7.20046	6.00101e-13	5.89356e-12	ERICH2
ENSG00000238082	9.42348	1.79014	0.679651	2.63391	0.00844078	0.022319	NUDCP2
ENSG00000189057	432.141	1.78394	0.137648	12.9602	2.05676e-38	6.37322e-37	FAM111B
ENSG00000164309	75.7125	1.78046	0.266907	6.67073	2.54542e-11	2.21576e-10	CMYA5
ENSG00000169760	172.283	1.7803	0.180288	9.87478	5.35519e-23	9.49306e-22	NLGN1
ENSG00000158571	18.641	1.77891	0.494177	3.59975	0.000318524	0.00115757	PFKFB1
ENSG00000166407	23.4908	1.77685	0.454376	3.91052	9.20982e-05	0.000369785	LMO1
ENSG00000170873	228.282	1.77653	0.151847	11.6995	1.28195e-31	3.19994e-30	MTSS1
ENSG00000272170	17.9868	1.77649	0.526993	3.37099	0.000748991	0.00254094	KLC4-AS1
ENSG00000179981	28.2043	1.7762	0.433028	4.10182	4.09921e-05	0.000173882	TSHZ1
ENSG00000166482	251.852	1.77547	0.164445	10.7968	3.56553e-27	7.43795e-26	MFAP4
ENSG00000265984	22.6399	1.77483	0.472215	3.75851	0.000170926	0.000653816	GREB1L-DT
ENSG00000182791	16.454	1.77063	0.604515	2.92902	0.00340036	0.00989243	CCDC87
ENSG00000145700	11.6963	1.77009	0.619754	2.85611	0.00428865	0.0121602	ANKRD31
ENSG00000185652	52.9292	1.76906	0.30343	5.83022	5.5356e-09	3.90265e-08	NTF3
ENSG00000174469	5841.72	1.76875	0.118486	14.9279	2.16896e-50	9.45442e-49	CNTNAP2
ENSG00000258701	50.3337	1.76814	0.302237	5.85017	4.91068e-09	3.48733e-08	LINC00638
ENSG00000258636	13.8452	1.76646	0.581927	3.03553	0.00240112	0.00724779	LRFN5-DT
ENSG00000228784	16.9268	1.76431	0.521454	3.38344	0.000715847	0.00243663	LINC00954
ENSG00000028137	70.9619	1.76404	0.275384	6.40576	1.49623e-10	1.22316e-09	TNFRSF1B
ENSG00000106341	17.718	1.7638	0.504933	3.49314	0.000477379	0.00168152	PPP1R17
ENSG00000243819	10.8937	1.76331	0.668658	2.63709	0.00836218	0.0221277	RN7SL832P
ENSG00000114948	1148.04	1.7617	0.106364	16.5629	1.29139e-61	7.09929e-60	ADAM23
ENSG00000156689	20.8845	1.75984	0.466415	3.77311	0.000161222	0.000619436	GLYATL2
ENSG00000270959	29.3803	1.75982	0.409937	4.29291	1.76344e-05	7.94617e-05	LPP-AS2
ENSG00000243649	12.356	1.75615	0.605563	2.90002	0.00373136	0.0107563	CFB
ENSG00000070731	90.8451	1.7555	0.231294	7.58991	3.20121e-14	3.47874e-13	ST6GALNAC2
ENSG00000134138	1028.46	1.75294	0.0918382	19.0872	3.22417e-81	2.64314e-79	MEIS2
ENSG00000101134	142.94	1.75244	0.187521	9.34527	9.16563e-21	1.45578e-19	DOK5
ENSG00000185352	8.50599	1.74933	0.738068	2.37015	0.0177808	0.043099	HS6ST3
ENSG00000188158	417.499	1.74823	0.159697	10.9472	6.857e-28	1.46441e-26	NHS
ENSG00000221866	102.581	1.74603	0.222023	7.86419	3.7148e-15	4.3116e-14	PLXNA4
ENSG00000185339	887.231	1.74529	0.0949891	18.3736	2.13821e-75	1.62198e-73	TCN2
ENSG00000261390	16.0134	1.74448	0.530085	3.29095	0.000998485	0.00328341	MAFTRR
ENSG00000237037	43.3948	1.7425	0.340364	5.11952	3.06319e-07	1.76931e-06	NDUFA6-DT
ENSG00000107562	619.563	1.74146	0.120409	14.4629	2.07986e-47	8.37826e-46	CXCL12
ENSG00000130940	322.988	1.7414	0.210665	8.26624	1.38254e-16	1.75552e-15	CASZ1
ENSG00000255974	9.2361	1.73921	0.69887	2.48861	0.0128245	0.0323019	CYP2A6
ENSG00000250303	40.5908	1.73497	0.34899	4.9714	6.64719e-07	3.66026e-06	LINC02762
ENSG00000215397	16.0077	1.73496	0.525511	3.30147	0.000961798	0.00317663	SCRT2
ENSG00000112530	21.3599	1.73489	0.482075	3.5988	0.000319691	0.00116163	PACRG
ENSG00000166268	18.2127	1.73365	0.514394	3.37028	0.000750908	0.0025467	MYRFL
ENSG00000239887	239.98	1.733	0.164226	10.5525	4.94511e-26	9.96873e-25	C1orf226
ENSG00000265458	15.9077	1.7323	0.538545	3.21663	0.00129706	0.00416788	NARF-AS2
ENSG00000078725	159.149	1.73091	0.212082	8.16148	3.30935e-16	4.08882e-15	BRINP1
ENSG00000160190	207.82	1.72623	0.15602	11.0642	1.87121e-28	4.08207e-27	SLC37A1
ENSG00000221949	75.6548	1.72611	0.25316	6.81827	9.2143e-12	8.28968e-11	LINC01465
ENSG00000275549	9.89876	1.72595	0.718163	2.40328	0.0162488	0.0398192	STPG3-AS1
ENSG00000112280	1377.06	1.72531	0.0944046	18.2757	1.2927e-74	9.58815e-73	COL9A1
ENSG00000279873	17.9461	1.7237	0.586468	2.93913	0.00329136	0.00960281	LINC01126
ENSG00000154309	472.139	1.72279	0.123499	13.9498	3.15391e-44	1.1678e-42	DISP1
ENSG00000171435	58.828	1.72163	0.320837	5.36605	8.04784e-08	4.9862e-07	KSR2
ENSG00000255545	30.8919	1.72087	0.39066	4.40503	1.05771e-05	4.91399e-05	B3GAT1-DT
ENSG00000169129	184.825	1.71966	0.172572	9.96491	2.17073e-23	3.91334e-22	AFAP1L2
ENSG00000129646	67.833	1.7169	0.313146	5.48277	4.18718e-08	2.67879e-07	QRICH2
ENSG00000090776	1314.28	1.71361	0.101234	16.9272	2.83604e-64	1.6775e-62	EFNB1
ENSG00000174015	12.8099	1.71361	0.574389	2.98336	0.00285104	0.00844256	CBY2
ENSG00000272081	12.1073	1.71115	0.647646	2.64211	0.0082391	0.0218525	FCHO2-DT
ENSG00000249252	19.5532	1.70946	0.500478	3.41567	0.000636261	0.00218773	C1QTNF7-AS1
ENSG00000237149	45.8376	1.70806	0.325551	5.24668	1.54862e-07	9.28934e-07	ZNF503-AS2
ENSG00000198416	18.622	1.70723	0.535069	3.19068	0.00141938	0.00452421	ZNF658B
ENSG00000135454	62.8406	1.70599	0.303975	5.61228	1.99674e-08	1.32233e-07	B4GALNT1
ENSG00000143479	504.681	1.70041	0.137989	12.3228	6.83065e-35	1.90671e-33	DYRK3
ENSG00000110318	81.863	1.69961	0.263947	6.43919	1.20111e-10	9.88121e-10	CEP126
ENSG00000226580	15.7619	1.69752	0.546826	3.10432	0.0019072	0.00587628	RPL39P40
ENSG00000249572	17.9254	1.69354	0.487624	3.47303	0.00051461	0.00180125	TARS1-DT
ENSG00000170629	64.6385	1.69205	0.276289	6.12421	9.11372e-10	6.97226e-09	DPY19L2P2
ENSG00000172460	8.92001	1.69151	0.689774	2.45226	0.014196	0.035341	PRSS30P
ENSG00000161149	30.449	1.68635	0.383325	4.39928	1.08612e-05	5.03393e-05	TUBA3FP
ENSG00000115604	12.5164	1.68411	0.619611	2.71801	0.00656758	0.0178445	IL18R1
ENSG00000126950	286.421	1.6806	0.147938	11.3601	6.60389e-30	1.52464e-28	TMEM35A
ENSG00000205359	20.7335	1.6804	0.457244	3.67505	0.000237799	0.000885689	SLCO6A1
ENSG00000135472	42.2594	1.67799	0.390273	4.29951	1.71175e-05	7.73564e-05	FAIM2
ENSG00000141639	369.962	1.67674	0.173105	9.68626	3.44923e-22	5.88662e-21	MAPK4
ENSG00000114656	183.078	1.67563	0.194271	8.62524	6.39596e-18	8.78515e-17	CFAP92
ENSG00000075035	66.3835	1.67431	0.260555	6.42595	1.3105e-10	1.07471e-09	WSCD2
ENSG00000233723	31.2344	1.67324	0.425911	3.92861	8.54397e-05	0.000344888	LINC01122
ENSG00000256463	1683.07	1.67267	0.114101	14.6596	1.16924e-48	4.83506e-47	SALL3
ENSG00000189056	21.3776	1.67097	0.448744	3.72365	0.000196362	0.000742725	RELN
ENSG00000166105	25.0702	1.67026	0.436311	3.82813	0.000129119	0.000505314	GLB1L3
ENSG00000247081	23.4655	1.66843	0.455954	3.6592	0.000253002	0.000937385	BAALC-AS1
ENSG00000164707	147.673	1.66811	0.182984	9.11615	7.78387e-20	1.18169e-18	SLC13A4
ENSG00000238113	142.643	1.66708	0.187212	8.90476	5.35037e-19	7.73073e-18	LINC01410
ENSG00000140873	13.1471	1.66659	0.598609	2.7841	0.00536766	0.014912	ADAMTS18
ENSG00000234380	44.1285	1.66508	0.31518	5.28296	1.27116e-07	7.72015e-07	LINC01426
ENSG00000159625	17.6439	1.66238	0.517543	3.21206	0.00131787	0.00422833	DRC7
ENSG00000144749	4798.36	1.65886	0.096405	17.2072	2.34324e-66	1.45605e-64	LRIG1
ENSG00000278828	10.8659	1.65824	0.687078	2.41346	0.0158017	0.0388051	H3C10
ENSG00000263528	60.6775	1.65668	0.269985	6.13618	8.45277e-10	6.47935e-09	IKBKE
ENSG00000087128	13.1373	1.65317	0.581146	2.84467	0.00444579	0.0125585	TMPRSS11E
ENSG00000263146	646.369	1.64838	0.117423	14.0379	9.13251e-45	3.41942e-43	LINC01896
ENSG00000129009	44.5098	1.64804	0.339185	4.85882	1.18089e-06	6.30347e-06	ISLR
ENSG00000162669	107.714	1.64559	0.2089	7.87743	3.34188e-15	3.89814e-14	HFM1
ENSG00000262619	16.0321	1.64495	0.521518	3.15416	0.00160962	0.0050595	LINC00621
ENSG00000180626	277.523	1.64472	0.154938	10.6154	2.52799e-26	5.13601e-25	ZNF594
ENSG00000156564	17.4836	1.64439	0.528858	3.10932	0.00187521	0.00579146	LRFN2
ENSG00000238057	29.6945	1.64322	0.383716	4.28237	1.84912e-05	8.30825e-05	ZEB2-AS1
ENSG00000250012	8.72466	1.64244	0.698097	2.35273	0.0186359	0.0448876	SLC41A3-AS1
ENSG00000101342	30.3961	1.64235	0.386673	4.24738	2.1629e-05	9.62917e-05	TLDC2
ENSG00000138821	577.974	1.63938	0.121219	13.5241	1.1269e-41	3.88905e-40	SLC39A8
ENSG00000112320	545.929	1.63938	0.125194	13.0946	3.53318e-39	1.11704e-37	SOBP
ENSG00000116785	57.9969	1.63911	0.276742	5.92289	3.16341e-09	2.30177e-08	CFHR3
ENSG00000163568	44.0641	1.63839	0.324576	5.04778	4.46964e-07	2.52616e-06	AIM2
ENSG00000135315	332.866	1.63834	0.133817	12.2432	1.82688e-34	4.98053e-33	CEP162
ENSG00000163406	38.442	1.6378	0.342669	4.77952	1.75711e-06	9.17592e-06	SLC15A2
ENSG00000092607	110.785	1.63733	0.216718	7.5551	4.1854e-14	4.50012e-13	TBX15
ENSG00000101463	199.62	1.63629	0.157865	10.3651	3.57396e-25	6.9643e-24	SYNDIG1
ENSG00000066405	20.3127	1.63595	0.597066	2.73999	0.00614415	0.0167936	CLDN18
ENSG00000141449	5634.73	1.63506	0.110977	14.7333	3.93764e-49	1.66063e-47	GREB1L
ENSG00000156140	126.728	1.6347	0.232814	7.02148	2.19523e-12	2.05816e-11	ADAMTS3
ENSG00000145642	123.981	1.63385	0.219831	7.4323	1.06722e-13	1.1082e-12	SHISAL2B
ENSG00000250448	33.116	1.63085	0.365434	4.46278	8.09023e-06	3.8271e-05	MARCHF11-DT
ENSG00000171617	1197.85	1.63085	0.0948624	17.1917	3.06207e-66	1.89767e-64	ENC1
ENSG00000140968	36.7582	1.62807	0.382898	4.25196	2.11912e-05	9.4541e-05	IRF8
ENSG00000185306	26.7031	1.62628	0.409796	3.9685	7.2325e-05	0.000294956	C12orf56
ENSG00000157404	555.922	1.62547	0.139791	11.6278	2.9763e-31	7.30445e-30	KIT
ENSG00000146197	1029.69	1.62481	0.0960931	16.9087	3.87848e-64	2.2883e-62	SCUBE3
ENSG00000177640	83.2631	1.62438	0.272738	5.95583	2.58762e-09	1.8964e-08	CASC2
ENSG00000186469	400.616	1.62336	0.144021	11.2717	1.81107e-29	4.13221e-28	GNG2
ENSG00000121207	211.617	1.62245	0.156494	10.3675	3.48382e-25	6.79432e-24	LRAT
ENSG00000139174	497.749	1.62181	0.132257	12.2626	1.43797e-34	3.93864e-33	PRICKLE1
ENSG00000130287	283.073	1.61811	0.137377	11.7786	5.03268e-32	1.28087e-30	NCAN
ENSG00000168754	43.777	1.61771	0.366922	4.40887	1.03913e-05	4.83632e-05	FAM178B
ENSG00000117461	557.554	1.61689	0.126177	12.8144	1.361e-37	4.10302e-36	PIK3R3
ENSG00000255568	13.6262	1.61672	0.579354	2.79055	0.0052619	0.0146443	BRWD1-AS2
ENSG00000258457	34.3217	1.61486	0.355485	4.54269	5.5541e-06	2.6956e-05	AJUBA-DT
ENSG00000166292	37.2565	1.61289	0.412856	3.90667	9.35776e-05	0.000375468	TMEM100
ENSG00000186766	13.5433	1.61242	0.614503	2.62394	0.00869202	0.0228952	FOXI2
ENSG00000007968	223.472	1.61241	0.152289	10.5878	3.39462e-26	6.87875e-25	E2F2
ENSG00000241336	12.7534	1.61211	0.647383	2.4902	0.0127672	0.0321747	LINC01487
ENSG00000197558	184.625	1.61074	0.221184	7.28235	3.28066e-13	3.28403e-12	SSPOP
ENSG00000196381	24.9882	1.60992	0.440226	3.65703	0.000255159	0.000944626	ZNF781
ENSG00000152217	456.751	1.60974	0.138802	11.5974	4.24976e-31	1.03861e-29	SETBP1
ENSG00000277449	19.9645	1.60929	0.470761	3.41849	0.000629693	0.00216801	CEBPB-AS1
ENSG00000181291	10.6558	1.60829	0.636018	2.52868	0.0114491	0.0292423	TMEM132E
ENSG00000198929	68.7193	1.60663	0.288021	5.57815	2.43091e-08	1.59583e-07	NOS1AP
ENSG00000186496	47.6465	1.60499	0.305789	5.2487	1.53175e-07	9.20233e-07	ZNF396
ENSG00000162951	46.2292	1.60062	0.307079	5.21241	1.86405e-07	1.10847e-06	LRRTM1
ENSG00000256043	259.281	1.59996	0.155847	10.2663	1.00003e-24	1.91671e-23	CTSO
ENSG00000082556	26.1113	1.59843	0.431444	3.70485	0.00021152	0.000796317	OPRK1
ENSG00000162490	2487.76	1.59775	0.102003	15.6637	2.67701e-55	1.30033e-53	DRAXIN
ENSG00000258920	41.9533	1.59768	0.338927	4.71392	2.42991e-06	1.24337e-05	FOXN3-AS1
ENSG00000198569	12.747	1.59765	0.5831	2.73993	0.00614524	0.0167946	SLC34A3
ENSG00000156097	40.9457	1.59586	0.337928	4.72247	2.32998e-06	1.19669e-05	GPR61
ENSG00000047617	96.5546	1.59569	0.233472	6.8346	8.22346e-12	7.42686e-11	ANO2
ENSG00000076356	422.825	1.59553	0.327022	4.87896	1.06647e-06	5.72255e-06	PLXNA2
ENSG00000116106	2069.5	1.58968	0.0876329	18.1402	1.53402e-73	1.11307e-71	EPHA4
ENSG00000130518	49.8486	1.58302	0.335018	4.72517	2.29923e-06	1.1822e-05	IQCN
ENSG00000226174	33.7012	1.58215	0.361451	4.37722	1.20203e-05	5.54037e-05	TEX22
ENSG00000168062	28.2331	1.58209	0.421846	3.75039	0.000176559	0.00067437	BATF2
ENSG00000269964	40.517	1.58205	0.362582	4.36328	1.28125e-05	5.88349e-05	MEI4
ENSG00000162415	339.419	1.58143	0.135162	11.7003	1.27052e-31	3.17481e-30	ZSWIM5
ENSG00000136944	149.089	1.58116	0.201702	7.83907	4.53887e-15	5.23426e-14	LMX1B
ENSG00000253559	10.4904	1.57877	0.63223	2.49715	0.0125195	0.0315917	OSGEPL1-AS1
ENSG00000100604	77.0381	1.57844	0.272627	5.78975	7.04902e-09	4.92062e-08	CHGA
ENSG00000119547	22.9538	1.57755	0.534059	2.95389	0.00313792	0.00919304	ONECUT2
ENSG00000163376	331.022	1.57597	0.136253	11.5665	6.08956e-31	1.47437e-29	KBTBD8
ENSG00000198483	133.034	1.57493	0.189481	8.31182	9.42444e-17	1.20985e-15	ANKRD35
ENSG00000115596	11.1674	1.57449	0.616653	2.55328	0.0106713	0.027495	WNT6
ENSG00000136367	882.682	1.57408	0.160497	9.80752	1.04505e-22	1.82759e-21	ZFHX2
ENSG00000225051	13.4093	1.574	0.594961	2.64555	0.00815571	0.0216528	HMGB3P22
ENSG00000105146	248.057	1.57227	0.157015	10.0135	1.32975e-23	2.42532e-22	AURKC
ENSG00000198947	1255.53	1.57054	0.0970779	16.1782	7.1895e-59	3.76626e-57	DMD
ENSG00000011201	1072.38	1.56967	0.0996145	15.7574	6.10482e-56	3.02189e-54	ANOS1
ENSG00000222020	14.5872	1.56739	0.545985	2.87075	0.00409498	0.0116748	HDAC4-AS1
ENSG00000257354	114.87	1.56674	0.245544	6.38067	1.7631e-10	1.4348e-09	MIRLET7IHG
ENSG00000145358	118.507	1.56538	0.197669	7.91918	2.39088e-15	2.81413e-14	DDIT4L
ENSG00000229150	17.5287	1.56493	0.533628	2.93263	0.00336102	0.0097865	CRYGEP
ENSG00000267413	62.6403	1.5648	0.275504	5.67975	1.3489e-08	9.12443e-08	LINC01901
ENSG00000188828	24.3588	1.56352	0.431989	3.61935	0.000295346	0.00107969	GLRA4
ENSG00000151490	31.4125	1.56315	0.3713	4.20994	2.55435e-05	0.000112159	PTPRO
ENSG00000143194	27.184	1.56079	0.443836	3.51658	0.000437137	0.00155099	MAEL
ENSG00000146070	34.0848	1.56064	0.367215	4.24993	2.13835e-05	9.5308e-05	PLA2G7
ENSG00000175147	15.2244	1.56042	0.549108	2.84173	0.00448699	0.0126642	TMEM51-AS1
ENSG00000206530	17.3919	1.55686	0.503614	3.09137	0.00199233	0.00612242	CFAP44
ENSG00000253771	12.4878	1.55447	0.619925	2.50751	0.0121585	0.030817	TPTE2P1
ENSG00000106927	39.4186	1.55352	0.336898	4.61126	4.00241e-06	1.98582e-05	AMBP
ENSG00000262179	17.8608	1.55088	0.517317	2.99792	0.00271825	0.00808724	MYMX
ENSG00000197487	20.7394	1.55037	0.495494	3.12893	0.00175444	0.00545959	GALP
ENSG00000139445	29.6936	1.54896	0.394208	3.92928	8.5199e-05	0.000344155	FOXN4
ENSG00000250305	163.928	1.54861	0.190396	8.13359	4.16759e-16	5.11943e-15	TRMT9B
ENSG00000224383	17.9724	1.54653	0.484236	3.19375	0.00140437	0.00447881	PRR29
ENSG00000198598	386.25	1.54624	0.135295	11.4286	3.00937e-30	7.05934e-29	MMP17
ENSG00000133056	713.079	1.54538	0.109383	14.1282	2.54672e-45	9.72998e-44	PIK3C2B
ENSG00000265574	16.641	1.54506	0.51303	3.01163	0.00259849	0.00777447	WDR45BP1
ENSG00000179406	99.309	1.54341	0.218787	7.05439	1.7336e-12	1.6465e-11	LINC00174
ENSG00000225882	18.0264	1.54321	0.523856	2.94587	0.0032205	0.00941252	LINC01456
ENSG00000153898	25.3983	1.5397	0.412545	3.73219	0.00018982	0.000719843	MCOLN2
ENSG00000258748	9.57923	1.53913	0.665305	2.31343	0.0206992	0.049138	KIF26A-DT
ENSG00000018625	3876.34	1.53707	0.0795593	19.3198	3.66054e-83	3.08754e-81	ATP1A2
ENSG00000269994	246.727	1.536	0.162627	9.44495	3.55576e-21	5.77164e-20	LINC02893
ENSG00000178031	79.0868	1.53554	0.244243	6.28691	3.2385e-10	2.57888e-09	ADAMTSL1
ENSG00000174607	232.517	1.53351	0.151381	10.1301	4.06104e-24	7.56033e-23	UGT8
ENSG00000196787	40.3985	1.53272	0.343184	4.46617	7.96329e-06	3.77315e-05	H2AC11
ENSG00000185630	3975.73	1.53268	0.0801855	19.1141	1.92625e-81	1.59028e-79	PBX1
ENSG00000162599	26.8469	1.53258	0.420457	3.64504	0.000267352	0.000986482	NFIA
ENSG00000198846	292.151	1.5324	0.143929	10.6469	1.80235e-26	3.68095e-25	TOX
ENSG00000148935	32.2808	1.53018	0.386582	3.95823	7.55057e-05	0.000306803	GAS2
ENSG00000236782	31.2461	1.52978	0.403526	3.79103	0.000150021	0.000580216	ZNF593OS
ENSG00000197838	23.9697	1.52704	0.499509	3.05709	0.00223496	0.00678945	CYP2A13
ENSG00000147256	19.787	1.52655	0.462996	3.29712	0.000976823	0.00321852	ARHGAP36
ENSG00000164675	39.6724	1.52467	0.352565	4.32451	1.52871e-05	6.95825e-05	IQUB
ENSG00000168631	13.6885	1.52427	0.596358	2.55596	0.0105896	0.0273115	MUCL3
ENSG00000137198	72.1501	1.52347	0.255695	5.95812	2.55149e-09	1.87168e-08	GMPR
ENSG00000225345	10.832	1.51817	0.657058	2.31055	0.0208575	0.0494636	SNX18P3
ENSG00000106565	10.1522	1.51713	0.648418	2.33974	0.0192971	0.0462608	TMEM176B
ENSG00000236871	26.8618	1.51687	0.4906	3.09188	0.00198896	0.00611366	LINC00106
ENSG00000231817	67.4057	1.51621	0.259019	5.85367	4.80839e-09	3.41988e-08	LINC01198
ENSG00000141448	69.0757	1.51552	0.281297	5.38761	7.14023e-08	4.45697e-07	GATA6
ENSG00000159915	32.2903	1.51549	0.438659	3.45482	0.000550654	0.00191593	ZNF233
ENSG00000119042	168.734	1.51139	0.171895	8.7925	1.46266e-18	2.08248e-17	SATB2
ENSG00000272711	233.485	1.51124	0.15202	9.94104	2.75919e-23	4.95128e-22	HK2-DT
ENSG00000185668	241.347	1.51117	0.180712	8.36227	6.15219e-17	7.98111e-16	POU3F1
ENSG00000140807	1347.12	1.51082	0.147563	10.2385	1.333e-24	2.53204e-23	NKD1
ENSG00000183615	57.3174	1.50678	0.28354	5.31416	1.0715e-07	6.56042e-07	FAM167B
ENSG00000042781	12.1213	1.50629	0.623315	2.41657	0.0156674	0.0385318	USH2A
ENSG00000145087	34.9564	1.50475	0.373759	4.02598	5.67391e-05	0.000234836	STXBP5L
ENSG00000134253	657.435	1.50378	0.112796	13.3318	1.51184e-40	5.01741e-39	TRIM45
ENSG00000145794	45.7416	1.50109	0.326896	4.59193	4.39156e-06	2.16831e-05	MEGF10
ENSG00000134369	2417.45	1.49813	0.104152	14.3841	6.50991e-47	2.57356e-45	NAV1
ENSG00000078814	42.9697	1.49747	0.327181	4.57687	4.71981e-06	2.31862e-05	MYH7B
ENSG00000007944	356.153	1.49723	0.133035	11.2544	2.20385e-29	5.0235e-28	MYLIP
ENSG00000227620	10.7607	1.49603	0.614329	2.43523	0.0148825	0.0368201	ALG1L8P
ENSG00000152380	14.7401	1.49385	0.588247	2.53949	0.0111013	0.028437	FAM151B
ENSG00000106804	180.286	1.49351	0.185036	8.07143	6.9481e-16	8.42425e-15	C5
ENSG00000146374	162.149	1.49268	0.187239	7.97205	1.56063e-15	1.85939e-14	RSPO3
ENSG00000233680	23.64	1.49191	0.471951	3.16116	0.00157145	0.00495282	HNRNPA1P27
ENSG00000152760	20.7215	1.4902	0.462795	3.22	0.00128189	0.00412366	DYNLT5
ENSG00000133124	360.879	1.48997	0.171209	8.7026	3.24357e-18	4.53246e-17	IRS4
ENSG00000133958	151.196	1.48681	0.180029	8.25869	1.47279e-16	1.86708e-15	UNC79
ENSG00000188730	20.0561	1.48666	0.482326	3.08228	0.00205423	0.00629113	VWC2
ENSG00000187144	11.9525	1.48401	0.610612	2.43037	0.0150836	0.0372293	SPATA21
ENSG00000186462	280.724	1.48332	0.14632	10.1375	3.76564e-24	7.01599e-23	NAP1L2
ENSG00000230006	36.1566	1.48165	0.355236	4.1709	3.03405e-05	0.000131712	ANKRD36BP2
ENSG00000214827	19.9887	1.48136	0.454372	3.26023	0.00111324	0.00362201	MTCP1
ENSG00000163072	17.1815	1.48134	0.541303	2.73662	0.00620738	0.0169486	NOSTRIN
ENSG00000078053	414.483	1.48025	0.154331	9.59141	8.68871e-22	1.45314e-20	AMPH
ENSG00000183317	17.3494	1.48004	0.487582	3.03547	0.00240162	0.00724779	EPHA10
ENSG00000157765	31.4185	1.4795	0.421451	3.51048	0.00044729	0.00158509	SLC34A2
ENSG00000154330	12.7195	1.47905	0.598965	2.46934	0.0135363	0.0338936	PGM5
ENSG00000141665	65.5795	1.4787	0.277127	5.33583	9.51102e-08	5.8524e-07	FBXO15
ENSG00000197061	21.2728	1.47862	0.443376	3.3349	0.000853288	0.0028566	H4C3
ENSG00000091409	4416.35	1.47831	0.0817547	18.0822	4.39973e-73	3.15323e-71	ITGA6
ENSG00000185811	33.1594	1.47763	0.366943	4.02688	5.65221e-05	0.000234021	IKZF1
ENSG00000231327	50.6766	1.47754	0.293685	5.03104	4.87816e-07	2.73782e-06	LINC01816
ENSG00000118257	3291.31	1.47645	0.122102	12.0919	1.16584e-33	3.11718e-32	NRP2
ENSG00000163735	175.816	1.47634	0.180668	8.17154	3.04486e-16	3.78405e-15	CXCL5
ENSG00000186493	343.102	1.4757	0.13663	10.8007	3.4164e-27	7.13323e-26	C5orf38
ENSG00000170390	155.223	1.47551	0.183306	8.04942	8.31889e-16	1.00394e-14	DCLK2
ENSG00000041982	1302.54	1.47528	0.327963	4.49831	6.84964e-06	3.2727e-05	TNC
ENSG00000162592	21.2283	1.47366	0.451821	3.2616	0.00110784	0.00360596	CCDC27
ENSG00000117069	388.569	1.47124	0.119908	12.2697	1.31732e-34	3.61666e-33	ST6GALNAC5
ENSG00000154856	360.405	1.47059	0.140964	10.4324	1.76412e-25	3.46944e-24	APCDD1
ENSG00000086570	143.348	1.46888	0.212163	6.92338	4.40992e-12	4.06764e-11	FAT2
ENSG00000214820	74.1221	1.4672	0.2483	5.90896	3.44267e-09	2.49487e-08	MPRIPP1
ENSG00000249846	64.911	1.46232	0.26797	5.45705	4.84123e-08	3.07115e-07	LINC02021
ENSG00000182575	216.605	1.46202	0.180507	8.09952	5.51768e-16	6.75302e-15	NXPH3
ENSG00000188803	139.518	1.46121	0.186834	7.82094	5.24297e-15	6.02542e-14	SHISA6
ENSG00000123560	1819.21	1.45997	0.102088	14.3011	2.15406e-46	8.41595e-45	PLP1
ENSG00000255408	53.185	1.45669	0.295877	4.92328	8.51036e-07	4.62302e-06	PCDHA3
ENSG00000138944	197.239	1.45519	0.170844	8.51768	1.62788e-17	2.19088e-16	SHISAL1
ENSG00000257800	25.6112	1.45202	0.413788	3.50908	0.000449653	0.00159201	FNBP1P1
ENSG00000176293	99.3392	1.45192	0.210279	6.90473	5.02993e-12	4.62674e-11	ZNF135
ENSG00000133943	1154.87	1.45147	0.0902152	16.089	3.04663e-58	1.57134e-56	DGLUCY
ENSG00000181938	427.405	1.45044	0.121446	11.9431	7.05342e-33	1.84542e-31	GINS3
ENSG00000182580	180.951	1.44879	0.171041	8.47046	2.44436e-17	3.25785e-16	EPHB3
ENSG00000183742	209.587	1.44669	0.155658	9.29401	1.48577e-20	2.33761e-19	MACC1
ENSG00000144824	1210.24	1.44644	0.108304	13.3554	1.10197e-40	3.69388e-39	PHLDB2
ENSG00000197557	357.773	1.44447	0.133543	10.8165	2.87622e-27	6.03232e-26	TTC30A
ENSG00000166432	149.453	1.44136	0.196815	7.32343	2.41718e-13	2.43953e-12	ZMAT1
ENSG00000059378	72.578	1.44115	0.252095	5.71672	1.08603e-08	7.41493e-08	PARP12
ENSG00000157335	41.085	1.44101	0.348172	4.13877	3.49171e-05	0.000150185	CLEC18C
ENSG00000178700	199.76	1.44027	0.166725	8.6386	5.69067e-18	7.8302e-17	DHFR2
ENSG00000164100	15.5327	1.43663	0.552325	2.60105	0.00929378	0.0243294	NDST3
ENSG00000176771	24.8561	1.43607	0.413326	3.47444	0.000511929	0.00179375	NCKAP5
ENSG00000258986	317.715	1.4359	0.156092	9.19907	3.61072e-20	5.58681e-19	TMEM179
ENSG00000172059	528.873	1.43466	0.115214	12.4521	1.3623e-35	3.87682e-34	KLF11
ENSG00000110436	42.8608	1.4345	0.463672	3.09377	0.00197631	0.006078	SLC1A2
ENSG00000150893	645.548	1.43341	0.300738	4.7663	1.87635e-06	9.77025e-06	FREM2
ENSG00000196277	18.1964	1.433	0.487494	2.93951	0.00328727	0.00959327	GRM7
ENSG00000274349	111.184	1.43284	0.21663	6.61423	3.7349e-11	3.21526e-10	ZNF658
ENSG00000175611	41.4888	1.43179	0.327643	4.36996	1.24269e-05	5.71427e-05	LINC00476
ENSG00000250241	13.0327	1.43173	0.583889	2.45206	0.0142039	0.0353532	PCDH10-DT
ENSG00000227879	12.4464	1.43143	0.587666	2.43579	0.0148592	0.0367805	PSPC1P1
ENSG00000241769	24.5911	1.42986	0.437419	3.26887	0.00107979	0.00352364	LINC00893
ENSG00000118407	986.009	1.42684	0.12332	11.5702	5.83506e-31	1.41568e-29	FILIP1
ENSG00000152092	166.356	1.4268	0.196528	7.26006	3.86921e-13	3.85502e-12	ASTN1
ENSG00000226711	91.6166	1.42643	0.230509	6.18815	6.08741e-10	4.73298e-09	FAM66C
ENSG00000232931	52.0415	1.42591	0.336815	4.23351	2.30073e-05	0.000101827	LINC00342
ENSG00000150773	20.7999	1.42554	0.504741	2.82431	0.00473825	0.0133026	PIH1D2
ENSG00000163082	15.5537	1.42549	0.535883	2.66008	0.00781221	0.0208147	SGPP2
ENSG00000132141	116.485	1.42519	0.228621	6.23386	4.55093e-10	3.58248e-09	CCT6B
ENSG00000266913	22.6502	1.42015	0.442924	3.20631	0.00134449	0.00430427	LINC01841
ENSG00000214076	46.9012	1.41993	0.338958	4.18911	2.80045e-05	0.000122276	CPSF1P1
ENSG00000128408	55.5874	1.41711	0.291099	4.86814	1.12651e-06	6.02423e-06	RIBC2
ENSG00000144355	14.7462	1.41651	0.567666	2.49533	0.0125841	0.0317409	DLX1
ENSG00000213888	234.891	1.41507	0.179011	7.90492	2.68116e-15	3.15262e-14	LINC01521
ENSG00000140527	18.6187	1.41354	0.527723	2.67857	0.00739379	0.0198083	WDR93
ENSG00000212916	180.676	1.40953	0.172555	8.16861	3.1196e-16	3.87282e-15	MAP10
ENSG00000275395	117.058	1.40925	0.196603	7.168	7.61005e-13	7.41147e-12	FCGBP
ENSG00000160180	29.6999	1.40629	0.418889	3.3572	0.000787364	0.00265454	TFF3
ENSG00000161664	25.04	1.40628	0.42602	3.30097	0.000963499	0.0031804	ASB16
ENSG00000166840	153.532	1.40367	0.21338	6.57827	4.75941e-11	4.07471e-10	GLYATL1
ENSG00000178235	17.9916	1.40271	0.490824	2.85786	0.0042651	0.0121022	SLITRK1
ENSG00000231770	43.5586	1.40138	0.318589	4.39872	1.0889e-05	5.04381e-05	TMEM44-AS1
ENSG00000225706	45.3786	1.40133	0.312084	4.49023	7.11475e-06	3.39451e-05	PTPRD-AS1
ENSG00000101327	36.0897	1.40021	0.361104	3.87758	0.000105502	0.000419208	PDYN
ENSG00000198673	33.9291	1.39878	0.368442	3.79647	0.000146774	0.0005686	TAFA2
ENSG00000245571	27.419	1.39761	0.418547	3.33919	0.000840238	0.00281776	FAM111A-DT
ENSG00000135414	1695.31	1.39592	0.0970541	14.3829	6.62393e-47	2.61422e-45	GDF11
ENSG00000235890	41.9895	1.39422	0.337546	4.13046	3.6203e-05	0.000155287	TSPEAR-AS1
ENSG00000122859	20.4338	1.39374	0.480239	2.90218	0.00370571	0.0106915	NEUROG3
ENSG00000183401	60.541	1.39264	0.265333	5.24864	1.53225e-07	9.20296e-07	CCDC159
ENSG00000248866	28.0785	1.39198	0.384824	3.61719	0.00029782	0.0010878	USP46-DT
ENSG00000133980	2849.62	1.39167	0.0792301	17.565	4.56852e-69	3.04968e-67	VRTN
ENSG00000110455	397.594	1.39069	0.1308	10.6322	2.11066e-26	4.30309e-25	ACCS
ENSG00000127863	1466.53	1.38998	0.0831732	16.7119	1.07368e-62	6.13335e-61	TNFRSF19
ENSG00000114805	938.996	1.38951	0.104733	13.2673	3.58431e-40	1.17288e-38	PLCH1
ENSG00000139910	594.125	1.38833	0.113645	12.2164	2.54104e-34	6.91138e-33	NOVA1
ENSG00000178585	4706.52	1.38698	0.0867413	15.9898	1.50473e-57	7.67607e-56	CTNNBIP1
ENSG00000112769	48.9823	1.38559	0.307897	4.50017	6.79e-06	3.24553e-05	LAMA4
ENSG00000267909	311.289	1.38511	0.141602	9.7817	1.34929e-22	2.34385e-21	CCDC177
ENSG00000146166	13.8401	1.38389	0.590217	2.34472	0.0190413	0.0457415	LGSN
ENSG00000166793	139.885	1.38259	0.273644	5.0525	4.36065e-07	2.46868e-06	YPEL4
ENSG00000184898	121.568	1.3818	0.204342	6.76219	1.35923e-11	1.20934e-10	RBM43
ENSG00000131781	27.17	1.37949	0.417853	3.30137	0.000962136	0.00317729	FMO5
ENSG00000168939	79.7386	1.37833	0.25028	5.50715	3.64683e-08	2.34594e-07	SPRY3
ENSG00000152804	34.0847	1.37397	0.417069	3.29434	0.000986525	0.00324682	HHEX
ENSG00000157306	16.3886	1.37271	0.558885	2.45615	0.0140433	0.0350244	ZFHX2-AS1
ENSG00000188921	124.552	1.37126	0.197712	6.93564	4.04374e-12	3.74022e-11	HACD4
ENSG00000049323	2679.18	1.37011	0.0932108	14.6991	6.53654e-49	2.73691e-47	LTBP1
ENSG00000230487	68.9548	1.3696	0.258048	5.30755	1.11111e-07	6.794e-07	PSMG3-AS1
ENSG00000179859	173.242	1.36862	0.189948	7.20525	5.79369e-13	5.69473e-12	RNF227
ENSG00000110002	651.092	1.36845	0.12094	11.3151	1.10435e-29	2.5321e-28	VWA5A
ENSG00000138185	272.761	1.36738	0.15232	8.97706	2.78096e-19	4.07874e-18	ENTPD1
ENSG00000068079	50.5523	1.36639	0.300761	4.54311	5.54306e-06	2.69135e-05	IFI35
ENSG00000165023	18.8823	1.36623	0.481171	2.83939	0.00452003	0.0127497	DIRAS2
ENSG00000271826	16.9823	1.36539	0.485687	2.81127	0.0049347	0.0137978	PLS3-AS1
ENSG00000206432	291.582	1.36522	0.149382	9.13916	6.29405e-20	9.64923e-19	TMEM200C
ENSG00000179935	20.786	1.36476	0.455083	2.99893	0.00270934	0.00806381	LINC00652
ENSG00000019549	190.255	1.36391	0.214141	6.36923	1.8998e-10	1.54175e-09	SNAI2
ENSG00000251271	16.851	1.36379	0.523817	2.60356	0.00922608	0.0241738	ALG1L7P
ENSG00000275713	79.2995	1.36345	0.240192	5.67651	1.37472e-08	9.28831e-08	H2BC9
ENSG00000049130	454.333	1.36319	0.122667	11.1129	1.0854e-28	2.41288e-27	KITLG
ENSG00000174136	997.254	1.36086	0.100226	13.5779	5.41707e-42	1.8806e-40	RGMB
ENSG00000178573	1018.59	1.3592	0.101889	13.34	1.35503e-40	4.51624e-39	MAF
ENSG00000186998	1091.38	1.359	0.0909275	14.9459	1.65598e-50	7.27264e-49	EMID1
ENSG00000155761	38.6471	1.35743	0.372918	3.64003	0.000272602	0.00100427	SPAG17
ENSG00000120820	129.487	1.35659	0.195456	6.94064	3.90325e-12	3.616e-11	GLT8D2
ENSG00000264775	20.5682	1.35642	0.460905	2.94294	0.00325107	0.00949594	PPIAP14
ENSG00000234373	18.8819	1.35622	0.505869	2.68097	0.00734092	0.0196802	SNX18P7
ENSG00000088756	945.151	1.35619	0.0962333	14.0928	4.20669e-45	1.59295e-43	ARHGAP28
ENSG00000271387	15.0231	1.3561	0.552295	2.4554	0.014073	0.0350908	C1orf21-DT
ENSG00000234420	259.924	1.35593	0.189936	7.13884	9.41221e-13	9.10211e-12	ZNF37BP
ENSG00000026950	151.959	1.35553	0.218344	6.20823	5.35856e-10	4.1844e-09	BTN3A1
ENSG00000261251	15.6266	1.35427	0.530121	2.55464	0.0106298	0.0274061	EFCAB6-DT
ENSG00000122025	45.1625	1.35357	0.319524	4.2362	2.27331e-05	0.000100727	FLT3
ENSG00000077063	332.442	1.35239	0.144534	9.35691	8.21011e-21	1.30579e-19	CTTNBP2
ENSG00000135439	99.4361	1.35064	0.23257	5.80747	6.34253e-09	4.44205e-08	AGAP2
ENSG00000095587	41.915	1.34957	0.325788	4.14248	3.43577e-05	0.000147915	TLL2
ENSG00000184619	30.4524	1.34536	0.386444	3.48137	0.000498853	0.0017524	KRBA2
ENSG00000185745	40.4036	1.34487	0.3265	4.11905	3.80429e-05	0.000162433	IFIT1
ENSG00000251669	117.281	1.34348	0.225258	5.9642	2.45838e-09	1.80678e-08	FAM86EP
ENSG00000130943	17.3332	1.34258	0.523847	2.56292	0.0103796	0.026838	PKDREJ
ENSG00000183208	60.9493	1.34017	0.279848	4.78892	1.67681e-06	8.78013e-06	GDPGP1
ENSG00000213071	17.8383	1.33884	0.548419	2.44127	0.0146357	0.0363079	LPAL2
ENSG00000196431	24.9922	1.33799	0.434585	3.07877	0.00207855	0.00636145	CRYBA4
ENSG00000147255	604.697	1.33657	0.116023	11.5199	1.0476e-30	2.50011e-29	IGSF1
ENSG00000138134	68.2932	1.33638	0.257836	5.18306	2.18274e-07	1.28652e-06	STAMBPL1
ENSG00000198795	1867.92	1.33597	0.0776372	17.2078	2.31886e-66	1.44474e-64	ZNF521
ENSG00000077327	43.471	1.33566	0.307876	4.33832	1.43578e-05	6.55825e-05	SPAG6
ENSG00000076258	76.1145	1.33504	0.241534	5.52736	3.25079e-08	2.10567e-07	FMO4
ENSG00000063180	2710.61	1.33261	0.107418	12.4058	2.43054e-35	6.85006e-34	CA11
ENSG00000198520	30.254	1.33139	0.404103	3.29467	0.000985356	0.00324434	ARMH1
ENSG00000174599	114.067	1.33044	0.231565	5.74542	9.16911e-09	6.32498e-08	TRAM1L1
ENSG00000156076	22.8603	1.32961	0.428022	3.10642	0.0018937	0.00584007	WIF1
ENSG00000041353	25.1983	1.32859	0.419639	3.16603	0.00154537	0.00488248	RAB27B
ENSG00000066248	360.302	1.32663	0.135669	9.77848	1.39287e-22	2.41776e-21	NGEF
ENSG00000281103	19.1224	1.32591	0.45968	2.88442	0.00392132	0.0112359	TRG-AS1
ENSG00000146352	30.8143	1.32581	0.40024	3.31254	0.000924544	0.00306789	CLVS2
ENSG00000115183	603.269	1.32528	0.142243	9.31705	1.19616e-20	1.89216e-19	TANC1
ENSG00000109654	1005.59	1.32512	0.103516	12.8011	1.61641e-37	4.8542e-36	TRIM2
ENSG00000246985	93.7803	1.32385	0.221204	5.98475	2.16718e-09	1.59981e-08	SOCS2-AS1
ENSG00000267475	13.0194	1.32224	0.567248	2.33097	0.019755	0.0471938	NUDT19-DT
ENSG00000145808	614.891	1.32215	0.120764	10.9482	6.78113e-28	1.44954e-26	ADAMTS19
ENSG00000204904	16.078	1.32176	0.526043	2.51264	0.0119832	0.0304354	LINC01545
ENSG00000183486	57.7511	1.32057	0.289537	4.56097	5.09186e-06	2.48675e-05	MX2
ENSG00000128833	269.501	1.31902	0.168839	7.81231	5.61499e-15	6.43713e-14	MYO5C
ENSG00000129214	65.2995	1.31894	0.258203	5.10817	3.253e-07	1.87016e-06	SHBG
ENSG00000179008	212.772	1.31893	0.151026	8.73312	2.47737e-18	3.48263e-17	C14orf39
ENSG00000106278	6694.66	1.31702	0.0928235	14.1884	1.08023e-45	4.1579e-44	PTPRZ1
ENSG00000152932	127.874	1.31661	0.190355	6.91659	4.62657e-12	4.26242e-11	RAB3C
ENSG00000185010	165.771	1.31512	0.166616	7.89315	2.94648e-15	3.44725e-14	F8
ENSG00000254473	29.5901	1.31502	0.3798	3.4624	0.000535371	0.00186665	UBQLN1-AS1
ENSG00000166707	217.823	1.31479	0.178575	7.3627	1.80228e-13	1.83639e-12	ZCCHC18
ENSG00000186575	1199.22	1.3127	0.145463	9.0243	1.80852e-19	2.68803e-18	NF2
ENSG00000104112	464.04	1.31257	0.121679	10.7871	3.95885e-27	8.22174e-26	SCG3
ENSG00000237489	65.0514	1.31234	0.257975	5.08709	3.63596e-07	2.07703e-06	C10orf143
ENSG00000262468	45.0621	1.31064	0.358718	3.65368	0.000258506	0.000955805	LINC01569
ENSG00000135905	35.5135	1.30906	0.35079	3.73174	0.000190162	0.000720904	DOCK10
ENSG00000171084	85.0407	1.3078	0.225955	5.78789	7.12774e-09	4.97112e-08	FAM86JP
ENSG00000267226	17.6682	1.30473	0.507809	2.56933	0.0101894	0.0263989	MALT1-AS1
ENSG00000249700	20.7601	1.30436	0.438818	2.97243	0.00295453	0.00872136	SRD5A3-AS1
ENSG00000270332	14.0476	1.30349	0.542911	2.40092	0.0163539	0.0400643	SMC2-DT
ENSG00000164976	216.978	1.30182	0.216189	6.02169	1.72604e-09	1.28676e-08	MYORG
ENSG00000154134	473.546	1.30083	0.111851	11.63	2.90146e-31	7.13575e-30	ROBO3
ENSG00000162194	34.6021	1.29986	0.372111	3.4932	0.000477273	0.0016814	LBHD1
ENSG00000184378	23.7286	1.29985	0.4291	3.02925	0.00245158	0.00738318	ACTRT3
ENSG00000273002	13.9978	1.29889	0.560156	2.3188	0.0204057	0.0485201	ARHGEF2-AS2
ENSG00000166689	503.671	1.29696	0.127071	10.2066	1.85208e-24	3.50381e-23	PLEKHA7
ENSG00000146477	33.9835	1.29582	0.348713	3.71602	0.000202386	0.000763899	SLC22A3
ENSG00000116833	44.8959	1.2951	0.309252	4.18785	2.81607e-05	0.000122866	NR5A2
ENSG00000172493	1866.59	1.29398	0.0837665	15.4474	7.85286e-54	3.68422e-52	AFF1
ENSG00000164076	571.415	1.29387	0.109082	11.8615	1.87692e-32	4.82956e-31	CAMKV
ENSG00000245556	181.586	1.29369	0.160127	8.07913	6.52308e-16	7.92539e-15	SCAMP1-AS1
ENSG00000196659	254.109	1.29318	0.149703	8.63832	5.70457e-18	7.84471e-17	TTC30B
ENSG00000277142	38.6393	1.28757	0.361278	3.56395	0.00036532	0.00131434	LINC00235
ENSG00000120162	651.195	1.28702	0.104638	12.2997	9.09173e-35	2.51384e-33	MOB3B
ENSG00000221990	59.7064	1.2868	0.284339	4.52558	6.02302e-06	2.90029e-05	EXOC3-AS1
ENSG00000256124	75.6036	1.28588	0.248787	5.1686	2.35854e-07	1.38385e-06	LINC01152
ENSG00000187796	52.4142	1.28526	0.312923	4.10726	4.00387e-05	0.000170146	CARD9
ENSG00000107560	2027.19	1.28422	0.0779158	16.4822	4.92766e-61	2.66504e-59	RAB11FIP2
ENSG00000145284	207.649	1.28269	0.160113	8.01119	1.13604e-15	1.36254e-14	SCD5
ENSG00000259146	13.9118	1.28187	0.536756	2.38818	0.0169319	0.0413242	SIPA1L1-AS1
ENSG00000111052	105.989	1.28023	0.219086	5.8435	5.11168e-09	3.61688e-08	LIN7A
ENSG00000155980	161.425	1.27892	0.251806	5.07899	3.7944e-07	2.16436e-06	KIF5A
ENSG00000033170	1366.46	1.27889	0.0829648	15.4148	1.30128e-53	6.08062e-52	FUT8
ENSG00000187325	1005.28	1.27811	0.105731	12.0883	1.2174e-33	3.25066e-32	TAF9B
ENSG00000145990	312.324	1.27796	0.150756	8.47699	2.31096e-17	3.08356e-16	GFOD1
ENSG00000242574	151.197	1.27771	0.200936	6.3588	2.03331e-10	1.64666e-09	HLA-DMB
ENSG00000069188	7467.9	1.27657	0.0967252	13.1979	9.02644e-40	2.89292e-38	SDK2
ENSG00000165379	22.3228	1.27561	0.431552	2.95586	0.00311797	0.00914032	LRFN5
ENSG00000182489	34.2436	1.2724	0.353331	3.60117	0.000316793	0.00115157	XKRX
ENSG00000225506	15.608	1.27221	0.541671	2.34868	0.0188401	0.0453001	CYP4A22-AS1
ENSG00000143458	179.741	1.2716	0.168156	7.56202	3.96869e-14	4.2809e-13	GABPB2
ENSG00000163053	196.399	1.27085	0.178004	7.13944	9.37126e-13	9.06626e-12	SLC16A14
ENSG00000169862	583.624	1.27024	0.121887	10.4215	1.97862e-25	3.88802e-24	CTNND2
ENSG00000168671	471.521	1.26961	0.121506	10.4489	1.4819e-25	2.92671e-24	UGT3A2
ENSG00000168356	31.2434	1.26773	0.366435	3.45964	0.000540898	0.00188423	SCN11A
ENSG00000166415	455.332	1.26746	0.125928	10.0649	7.89664e-24	1.45617e-22	WDR72
ENSG00000187210	702.34	1.26728	0.100404	12.6218	1.60045e-36	4.64508e-35	GCNT1
ENSG00000183654	165.573	1.26429	0.215848	5.85731	4.70433e-09	3.35097e-08	MARCHF11
ENSG00000233006	16.1013	1.26387	0.503747	2.50894	0.0121096	0.0307229	MIR3936HG
ENSG00000187187	100.771	1.26319	0.214562	5.88727	3.92619e-09	2.82511e-08	ZNF546
ENSG00000125285	3262.67	1.26307	0.104326	12.1069	9.71143e-34	2.60503e-32	SOX21
ENSG00000203740	23.8046	1.26246	0.445525	2.83364	0.00460214	0.0129547	NTMT2
ENSG00000145423	11081.5	1.26239	0.0948752	13.3058	2.14237e-40	7.08985e-39	SFRP2
ENSG00000133216	1036.17	1.26163	0.0953566	13.2307	5.8347e-40	1.89073e-38	EPHB2
ENSG00000174586	149.888	1.26145	0.201397	6.2635	3.76441e-10	2.98242e-09	ZNF497
ENSG00000106536	534.612	1.25959	0.115757	10.8813	1.41515e-27	2.99218e-26	POU6F2
ENSG00000178878	107.113	1.25876	0.217426	5.78938	7.06484e-09	4.9302e-08	APOLD1
ENSG00000142512	95.3159	1.25684	0.22446	5.59939	2.15113e-08	1.42055e-07	SIGLEC10
ENSG00000138606	1446.65	1.25482	0.0872338	14.3846	6.46926e-47	2.56183e-45	SHF
ENSG00000229544	199.183	1.25477	0.184832	6.7887	1.13146e-11	1.01246e-10	NKX1-2
ENSG00000059377	34.8931	1.25275	0.397565	3.15107	0.00162673	0.00510298	TBXAS1
ENSG00000230042	32.3093	1.25142	0.377749	3.31284	0.000923534	0.00306612	AK3P3
ENSG00000224183	17.9523	1.2508	0.524404	2.38519	0.0170702	0.0416169	SDHDP6
ENSG00000259129	225.459	1.25061	0.167347	7.47315	7.82951e-14	8.20676e-13	LINC00648
ENSG00000235531	15.4263	1.24988	0.522972	2.38996	0.0168502	0.0411378	MSC-AS1
ENSG00000240137	23.1735	1.24846	0.413963	3.01587	0.00256243	0.00768039	ERICH6-AS1
ENSG00000170549	437.188	1.24843	0.162259	7.69408	1.42514e-14	1.58784e-13	IRX1
ENSG00000142449	2061.6	1.24832	0.0987112	12.6462	1.17367e-36	3.41917e-35	FBN3
ENSG00000152778	90.3145	1.24731	0.230609	5.40877	6.34608e-08	3.97187e-07	IFIT5
ENSG00000131697	629.801	1.2466	0.129213	9.64765	5.02948e-22	8.53367e-21	NPHP4
ENSG00000147100	888.846	1.2462	0.102297	12.1821	3.8725e-34	1.0484e-32	SLC16A2
ENSG00000214688	36.3225	1.2444	0.343	3.628	0.000285621	0.00104793	C10orf105
ENSG00000157150	70.7136	1.2442	0.256498	4.85073	1.23006e-06	6.55545e-06	TIMP4
ENSG00000189184	11877.6	1.24132	0.0652562	19.0223	1.11493e-80	9.04485e-79	PCDH18
ENSG00000170965	48.9332	1.24088	0.317893	3.90345	9.48295e-05	0.000379838	PLAC1
ENSG00000140795	30.121	1.2396	0.383385	3.23331	0.00122365	0.00394881	MYLK3
ENSG00000139160	39.491	1.23876	0.336634	3.67985	0.000233374	0.000870875	ETFBKMT
ENSG00000140470	50.2355	1.23836	0.301365	4.10916	3.97106e-05	0.000168967	ADAMTS17
ENSG00000230091	53.331	1.23822	0.290922	4.25621	2.07925e-05	9.28685e-05	TMEM254-AS1
ENSG00000078549	276.493	1.2379	0.160447	7.71533	1.2067e-14	1.35155e-13	ADCYAP1R1
ENSG00000003436	1356.77	1.23752	0.103024	12.012	3.07254e-33	8.1391e-32	TFPI
ENSG00000169306	32.0514	1.23711	0.393212	3.14618	0.00165421	0.00518012	IL1RAPL1
ENSG00000171962	46.6782	1.23679	0.30993	3.99054	6.59219e-05	0.00027021	DRC3
ENSG00000164385	19.5827	1.23645	0.473073	2.61365	0.0089581	0.0235309	LINC01600
ENSG00000184923	24.7267	1.23428	0.443175	2.78508	0.00535145	0.0148723	NUTM2A
ENSG00000162817	457.225	1.2328	0.126602	9.73758	2.08456e-22	3.58379e-21	C1orf115
ENSG00000115507	822.382	1.23147	0.106324	11.5822	5.07406e-31	1.23361e-29	OTX1
ENSG00000281490	59.0864	1.23128	0.359138	3.42843	0.00060709	0.00209637	CICP14
ENSG00000198889	76.9075	1.22982	0.248108	4.9568	7.16635e-07	3.92762e-06	DCAF12L1
ENSG00000168546	83.0656	1.22947	0.226656	5.42438	5.81557e-08	3.65452e-07	GFRA2
ENSG00000271383	402.017	1.22823	0.132502	9.26949	1.87045e-20	2.93888e-19	NBPF19
ENSG00000241935	18.3075	1.2268	0.487017	2.51901	0.0117685	0.0299682	HOGA1
ENSG00000163704	702.578	1.22609	0.102611	11.9488	6.58382e-33	1.72643e-31	PRRT3
ENSG00000085871	218.759	1.22545	0.158581	7.72759	1.09601e-14	1.22993e-13	MGST2
ENSG00000184005	644.763	1.22471	0.102906	11.9012	1.1668e-32	3.02902e-31	ST6GALNAC3
ENSG00000148225	141.35	1.22246	0.186047	6.5707	5.00806e-11	4.27349e-10	WDR31
ENSG00000230513	98.2793	1.22091	0.218331	5.59203	2.24435e-08	1.47834e-07	THAP7-AS1
ENSG00000205913	24.6223	1.22057	0.411924	2.96309	0.00304565	0.00895187	SRRM2-AS1
ENSG00000114473	177.246	1.21925	0.171423	7.11251	1.13955e-12	1.09565e-11	IQCG
ENSG00000248278	16.525	1.21885	0.519228	2.34743	0.0189034	0.0454334	SUMO2P17
ENSG00000082397	448.051	1.21693	0.150554	8.08305	6.31666e-16	7.68659e-15	EPB41L3
ENSG00000147576	142.31	1.21471	0.19887	6.10807	1.0084e-09	7.68187e-09	ADHFE1
ENSG00000188095	18.0707	1.21365	0.515671	2.35354	0.0185957	0.0448046	MESP2
ENSG00000179915	249.046	1.21143	0.142817	8.48242	2.20566e-17	2.94474e-16	NRXN1
ENSG00000183032	90.5201	1.21066	0.219018	5.52769	3.24476e-08	2.10293e-07	SLC25A21
ENSG00000278195	31.9625	1.21053	0.377476	3.2069	0.00134173	0.00429798	SSTR3
ENSG00000107611	15.7147	1.20769	0.509591	2.36991	0.0177924	0.0431225	CUBN
ENSG00000275131	57.858	1.20637	0.322804	3.73714	0.000186123	0.000707406	PDE4DIPP2
ENSG00000197847	18.5668	1.20535	0.463406	2.60106	0.00929349	0.0243294	SLC22A20P
ENSG00000158373	47.334	1.2029	0.321126	3.74587	0.000179771	0.000685069	H2BC5
ENSG00000150667	36.6454	1.20147	0.349543	3.43725	0.000587645	0.00203253	FSIP1
ENSG00000157703	21.402	1.20103	0.494852	2.42706	0.0152219	0.0375349	SVOPL
ENSG00000175513	98.1263	1.2004	0.228075	5.26318	1.41582e-07	8.5388e-07	TSGA10IP
ENSG00000176410	220.718	1.19967	0.15896	7.54699	4.45431e-14	4.76295e-13	DNAJC30
ENSG00000125246	880.495	1.19919	0.108232	11.0799	1.57131e-28	3.44714e-27	CLYBL
ENSG00000203865	54.423	1.19863	0.294939	4.064	4.82379e-05	0.000202303	ATP1A1-AS1
ENSG00000186088	37.1882	1.1974	0.336981	3.55332	0.000380398	0.00136376	GSAP
ENSG00000143443	219.356	1.19662	0.157111	7.61642	2.60814e-14	2.84883e-13	C1orf56
ENSG00000244041	96.483	1.19615	0.228418	5.23668	1.63487e-07	9.78658e-07	LINC01011
ENSG00000162755	270.802	1.19608	0.161301	7.41519	1.21449e-13	1.25554e-12	KLHDC9
ENSG00000156042	33.6498	1.19336	0.371209	3.2148	0.00130535	0.00419221	CFAP70
ENSG00000163377	41.5028	1.1933	0.330067	3.61533	0.000299962	0.00109482	TAFA4
ENSG00000122121	62.459	1.19133	0.262762	4.53385	5.7918e-06	2.80107e-05	XPNPEP2
ENSG00000167723	104.75	1.1911	0.238458	4.995	5.88366e-07	3.25903e-06	TRPV3
ENSG00000165633	120.475	1.19076	0.219789	5.41777	6.03481e-08	3.78618e-07	VSTM4
ENSG00000163633	111.683	1.18932	0.200886	5.92039	3.21177e-09	2.33478e-08	C4orf36
ENSG00000087495	16.7671	1.18866	0.495783	2.39754	0.0165057	0.0403852	PHACTR3
ENSG00000188064	63.9529	1.18856	0.258633	4.59553	4.31641e-06	2.13391e-05	WNT7B
ENSG00000196569	230.274	1.18753	0.169627	7.00084	2.54439e-12	2.37694e-11	LAMA2
ENSG00000167191	3968.43	1.1871	0.0715553	16.59	8.22982e-62	4.56726e-60	GPRC5B
ENSG00000120328	23.6098	1.18641	0.411668	2.88196	0.00395206	0.011306	PCDHB12
ENSG00000134569	1942.21	1.18583	0.108104	10.9694	5.36532e-28	1.15005e-26	LRP4
ENSG00000139364	775.91	1.18574	0.106519	11.1317	8.79836e-29	1.95963e-27	TMEM132B
ENSG00000227354	61.6269	1.18488	0.264519	4.47938	7.48587e-06	3.56139e-05	RBM26-AS1
ENSG00000118495	1391.36	1.18443	0.0891789	13.2815	2.96502e-40	9.7433e-39	PLAGL1
ENSG00000196581	48.627	1.18429	0.343468	3.44803	0.000564683	0.00195978	AJAP1
ENSG00000081803	251.812	1.18308	0.144179	8.20563	2.29386e-16	2.88138e-15	CADPS2
ENSG00000164061	127.433	1.18277	0.238935	4.95018	7.41463e-07	4.05513e-06	BSN
ENSG00000263956	220.54	1.18245	0.162653	7.26981	3.59981e-13	3.59581e-12	NBPF11
ENSG00000240563	2745.91	1.18168	0.0781199	15.1265	1.08316e-51	4.87611e-50	L1TD1
ENSG00000155792	37.5643	1.18129	0.351455	3.36113	0.000776233	0.00261966	DEPTOR
ENSG00000145362	1138.88	1.17871	0.121645	9.68974	3.33365e-22	5.69769e-21	ANK2
ENSG00000229043	156.143	1.17655	0.18505	6.35802	2.04365e-10	1.65446e-09	ZFAND2A-DT
ENSG00000149573	80.0009	1.17563	0.24503	4.79793	1.60318e-06	8.40776e-06	MPZL2
ENSG00000203943	60.7779	1.17448	0.318176	3.69129	0.000223123	0.000835023	SAMD13
ENSG00000232859	93.789	1.17356	0.229415	5.11543	3.13031e-07	1.80495e-06	LYRM9
ENSG00000196275	34.0137	1.17247	0.371964	3.15212	0.00162092	0.0050909	GTF2IRD2
ENSG00000172986	133.898	1.17136	0.203492	5.75631	8.59735e-09	5.94924e-08	GXYLT2
ENSG00000142661	31.2733	1.17102	0.386231	3.03191	0.0024301	0.00732415	MYOM3
ENSG00000203872	27.9215	1.17089	0.409588	2.85871	0.00425372	0.0120758	C6orf163
ENSG00000205078	190.849	1.17045	0.158792	7.37096	1.69408e-13	1.72841e-12	SYCE1L
ENSG00000260231	223.564	1.16902	0.154225	7.57997	3.45634e-14	3.74034e-13	KDM7A-DT
ENSG00000213057	19.2824	1.16721	0.499892	2.33493	0.0195471	0.0467833	C1orf220
ENSG00000111254	29.1705	1.16696	0.386316	3.02073	0.00252162	0.00756681	AKAP3
[truncated: 8,083 more rows]
