# Supplementary material for: NF2 is Essential for Human Endoderm Development
Source: Adv Sci (Weinh). 2025 Feb 8;12(17):2410909. doi: 10.1002/advs.202410909 (PMC12061267; doi:10.1002/advs.202410909)
Supplement: Supplementary file 4 — Supplementary Table 3 [file ADVS-12-2410909-s005.xlsx]

## Sheet: Table S3
Table S3: Oligos used for this study
Guide RNA
	Exon 2 (5' -> 3')	Exon 4 (5' -> 3')
gRNAs	CTTTGATTTGGTGTGCCGGA	AAAGATCTACTGCCCTCCTG
Genomic DNA PCR primer
Primer	Primer forward (5' -> 3')	Primer reverse (5' -> 3')	Product size (bp)
NF2-g1	TGTAATTCCAGCTACTCGGG	TTGCAAAGGCTTCTTTGAGG	Wt: 344
NF2-g2	AGCTGTCTTAGTGTCATCCC	CATGAACAGCTAGCATGTCAA	Wt: 6,231, KO: 900
Realtime RT-qPCR primer
Gene	Primer forward (5' -> 3')	Primer reverse (5' -> 3')	Product size (bp)
GAPDH	ACAACTTTGGTATCGTGGAAGG	GCCATCACGCCACAGTTTC	101
NF2 (Exon 2-3)	AACCTGGTTCTTTGGACTGC	TCCTGAACCAGCTCCTCTTC	162
PAX6	CTGAGGAATCAGAGAAGACAGGC	ATGGAGCCAGATGTGAAGGAGG	131
MAP2	AGGCTGTAGCAGTCCTGAAAGG	CTTCCTCCACTGTGACAGTCTG	153
TBX6	TCATCTCCGTGACAGCCTACCA	CCGCAGTTTCCTCTTCACACGG	137
SNAI1	TGCCCTCAAGATGCACATCCGA	GGGACAGGAGAAGGGCTTCTC	133
NCAM1	CATCACCTGGAGGACTTCTACC	CAGTGTACTGGATGCTCTTCAGG	152
SOX17	ACGCTTTCATGGTGTGGGCTAAG	GTCAGCGCCTTCCACGACTTG	112
FOXA2	GGAACACCACTACGCCTTCAAC	AGTGCATCACCTGTTCGTAGGC	134
GATA4	GCGGTGCTTCCAGCAACTCCA	GACATCGCACTGACTGAGAACG	139
GATA6	CTCAGTTCCTACGCTTCGCAT	GTCGAGGTCAGTGAACAGCA	120
NKX2-5	CAAGGACCCTAGAGCCGAAA	CTCCAGCTCATAGACCTGCG	154
FOXC2	GACGTGTCCAAGGAGAAGGA	TCGCTCTTGATCACCACCTT	134
BMP4	TCTTGAGTATCCTGAGCGCC	CAGGGATGCTGCTGAGGTTA	137
FEZF2	CAACACGCATATCCGCATCC	GGGTCAGCTTGTGGTTCTTG	104
XIRP1	AGACCACAAACACCCCATCA	AAGGGGCAGAGATGAGGATG	105
LHX5	GCAAAACCAACCTCTCGGAG	GTGAAAGACTTTGCTCCGGG	155
VIM	AGTCCACTGAGTACCGGAGAC	CATTTCACGCATCTGGCGTTC	98
ACTA2	CTATGCCTCTGGACGCACAACT	CAGATCCAGACGCATGATGGCA	115
YAP1	CACAGCTCAGCATCTTCGAC	TGTGACGTTCATCTGGGACA	175
TAZ	TCCAATCACCAGTCCTGCAT	AGCTCCTTGGTGAAGCAGAT	125
CDH1	GCCTCCTGAAAAGAGAGTGGAAG	TGGCAGTGTCTCTCCAAATCCG	131
COL8A1	AGGAAGCCGTACCCAAGAAAGG	GGTATCCCATGACCTGGCAAAC	127
COL12A1	CAGTGCCTGTAGTCAGCCTGAA	GGTCTTGTTGGCTCTGTGTCCT	133
SNAI2	CGAACTGGACACACATACAGTG	CTGAGGATCTCTGGTTGTGGT	87
TWIST1	GTCCGCAGTCTTACGAGGAG	GCTTGAGGGTCTGAATCTTGCT	156
