# Supplementary material for: NF2 is Essential for Human Endoderm Development
Source: Adv Sci (Weinh). 2025 Feb 8;12(17):2410909. doi: 10.1002/advs.202410909 (PMC12061267; doi:10.1002/advs.202410909)
Supplement: Supplementary file 5 — Supplementary Table 4 [file ADVS-12-2410909-s008.xlsx]

## Sheet: Table S4A
Table S4A: Number of structural variant calls (SVs) in NF2-/- 1 hiPSCs with Manta and Lumpy variant caller
	Manta	Lumpy
Deletion	5	239
Duplication	4	158
Insertions	-	11
Break points which is an arbitrary rearrangement event	2354	406

## Sheet: Table S4B
Table S4B: Possible off target sites with gRNA-2.4 and gRNA-4.3
Chromosome	Start	End	Reference Allele	Alternate Allele	Gene	Overlapping with mutations found in H11
chr1	149554345	149554345	A	C	NBPF19	No
chr1	236943190	236943190	A	C	MTR;MT1HL1	No
chr3	67039953	67039954	AG	GC	KBTBD8;MIR4272	No
chr3	67039958	67039958	G	A	KBTBD8;MIR4272	No
chr7	63625318	63625318	C	T	MIR4283-1;ZNF722P	No
chr8	22737547	22737547	T	G	PEBP4	No
chr9	40985887	40985887	G	A	MIR1299;FRG1HP	No
chr9	61827389	61827389	G	A	FAM74A4;FAM27C	No
chr10	29893131	29893131	G	T	SVIL;JCAD	No
chr10	111258504	111258504	T	G	HEAT2;GPAM	No
chr11	65359461	65359461	A	G	TIGD3;SLC25A45	No
chr11	65359466	65359466	A	G	TIGD3;SLC25A45	No
chr11	65359468	65359468	C	T	TIGD3;SLC25A45	No
chr15	22491298	22491298	T	C	HERC2P7;HERC2P2	No
chr16	70167478	70167478	T	C	LOC400541	No
chr20	30224558	30224558	G	A	MIR4477A;LINC01597	Yes (intergenic variant)

## Sheet: Table S4C
Table S4C: Mutations found in gene of interest (pluripotency genes or related to endoderm differentiation) in NF2-/- 1 hiPSC shows weak evidence of variant presence.
Chromosome	Chromosome Positions	ID	Reference Allele	Alternate Allele	Evidence	Type	Gene
chr10	70440944	.	G	T	weak_evidence;MinAF	intron_variant	NODAL
chr12	7795564	rs28538179	A	G	weak_evidence	3_prime_UTR_variant	NANOG
chr12	54411786	.	AG	CC	normal_artifact;weak_evidence	intron_variant	ITGA5
chr17	37696460	.	AAAT	A	weak_evidence;MinAF	intron_variant	HNF1B
chr17	37728310	rs1403785468	GT	G	normal_artifact;slippage;weak_evidence	intron_variant	HNF1B
chr18	22200176	rs1465711936	AGT	A	normal_artifact;slippage;weak_evidence	intron_variant	GATA6
chr2	186661598	rs66835696;	GT	G	germline;normal_artifact;slippage;weak_evidence	intron_variant	ITGAV
		rs397986952
chr2	186664889	.	C	A	weak_evidence;MinAF	intron_variant	ITGAV
chr2	189083674	rs376308674	GA	G	slippage;weak_evidence	intron_variant	COL5A2
chr2	189158362	.	ATT	A	weak_evidence;MinAF	intron_variant	COL5A2
chr2	215370674	rs779554748	G	A	weak_evidence	intron_variant	FN1
chr3	41255129	rs748047804	TAC	T, TACACACACACAC	germline;multiallelic;normal_artifact;slippage	intron_variant	ULK4
chr3	47147323	rs761710094	A	AT	slippage;weak_evidence	intron_variant	SETD2
chr3	47151827	rs1294163894	C	CA	germline;normal_artifact;slippage;weak_evidence	intron_variant	SETD2
chr7	41675221	.	G	T	weak_evidence	intron_variant&non_coding_transcript_variant	INHBA
chr8	76981117	.	TATG	T	weak_evidence;MinAF	3_prime_UTR_variant	PEX2
chr9	134703220	rs3109671	C	T	weak_evidence	intron_variant	COL5A1
chr9	134828984	.	C	A	weak_evidence	intron_variant	COL5A1
