# Supplementary material for: NF2 is Essential for Human Endoderm Development
Source: Adv Sci (Weinh). 2025 Feb 8;12(17):2410909. doi: 10.1002/advs.202410909 (PMC12061267; doi:10.1002/advs.202410909)
Supplement: Supplementary file 6 — Supplementary Table 5 [file ADVS-12-2410909-s004.xlsx]

## Sheet: Table S5
Table S5: RNA-seq_sample_quality_control
Sample ID	Barcode Sequence	# Reads	Yield (Mbases)	Mean Quality Score	% Bases >= 30	Total Reads	Total Mapped Reads	% Total Mapped Reads	Unique Mapped Reads	% Unique Mapped Reads
WT_iPSC-1	AAGGCGTA+TATGCAGT	61122498	18336	35.38	90.76	29885834	29319806	98.106	27407623	91.7077
WT_iPSC-2	AAGGCGTA+TACTCCTT	45016506	13504	35.35	90.7	21970526	21459059	97.672	19705988	89.6928
WT_iPSC-3	AAGGCGTA+AGGCTTAG	44737476	13422	35.38	90.73	21867081	21416230	97.9382	20414058	93.3552
NF2-/- 1_iPSC_1	AAGGCGTA+ATTAGACG	55432650	16630	35.34	90.6	27030582	26502833	98.0476	24443091	90.4275
NF2-/- 1_iPSC_2	AAGGCGTA+CGGAGAGA	56130050	16840	35.37	90.79	27340874	26785971	97.9704	24822418	90.7887
NF2-/- 1_iPSC_3	CTGATGAG+ATAGAGAG	51216014	15364	35.49	91.36	25120512	24695513	98.3082	22717169	90.4327
WT_Endo-1	CGATCAGT+ATAGCCTT	49718021	14915	35.82	93.23	48881975	47775013	97.7354	46503557	95.1344
WT_Endo-2	TGCAGCTA+ATAGCCTT	46452129	13936	35.81	93.24	45694491	45049925	98.5894	42449753	92.8991
WT_Endo-3	CGATCAGT+TAAGGCTC	49062593	14719	35.8	93.17	48214396	47154314	97.8013	44518622	92.3347
iNF2-/- (-Dox)_Endo-1	CGATCAGT+TCGCATAA	46812764	14044	35.78	93.11	45876826	44780408	97.6101	43194867	94.154
iNF2-/- (-Dox)_Endo-2	TGCAGCTA+CTAGTCGA	45874187	13762	35.8	93.18	45029979	44323684	98.4315	42700711	94.8273
iNF2-/- (-Dox)_Endo-3	TGCAGCTA+AGCTAGAA	47724335	14317	35.82	93.28	46871570	46158636	98.479	44508388	94.9582
iNF2-/- (+Dox)_Endo-1	TGCAGCTA+ACTCTAGG	46528310	13958	35.78	93.04	45659375	44904194	98.3461	43411828	95.0776
iNF2-/- (+Dox)_Endo-2	TGCAGCTA+TCTTACGC	47979882	14394	35.78	93.03	47094253	46297347	98.3078	44695105	94.9056
iNF2-/- (+Dox)_Endo-3	TGCAGCTA+CTTAATAG	41740652	12522	35.79	93.09	40982821	40309871	98.358	38810114	94.6985
Sequence reads were trimmed with Trimmomatic v.0.36 in order to remove possible adapter sequences and nucleotides of poor quality. The trimmed reads were mapped to the Homo sapiens GRCh38 reference genome available on ENSEMBL using the STAR aligner v.2.5.2b. BAM files were generated as a result of this step. The table shows the statistics of mapping the reads to the reference genome.
