# Supplementary material for: NF2 is Essential for Human Endoderm Development
Source: Adv Sci (Weinh). 2025 Feb 8;12(17):2410909. doi: 10.1002/advs.202410909 (PMC12061267; doi:10.1002/advs.202410909)
Supplement: Supplementary file 7 — Supplementary Table 6 [file ADVS-12-2410909-s003.xlsx]

## Sheet: Table S6
Table S6: Primary antibodies
Antigen	Manufacturer	Cat#	Host	Clonality and isotype	Reactivity	Dilution	Markers for	Application	Link
OCT4	Abcam	ab19857	Rabbit	Polyclonal	h, m	1:200	Pluripotent stem cells	ICC	https://www.abcam.com/products/primary-antibodies/oct4-antibody-ab19857.html
NANOG	Abcam	ab21624	Rabbit	Polyclonal	h	01:50:00	Pluripotent stem cells	ICC	https://www.abcam.com/products/primary-antibodies/nanog-antibody-ab21624.html
TRA-1-60	Millipore	MAB4360	Mouse	Monoclonal IgM	h	1:200	Pluripotent stem cells	ICC	https://www.emdmillipore.com/US/en/product/Anti-TRA-1-60-Antibody-clone-TRA-1-60,MM_NF-MAB4360
SSEA4	Millipore	MAB4304	Mouse	Monoclonal IgG3	h, m	1:200	Pluripotent stem cells	ICC	https://www.emdmillipore.com/US/en/product/Anti-Stage-Specific-Embryonic-Antigen-4-Antibody-clone-MC-813-70,MM_NF-MAB4304
NF2	R&D system	MAB5616	Mouse	Monoclonal IgG2b	h	1:1000		ICC, Western blot	https://www.rndsystems.com/products/human-nf2-merlin-antibody-534428_mab5616
ECAD (CDH1)	BD Biosciences	610181	Mouse	Monoclonal IgG2a	h, m, r, d	01:50:00		ICC	https://www.bdbiosciences.com/en-us/products/reagents/microscopy-imaging-reagents/immunofluorescence-reagents/purified-mouse-anti-e-cadherin.610181
YAP1	Novus Biologicals	NB110-58358	Rabbit	Polyclonal	h, m, r, c, z	1:500		ICC	https://www.novusbio.com/products/yap1-antibody_nb110-58358
Phospho-YAP1 (p-YAP1)	Cell Signaling	4911	Rabbit	Polyclonal	h, m, r	1:1000		Western blot	https://www.cellsignal.com/products/primary-antibodies/phospho-yap-ser127-antibody/4911
TAZ	Cell Signaling	4883	Rabbit	Polyclonal	h, m, r	1:100		ICC	https://www.cellsignal.com/product/productDetail.jsp?productId=4883
Pan-TEAD (TEAD)	Cell Signaling	13295	Rabbit	Monoclonal IgG	h, m, r, mk	1:200		ICC	https://www.cellsignal.com/product/productDetail.jsp?productId=13295
Phospho-SMAD2/3 (pSMAD2/3)	Abclonal	AP0548	Rabbit	Monoclonal IgG	h, m, r	1:200		ICC	https://abclonal.com/catalog-antibodies/PhosphoSmad2S465467Smad3S423425RabbitpAb/AP0548
EOMES	R&D system	MAB6166	Mouse	Monoclonal IgG2b	h	1:100; 1:500	Endoderm	ICC, IHC	https://www.rndsystems.com/products/human-eomes-antibody-644730_mab6166
SOX17	R&D system	MAB19241	Mouse	Monoclonal IgG1	h	1:100	Endoderm	ICC	https://www.rndsystems.com/products/human-sox17-antibody-614013_mab19241
SOX17	R&D system	AF1924	Goat	Polyclonal	h	1:500	Endoderm	IHC	https://www.rndsystems.com/products/human-sox17-antibody_af1924
Alpha smooth muscle Actin (ACTA2)	Abcam	ab32575	Rabbit	Monoclonal	h, m, r	1:500	Myofibroblasts	ICC, IHC	https://www.abcam.com/products/primary-antibodies/alpha-smooth-muscle-actin-acetyl-e3--actg2-acetyl-e3-antibody-e184-ab32575.html
VIMENTIN (VIM)	Santa Cruz Biotechnology	sc-6260	Mouse	Monoclonal IgG1	h, m, r	1:250		ICC	https://www.scbt.com/p/vimentin-antibody-v9
SMAD4	Cell Signaling	46535	Rabbit	Monoclonal	h, m, r, mk	1:1000		ICC	https://www.cellsignal.com/product/productDetail.jsp?productId=46535
DESMIN (DES)	Cell Signaling	5332	Rabbit	Monoclonal	h, m, r	1:200	Smooth muscle cell	ICC	https://www.cellsignal.com/product/productDetail.jsp?productId=5332
Collagen I (COL1A1)	Abcam	ab260043	Rabbit	Monoclonal	h, m, r	1:250	Extracellular matrix	ICC	https://www.abcam.com/products/primary-antibodies/collagen-i-antibody-epr22894-89-ab260043.html
NKX2-5	Cell Signaling	8792	Rabbit	Monoclonal	h	1:1000	Cardiac lineage	ICC	https://www.cellsignal.com/product/productDetail.jsp?productId=8792
LHX5	Bioss	bs-11870R	Rabbit	Polyclonal	h, r, m, b, s, p, hs	1:250	Nervous system related	ICC	https://www.biossusa.com/products/bs-11870r-cy5-5
CD31	Abcam	ab28364	Rabbit	Polyclonal	h	1:250	Vascular endothelial cell	ICC	https://www.abcam.com/products/primary-antibodies/cd31-antibody-ab28364.html
NESTIN	Millipore	MAB5326	Mouse	Monoclonal IgG1	h	1:250	Ectoderm	IHC	https://www.emdmillipore.com/US/en/product/Anti-Nestin-Antibody-clone-10C2,MM_NF-MAB5326
PAX6	DSHB	pax6	Mouse	Monoclonal IgG1	h, am, av, fish, m, r, z	1:5	Ectoderm	IHC	https://dshb.biology.uiowa.edu/PAX6
Brachyury (TBXT)	R&D system	AF2085	Goat	Polyclonal	h, m	1:50	Mesoderm	IHC	https://www.bio-techne.com/p/antibodies/human-mouse-brachyury-antibody_af2085
GAPDH	Cell Signaling	97166S	Mouse	Monoclonal IgG1	h, m, r, mk	1:1000	House keeping gene	Western blot	https://www.cellsignal.com/products/primary-antibodies/gapdh-d4c6r-mouse-mab/97166
Secondary antibodies
Host and Species Reactivity	Manufacturer	Cat#	Conjugate	Dilution	Application
Goat anti Rabbit	Thermofisher	A11008	Alexa fluor 488	1:1000	ICC
Donkey anti Mouse IgG	Thermofisher	A31571	Alexa fluor 647	1:1000	ICC
Goat anti Mouse IgM	Thermofisher	A21426	Alexa fluor 555	1:1000	ICC
Goat anti Mouse IgG2a	Thermofisher	A21131	Alexa fluor 488	1:2000	ICC
Donkey anti Rabbit	Thermofisher	A10042	Alexa fluor 568	1:500, 1:2000	ICC, IHC
Goat anti Mouse IgG1	Thermofisher	A21124	Alexa fluor 568	1:2000	ICC, IHC
Goat anti Mouse IgG2b	Thermofisher	A21141	Alexa fluor 488	1:1000	ICC
Donkey anti Mouse IgG2b	Thermofisher	A11004	Alexa fluor 568	1:1000, 1:2000	ICC, IHC
Donkey anti Goat	Thermofisher	A11057	Alexa fluor 568	1:2000	IHC
Anti Rabbit	Cell Signaling	7074P2	HRP	1:5000	Western blot
Anti Mouse	Cell Signaling	7076	HRP	1:5000	Western blot
Goat-anti-rabbit 700	Azure biosystems	AC2128	Dye-IR 700	1:5000	Western blot
Goat-anti-mouse 800	Azure biosystems	AC2135	Dye-IR 800	1:5000	Western blot
Abbreviations: ICC, immunocytochemistry; IHC, immunohistochemistry; h, human; r, rat; m, mouse; p, pig; av, avian; am, amphibian; b, bovine; f, feline; d, dog; dr, drosophilia; i, insect; ma, mammal; z, zebrafish; mk, monkey; s, sheep; hs, horse.
