# Supplementary material for: NF2 is Essential for Human Endoderm Development
Source: Adv Sci (Weinh). 2025 Feb 8;12(17):2410909. doi: 10.1002/advs.202410909 (PMC12061267; doi:10.1002/advs.202410909)
Supplement: Supplementary file 8 — Supplementary Table 7 [file ADVS-12-2410909-s006.xlsx]

## Sheet: Figures 5E and S5E
Figure S5E
NKX2-5 expression in WT									NKX2-5 expression in NF2-/- 1									NKX2-5 expression in NF2-/- 2
		DAPI	NKX2-5	Positive %	Average	Average	SD				DAPI	NKX2-5	Positive %	Average	Average	SD				DAPI	NKX2-5	Positive %	Average	Average	SD
Experiment 1	Replicate 1	524	0	0	0	0	0		Experiment 1	Replicate 1	316	3	0.949367	8.90858	4.28764	4.46363		Experiment 1	Replicate 1	408	0	0	0	0.539119	0.542713
	Replicate 2	568	0	0						Replicate 2	204	29	14.2157						Replicate 2	527	0	0
	Replicate 3	613	0	0						Replicate 3	173	20	11.5607						Replicate 3	533	0	0
Experiment 2	Replicate 1	498	0	0	0				Experiment 2	Replicate 1	253	8	3.16206	3.95434				Experiment 2	Replicate 1	397	3	0.755668	0.532001
	Replicate 2	605	0	0						Replicate 2	235	11	4.68085						Replicate 2	476	4	0.840336
	Replicate 3	557	0	0						Replicate 3	199	8	4.0201						Replicate 3	470	0	0
Experiment 3	Replicate 1	525	0	0	0				Experiment 3	Replicate 1	390	0	0	0				Experiment 3	Replicate 1	458	4	0.873362	1.08536
	Replicate 2	577	0	0						Replicate 2	515	0	0						Replicate 2	386	3	0.777202
	Replicate 3	577	0	0						Replicate 3	442	0	0						Replicate 3	436	7	1.6055
ACTA2 expression in WT									ACTA2 expression in NF2-/- 1									ACTA2 expression in NF2-/- 2
		DAPI	ACTA2	Positive %	Average	Average	SD				DAPI	ACTA2	Positive %	Average	Average	SD				DAPI	ACTA2	Positive %	Average	Average	SD
Experiment 1	Replicate 1	453	6	1.3245	1.89984	2.75854	0.760425		Experiment 1	Replicate 1	228	228	100	100	100	0		Experiment 1	Replicate 1	447	447	100	100	100	0
	Replicate 2	445	11	2.47191						Replicate 2	320	320	100						Replicate 2	459	459	100
	Replicate 3	578	11	1.90311						Replicate 3	188	188	100						Replicate 3	535	535	100
Experiment 2	Replicate 1	523	16	3.05927	3.02904				Experiment 2	Replicate 1	277	277	100	100				Experiment 2	Replicate 1	366	366	100	100
	Replicate 2	556	17	3.05755						Replicate 2	216	216	100						Replicate 2	354	354	100
	Replicate 3	606	18	2.9703						Replicate 3	210	210	100						Replicate 3	369	369	100
Experiment 3	Replicate 1	451	15	3.32594	3.34672				Experiment 3	Replicate 1	254	254	100	100				Experiment 3	Replicate 1	428	428	100	100
	Replicate 2	556	2	0.359712						Replicate 2	586	586	100						Replicate 2	415	415	100
	Replicate 3	598	38	6.35452						Replicate 3	562	562	100						Replicate 3	405	405	100
VIM expression in WT									VIM expression in NF2-/- 1									VIM expression in NF2-/- 2
		DAPI	VIM	Positive %	Average	Average	SD				DAPI	VIM	Positive %	Average	Average	SD				DAPI	VIM	Positive %	Average	Average	SD
Experiment 1	Replicate 1	519	32	6.1657	5.57232	9.7392	3.61018		Experiment 1	Replicate 1	553	551	99.6383	99.4996	99.284	0.297773		Experiment 1	Replicate 1	447	433	96.868	97.6794	97.2617	1.32902
	Replicate 2	497	30	6.03622						Replicate 2	633	627	99.0521						Replicate 2	459	450	98.0392
	Replicate 3	598	27	4.51505						Replicate 3	522	521	99.8084						Replicate 3	535	525	98.1308
Experiment 2	Replicate 1	558	70	12.5448	11.7166				Experiment 2	Replicate 1	481	477	99.1684	99.4081				Experiment 2	Replicate 1	366	343	93.7158	95.774
	Replicate 2	541	43	7.94824						Replicate 2	443	441	99.5485						Replicate 2	354	340	96.0452
	Replicate 3	539	79	14.6568						Replicate 3	609	606	99.5074						Replicate 3	369	360	97.561
Experiment 3	Replicate 1	537	58	10.8007	11.9287				Experiment 3	Replicate 1	721	718	99.5839	98.9442				Experiment 3	Replicate 1	428	418	97.6636	98.3317
	Replicate 2	574	71	12.3693						Replicate 2	686	678	98.8338						Replicate 2	415	407	98.0723
	Replicate 3	539	68	12.616						Replicate 3	694	683	98.415						Replicate 3	405	402	99.2593
COL1A1 expression in WT									COL1A1 expression in NF2-/- 1									COL1A1 expression in NF2-/- 2
		DAPI	COL1A1	Positive %	Average	Average	SD				DAPI	COL1A1	Positive %	Average	Average	SD				DAPI	COL1A1	Positive %	Average	Average	SD
Experiment 1	Replicate 1	495	10	2.0202	2.46539	2.37775	0.978802		Experiment 1	Replicate 1	528	492	93.1818	94.0238	91.3652	3.62121		Experiment 1	Replicate 1	538	485	90.1487	90.8764	90.6831	0.438841
	Replicate 2	510	15	2.94118						Replicate 2	492	453	92.0732						Replicate 2	605	536	88.595
	Replicate 3	575	14	2.43478						Replicate 3	534	517	96.8165						Replicate 3	507	476	93.8856
Experiment 2	Replicate 1	525	4	0.761905	1.35808				Experiment 2	Replicate 1	540	523	96.8519	92.8309				Experiment 2	Replicate 1	624	556	89.1026	90.1808
	Replicate 2	558	11	1.97133						Replicate 2	533	479	89.8687						Replicate 2	615	556	90.4065
	Replicate 3	522	7	1.341						Replicate 3	316	290	91.7722						Replicate 3	658	599	91.0334
Experiment 3	Replicate 1	496	33	6.65323	3.30979				Experiment 3	Replicate 1	721	631	87.5173	87.2409				Experiment 3	Replicate 1	420	387	92.1429	90.9921
	Replicate 2	565	0	0						Replicate 2	686	599	87.3178						Replicate 2	393	355	90.3308
	Replicate 3	641	21	3.27613						Replicate 3	694	603	86.8876						Replicate 3	537	486	90.5028
CD31 expression in WT									CD31 expression in NF2-/- 1									CD31 expression in NF2-/- 2
		DAPI	CD31	Positive %	Average	Average	SD				DAPI	CD31	Positive %	Average	Average	SD				DAPI	CD31	Positive %	Average	Average	SD
Experiment 1	Replicate 1	519	0	0	0.0670691	0.0223564	0.0387224		Experiment 1	Replicate 1	553	0	0	0	0	0		Experiment 1	Replicate 1	575	0	0	0	0	0
	Replicate 2	497	1	0.201207						Replicate 2	633	0	0						Replicate 2	527	0	0
	Replicate 3	571	0	0						Replicate 3	522	0	0						Replicate 3	552	0	0
Experiment 2	Replicate 1	472	0	0	0				Experiment 2	Replicate 1	481	0	0	0				Experiment 2	Replicate 1	497	0	0	0
	Replicate 2	517	0	0						Replicate 2	443	0	0						Replicate 2	536	0	0
	Replicate 3	496	0	0						Replicate 3	609	0	0						Replicate 3	370	0	0
Experiment 3	Replicate 1	558	0	0	0				Experiment 3	Replicate 1	643	0	0	0				Experiment 3	Replicate 1	434	0	0	0
	Replicate 2	541	0	0						Replicate 2	635	0	0						Replicate 2	502	0	0
	Replicate 3	539	0	0						Replicate 3	631	0	0						Replicate 3	498	0	0
DES expression in WT									DES expression in NF2-/- 1									DES expression in NF2-/- 2
		DAPI	DES	Positive %	Average	Average	SD				DAPI	DES	Positive %	Average	Average	SD				DAPI	DES	Positive %	Average	Average	SD
Experiment 1	Replicate 1	446	0	0	0	0	0		Experiment 1	Replicate 1	439	0	0	0	0	0		Experiment 1	Replicate 1	554	0	0	0	0	0
	Replicate 2	473	0	0						Replicate 2	444	0	0						Replicate 2	569	0	0
	Replicate 3	579	0	0						Replicate 3	378	0	0						Replicate 3	500	0	0
Experiment 2	Replicate 1	524	0	0	0				Experiment 2	Replicate 1	423	0	0	0				Experiment 2	Replicate 1	655	0	0	0
	Replicate 2	545	0	0						Replicate 2	516	0	0						Replicate 2	636	0	0
	Replicate 3	622	0	0						Replicate 3	548	0	0						Replicate 3	398	0	0
Experiment 3	Replicate 1	552	0	0	0				Experiment 3	Replicate 1	545	0	0	0				Experiment 3	Replicate 1	479	0	0	0
	Replicate 2	580	0	0						Replicate 2	713	0	0						Replicate 2	496	0	0
	Replicate 3	623	0	0						Replicate 3	586	0	0						Replicate 3	544	0	0

## Sheet: Figure 5G
Figure 5G
ACTA2 expression in negative control (NC)									ACTA2 expression in TGFβ inhibitor									ACTA2 expression in BMP inhibitor
		DAPI	ACTA2	Positive %	Average	Average	SD				DAPI	ACTA2	Positive %	Average	Average	SD				DAPI	ACTA2	Positive %	Average	Average	SD
Experiment 1	Replicate 1	395	395	100	99.9388	99.7202	0.258144		Experiment 1	Replicate 1	276	45	16.3043	16.016	15.548	2.24733		Experiment 1	Replicate 1	221	218	98.6425	98.4438	98.5584	0.933045
	Replicate 2	496	496	100						Replicate 2	343	55	16.035						Replicate 2	299	293	97.9933
	Replicate 3	545	544	99.8165						Replicate 3	261	41	15.7088						Replicate 3	230	227	98.6957
Experiment 2	Replicate 1	296	293	98.9865	99.4354				Experiment 2	Replicate 1	898	69	7.68374	13.1035				Experiment 2	Replicate 1	192	182	94.7917	97.6879
	Replicate 2	433	431	99.5381						Replicate 2	876	86	9.81735						Replicate 2	233	230	98.7124
	Replicate 3	458	457	99.7817						Replicate 3	619	135	21.8094						Replicate 3	227	226	99.5595
Experiment 3	Replicate 1	156	155	99.359	99.7863				Experiment 3	Replicate 1	250	43	17.2	17.5244				Experiment 3	Replicate 1	174	174	100	99.5434
	Replicate 2	207	207	100						Replicate 2	478	66	13.8075						Replicate 2	219	216	98.6301
	Replicate 3	192	192	100						Replicate 3	677	146	21.5657						Replicate 3	201	201	100
VIM expression in negative control (NC)									VIM expression in TGFβ inhibitor									VIM expression in BMP inhibitor
		DAPI	VIM	Positive %	Average	Average	SD				DAPI	VIM	Positive %	Average	Average	SD				DAPI	VIM	Positive %	Average	Average	SD
Experiment 1	Replicate 1	395	393	99.4937	98.1866	98.0798	0.180617		Experiment 1	Replicate 1	276	14	5.07246	11.3446	10.1358	1.45221		Experiment 1	Replicate 1	221	218	98.6425	97.9645	97.4857	0.459143
	Replicate 2	496	487	98.1855						Replicate 2	343	31	9.0379						Replicate 2	299	290	96.99
	Replicate 3	545	528	96.8807						Replicate 3	261	52	19.9234						Replicate 3	230	226	98.2609
Experiment 2	Replicate 1	296	294	99.3243	97.8712				Experiment 2	Replicate 1	898	112	12.4722	10.538				Experiment 2	Replicate 1	192	185	96.3542	97.0491
	Replicate 2	433	413	95.3811						Replicate 2	876	104	11.8721						Replicate 2	233	226	96.9957
	Replicate 3	458	453	98.9083						Replicate 3	619	45	7.26979						Replicate 3	227	222	97.7974
Experiment 3	Replicate 1	156	153	98.0769	98.1814				Experiment 3	Replicate 1	250	32	12.8	8.52493				Experiment 3	Replicate 1	174	173	99.4253	97.4435
	Replicate 2	207	204	98.5507						Replicate 2	478	42	8.78661						Replicate 2	219	210	95.8904
	Replicate 3	192	188	97.9167						Replicate 3	677	27	3.98818						Replicate 3	201	195	97.0149
COL1A1 expression in negative control (NC)									COL1A1 expression in TGFβ inhibitor									COL1A1 expression in BMP inhibitor
		DAPI	COL1A1	Positive %	Average	Average	SD				DAPI	COL1A1	Positive %	Average	Average	SD				DAPI	COL1A1	Positive %	Average	Average	SD
Experiment 1	Replicate 1	324	306	94.4444	93.1229	92.5693	1.4128		Experiment 1	Replicate 1	444	56	12.6126	19.4232	22.2138	5.64059		Experiment 1	Replicate 1	132	125	94.697	89.1216	90.6626	1.39874
	Replicate 2	323	299	92.5697						Replicate 2	323	84	26.0062						Replicate 2	169	139	82.2485
	Replicate 3	327	302	92.3547						Replicate 3	229	45	19.6507						Replicate 3	167	151	90.4192
Experiment 2	Replicate 1	740	704	95.1351	93.6214				Experiment 2	Replicate 1	940	151	16.0638	28.7058				Experiment 2	Replicate 1	499	478	95.7916	91.0142
	Replicate 2	772	730	94.5596						Replicate 2	615	91	14.7967						Replicate 2	658	602	91.4894
	Replicate 3	838	764	91.1695						Replicate 3	818	452	55.2567						Replicate 3	604	518	85.7616
Experiment 3	Replicate 1	380	348	91.5789	90.9635				Experiment 3	Replicate 1	527	140	26.5655	18.5125				Experiment 3	Replicate 1	212	198	93.3962	91.8519
	Replicate 2	368	332	90.2174						Replicate 2	1024	182	17.7734						Replicate 2	296	256	86.4865
	Replicate 3	393	358	91.0941						Replicate 3	634	71	11.1987						Replicate 3	208	199	95.6731

## Sheet: Figure 6A
Figure 6A
Quantification of number of low nuclear expression YAP1 in iNF2-/- (-Dox)									Quantification of number of low nuclear expression YAP1 in iNF2-/- (+Dox)
		DAPI	Low YAP1	%	Average	Average	SD				DAPI	Low YAP1	%	Average	Average	SD
Experiment 1	Replicate 1	32	0	0	1.96248	1.44781	1.27118		Experiment 1	Replicate 1	72	28	38.8889	37.0785	31.0372	7.27151
	Replicate 2	33	1	3.0303						Replicate 2	95	43	45.2632
	Replicate 3	35	1	2.85714						Replicate 3	48	13	27.0833
Experiment 2	Replicate 1	45	0	0	2.38095				Experiment 2	Replicate 1	63	10	15.873	22.9666
	Replicate 2	31	0	0						Replicate 2	45	13	28.8889
	Replicate 3	42	3	7.14286						Replicate 3	58	14	24.1379
Experiment 3	Replicate 1	31	0	0	0				Experiment 3	Replicate 1	58	22	37.931	33.0666
	Replicate 2	39	0	0						Replicate 2	54	17	31.4815
	Replicate 3	27	0	0						Replicate 3	47	14	29.7872
Quantification of number of low nuclear expression TAZ in iNF2-/- (-Dox)									Quantification of number of low nuclear expression TAZ in iNF2-/- (+Dox)
		DAPI	Low TAZ	%	Average	Average	SD				DAPI	Low TAZ	%	Average	Average	SD
Experiment 1	Replicate 1	31	1	3.22581	4.30108	3.01536	1.51081		Experiment 1	Replicate 1	49	14	28.5714	24.4198	25.6287	4.5859
	Replicate 2	34	0	0						Replicate 2	42	8	19.0476
	Replicate 3	31	3	9.67742						Replicate 3	49	13	26.5306
Experiment 2	Replicate 1	34	1	2.94118	3.39367					Replicate 4	51	12	23.5294
	Replicate 2	26	1	3.84615					Experiment 2	Replicate 1	63	21	33.3333	30.698
Experiment 3	Replicate 1	47	0	0	1.35135					Replicate 2	75	24	32
	Replicate 2	37	1	2.7027						Replicate 3	71	19	26.7606
									Experiment 3	Replicate 1	83	17	20.4819	21.7684
										Replicate 2	72	17	23.6111
										Replicate 3	66	14	21.2121
